# Supplementary material for: Brain Gene Regulatory Networks Coordinate Nest Construction in Birds
Source: Mol Biol Evol. 2024 Jun 25;41(7):msae125. doi: 10.1093/molbev/msae125 (PMC11223658; doi:10.1093/molbev/msae125)
Supplement: msae125_Supplementary_Data [file msae125_supplementary_data.zip]

Archive with 3 entries (3 files):
- Supplementary Figures_MBE_Final.pdf
- Supplementary Results_MBE_Final.pdf
- Supplementary_Tables_MBE_Final.xlsx
