# Supplementary material for: Brain Gene Regulatory Networks Coordinate Nest Construction in Birds
Source: Mol Biol Evol. 2024 Jun 25;41(7):msae125. doi: 10.1093/molbev/msae125 (PMC11223658; doi:10.1093/molbev/msae125)
Supplement: msae125_Supplementary_Data [file msae125_supplementary_data.zip › Supplementary_Tables_MBE_Final.xlsx]

## Sheet: S1. Behavior record
Table S1. Frequency of 12 different beahaviors and the weight of nest materials used by all studied birds in the experiment
Trial	Treatment	Gender	Fetching_succeed	In Nesting box (or Nest)	Upright fluffed singing posture	Copulation	Beakwipes	Beak fencing	Allopreen	Autopreen	Feeding	Water demand	Tail-quiver	Nest materials used (g; whole experimental trial)	Nest materials used (g; sacrifice day)
R2	E	M	885	1686	30.75	0	1.5	0	0	96	117	0	0	19	5.8
R3	E	M	472.5	1233.75	136.5	0	14.25	0.75	0	141.75	150.75	4.5	0	12.4	2.4
R5	E	M	886.579	1404.47	44.2105	0	38.6842	0	0	19.7368	57.6316	0	5.52632	30.2	14.2
R6	E	M	196.5	856.5	81.75	0	12.75	1.5	31.5	184.5	156	8.25	3.75	12.4	2.4
R7	E	M	897.75	695.25	33.75	0	3	1.5	0	36.75	208.5	16.5	0	16.2	3
R8	E	M	962.25	1206	56.25	0	9.75	0	0.75	106.5	15	1.5	0	13.5	3.5
R9	E	M	1094.25	1633.5	22.5	0	6	0	0	12	172.5	12.75	0	15.7	3.1
R10	E	M	440.25	1978.5	38.25	0	0.75	3.75	0	18	243.75	3	0	12.6	2.6
R11	E	M	540	976.5	87.75	0	12	0	0	159.75	81.75	8.25	0	12	2
R12	E	M	995.25	515.25	44.25	0	5.25	0	2.25	79.5	338.25	15	3	15.1	5.1
R2	E	F	0	3324.75	0	0	0.75	0	0	0	69.75	0	0	19	5.8
R3	E	F	0	2525.25	0	0	3	0.75	0	1.5	173.25	6.75	0	12.4	2.4
R5	E	F	0	1783.42	0	0	7.10526	0	0	15.7895	114.474	2.36842	0	30.2	14.2
R6	E	F	0	1397.25	0	0	3.75	1.5	0.75	1.5	256.5	1.5	0	12.4	2.4
R7	E	F	0	2114.25	0	0	3.75	1.5	0	24	179.25	8.25	0	16.2	3
R8	E	F	0	2360.25	0	0	43.5	0	0	93	401.25	5.25	0	13.5	3.5
R9	E	F	0	3246	0	0	0.75	0	0	0	176.25	2.25	0	15.7	3.1
R10	E	F	0	2383.5	0	0	2.25	3.75	0	33	267.75	2.25	0	12.6	2.6
R11	E	F	0	3600	0	0	0	0	0	0	0	0	0	12	2
R12	E	F	0	1568.25	0	0	0.75	0	0	57.75	409.5	3.75	0	15.1	5.1
R2	NM	M	NA	0	163.5	3	0.75	0	0	334.5	93.75	7.5	0	NA	NA
R3	NM	M	NA	1351.5	0	0	0	2.25	0	0	228	39.75	0	NA	NA
R5	NM	M	NA	51.3158	24.4737	1.57895	3.94737	0	8.68421	46.5789	98.6842	6.31579	2.36842	NA	NA
R6	NM	M	NA	606	20.25	0	4.5	0	0	142.5	107.25	6.75	0	NA	NA
R7	NM	M	NA	475.5	0	6	7.5	0.75	0	156.75	141.75	22.5	1.5	NA	NA
R8	NM	M	NA	0	35.25	0.75	1.5	0	5.25	396.75	236.25	51.75	3	NA	NA
R9	NM	M	NA	0	119.25	0	0.75	0	1.5	22.5	139.5	6	0	NA	NA
R10	NM	M	NA	0	169.5	0	3	0	6.75	93	156	43.5	0	NA	NA
R11	NM	M	NA	813	164.25	0.75	5.25	0	0	6.75	163.5	8.25	6.75	NA	NA
R12	NM	M	NA	0	29.25	0	1.5	0	0	162	543.75	1.5	0	NA	NA
R2	NM	F	NA	0	0	3	0.75	0	0	220.5	221.25	8.25	0	NA	NA
R3	NM	F	NA	720	0	0	1.5	2.25	0	21	231.75	5.25	0	NA	NA
R5	NM	F	NA	0	0	1.57895	0.789474	0	0.789474	112.895	99.4737	7.10526	0	NA	NA
R6	NM	F	NA	171	0	0	3.75	0	0	0	238.5	7.5	0	NA	NA
R7	NM	F	NA	341.25	0	6	3	0.75	6	191.25	473.25	51	0	NA	NA
R8	NM	F	NA	0	0	0.75	8.25	0	123	183.75	340.5	151.5	0	NA	NA
R9	NM	F	NA	0	0	0	0	0	0	33.75	210	0	0	NA	NA
R10	NM	F	NA	0	0	0	0	0	20.25	228.75	129	0	0	NA	NA
R11	NM	F	NA	102	0	0.75	10.5	0	0	37.5	402.75	10.5	0	NA	NA
R12	NM	F	NA	0	0	0	2.25	0	0	389.25	465.75	5.25	0	NA	NA
R2	NP	M	0	0	225.75	NA	2.25	NA	NA	246.75	234	3	0	NA	0.2
R3	NP	M	0	0	47.25	NA	13.5	NA	NA	4.5	156.75	216.75	0	NA	0.9
R5	NP	M	0	0	99.4737	NA	45	NA	NA	0	155.526	186.316	0	NA	0.3
R6	NP	M	0	0	107.25	NA	30.75	NA	NA	122.25	202.5	5.25	0	NA	0.8
R7	NP	M	0	0	152.25	NA	7.5	NA	NA	578.25	74.25	3.75	0	NA	0.7
R8	NP	M	0	0	229.5	NA	36	NA	NA	84.75	221.25	3	0	NA	0.4
R9	NP	M	0	0	162.75	NA	6.75	NA	NA	147.75	246	30.75	0	NA	0.6
R10	NP	M	0	0	152.25	NA	0	NA	NA	16.5	172.5	6.75	0	NA	0.5
R11	NP	M	0	125.25	124.5	NA	6.75	NA	NA	407.25	175.5	1.5	0	NA	0.6
R12	NP	M	0	0	3.75	NA	1.5	NA	NA	0.75	53.25	8.25	0	NA	0.6
R2	NP	F	0	0	0	NA	12	NA	NA	72.75	84.75	3.75	0	NA	0.2
R3	NP	F	0	0	0	NA	3.75	NA	NA	7.5	268.5	12.75	0	NA	0.5
R5	NP	F	0	0	0	NA	324.474	NA	NA	7.10526	172.105	4.73684	0	NA	0.5
R6	NP	F	0	0	0	NA	9	NA	NA	33	141	81	0	NA	0.5
R7	NP	F	0	0	0	NA	7.5	NA	NA	138	887.25	17.25	0	NA	0.5
R8	NP	F	0	0	0	NA	3.75	NA	NA	21	314.25	4.5	0	NA	0.2
R9	NP	F	0	0	0	NA	11.25	NA	NA	212.25	88.5	52.5	0	NA	0.5
R10	NP	F	0	0	0	NA	1.5	NA	NA	51.75	198.75	141.75	0	NA	0.7
R11	NP	F	0	0	0	NA	10.5	NA	NA	270.75	112.5	133.5	0	NA	0.8
R12	NP	F	0	0	0	NA	1.5	NA	NA	18	130.5	33.75	0	NA	0.7

## Sheet: S2. Behavior U test
Table S2. U test compare the behavioral difference between the the comparisons of E vs. NM and E vs.NP
Comparison (X1-X2)	Gender	Behavior	X1 mean	X2 mean	W	pvalue	padj
E-NM	Female	Allopreen	0.075	15.0039	67	0.101161	0.165536
		Autopreen	22.6539	141.864	83.5	0.012247	0.0535185
		Beak fencing	0.75	0.3	39.5	0.3508	0.39465
		Beakwipes	6.56053	3.07895	46.5	0.819255	0.853428
		Copulation	0	1.20789	75	0.0148663	0.0535185
		Feeding	204.797	281.222	66	0.247451	0.318151
		Fetching_succeed	0	NA	NA	NA	NA
		In Nesting box (or Nest)	2430.29	133.425	0	0.000149393	0.00134453
		Tail-quiver	0	0	50	NA	NA
		Upright fluffed singing posture	0	0	50	NA	NA
		Water demand	3.23684	24.6355	74.5	0.0679646	0.122336
	Male	Allopreen	3.45	2.21842	56	0.62566	0.855263
		Autopreen	85.4487	136.133	57	0.630529	0.855263
		Beak fencing	0.75	0.3	39.5	0.3508	0.674615
		Beakwipes	10.3934	2.86974	21	0.0305764	0.12494
		Copulation	0	1.20789	75	0.0148663	0.0743313
		Feeding	154.113	190.843	54.5	0.762282	0.86623
		Fetching_succeed	737.033	NA	NA	NA	NA
		In Nesting box (or Nest)	1218.57	329.732	9	0.00203693	0.0169744
		Tail-quiver	1.22763	1.36184	52.5	0.859124	0.916442
		Upright fluffed singing posture	57.5961	72.5724	44	0.677471	0.855263
		Water demand	6.975	19.3816	68.5	0.172646	0.386554
E-NP	Female	Allopreen	0.075	NA	NA	NA	NA
		Autopreen	22.6539	83.2105	76.5	0.048854	0.097708
		Beak fencing	0.75	NA	NA	NA	NA
		Beakwipes	6.56053	38.5224	77	0.0439461	0.097708
		Copulation	0	NA	NA	NA	NA
		Feeding	204.797	239.811	47	0.853428	0.853428
		Fetching_succeed	0	0	50	NA	NA
		In Nesting box (or Nest)	2430.29	0	0	6.38644e-05	0.00114956
		Tail-quiver	0	0	50	NA	NA
		Upright fluffed singing posture	0	0	50	NA	NA
		Water demand	3.23684	48.5487	90.5	0.00246886	0.0148132
	Male	Allopreen	3.45	NA	NA	NA	NA
		Autopreen	85.4487	160.875	51	0.970512	0.970512
		Beak fencing	0.75	NA	NA	NA	NA
		Beakwipes	10.3934	15	54.5	0.762195	0.86623
		Copulation	0	NA	NA	NA	NA
		Feeding	154.113	169.153	59.5	0.49613	0.775203
		Fetching_succeed	737.033	0	0	6.38644e-05	0.00109312
		In Nesting box (or Nest)	1218.57	12.525	0	8.74499e-05	0.00109312
		Tail-quiver	1.22763	0	35	0.0778725	0.194681
		Upright fluffed singing posture	57.5961	132.947	83	0.0139833	0.0743313
		Water demand	6.975	46.5316	59.5	0.494665	0.775203
NM-NP	Female	Allopreen	15.0039	NA	NA	NA	NA
		Autopreen	141.864	83.2105	64.5	0.289737	0.347684
		Beak fencing	0.3	NA	NA	NA	NA
		Beakwipes	3.07895	38.5224	19.5	0.0228244	0.0684733
		Copulation	1.20789	NA	NA	NA	NA
		Feeding	281.222	239.811	69	0.165494	0.248241
		Fetching_succeed	NA	0	NA	NA	NA
		In Nesting box (or Nest)	133.425	0	70	0.0349831	0.0899565
		Tail-quiver	0	0	50	NA	NA
		Upright fluffed singing posture	0	0	50	NA	NA
		Water demand	24.6355	48.5487	34	0.240968	0.318151
	Male	Allopreen	2.21842	NA	NA	NA	NA
		Autopreen	136.133	160.875	52.5	0.879784	0.916442
		Beak fencing	0.3	NA	NA	NA	NA
		Beakwipes	2.86974	15	23	0.0445092	0.139091
		Copulation	1.20789	NA	NA	NA	NA
		Feeding	190.843	169.153	44	0.684211	0.855263
		Fetching_succeed	NA	0	NA	NA	NA
		In Nesting box (or Nest)	329.732	12.525	71.5	0.0503309	0.139808
		Tail-quiver	1.36184	0	70	0.0349831	0.12494
		Upright fluffed singing posture	72.5724	132.947	32	0.185546	0.386554
		Water demand	19.3816	46.5316	59.5	0.495643	0.775203

## Sheet: S3. Sample info & RNA-seq res
Table S3. Sample information and preliminary result of RNA-seq
Sample	lane	Treatment	Gender	Region	Trial	raw (paired) reads	Trimmomatic: trimmed (paired) reads	Hisat2: Overall alignment rate (%)	StringTie: successfully assigned (unpaired) read counts
Z4376	L1	E	M	PM	R2	35469282	33972733	0.9206	60043612
Z4377	L1	E	M	AMP	R2	45305702	43823976	0.922	78344474
Z4378P	L1	E	M	SBN	R2	41318501	40127024	0.9223	72297134
Z4380	L1	E	M	DNP	R2	37450002	36451690	0.9189	64552513
Z4382	L1	E	M	Others	R2	35017266	34061264	0.9272	64113425
Z4393	L2	E	F	PM	R2	41331878	40239416	0.9187	69927642
Z4394	L2	E	F	AMP	R2	40364500	39323465	0.9147	67912847
Z4395P	L2	E	F	SBN	R2	42449310	41030833	0.919	69796437
Z4397	L2	E	F	DNP	R2	49030623	47693692	0.916	83202309
Z4399	L2	E	F	Others	R2	39760704	38435495	0.9153	71721894
Z4410	L1	NM	M	PM	R2	34751964	33816636	0.9257	59237739
Z4411	L1	NM	M	AMP	R2	40514875	39217118	0.9197	69740298
Z4412	L1	NM	M	SBN	R2	30598906	29801535	0.9201	52111280
Z4414	L1	NM	M	DNP	R2	40554021	38488460	0.9171	67570169
Z4416	L1	NM	M	Others	R2	50342411	47613792	0.9187	90921943
Z4427	L2	NM	F	PM	R2	37999122	36911206	0.9162	67894366
Z4428	L2	NM	F	AMP	R2	44467715	43167117	0.9123	77164414
Z4429	L2	NM	F	SBN	R2	41836582	40908087	0.9139	71172129
Z4431	L2	NM	F	DNP	R2	44942552	43941430	0.9153	75951938
Z4433	L2	NM	F	Others	R2	38633280	37871592	0.9214	69009269
Z4444	L1	NP	M	PM	R2	48930609	47270851	0.9182	83745559
Z4445	L1	NP	M	AMP	R2	44631765	43255973	0.9199	77912085
Z4446	L1	NP	M	SBN	R2	43596644	42129070	0.9172	75366860
Z4448	L1	NP	M	DNP	R2	42679330	41132585	0.9175	72471643
Z4450	L1	NP	M	Others	R2	47795772	45560821	0.9243	85959575
Z4461	L2	NP	F	PM	R2	47834998	46647095	0.9166	78654811
Z4462	L2	NP	F	AMP	R2	50930576	49432319	0.9138	86267924
Z4463	L2	NP	F	SBN	R2	38264634	36932377	0.9107	63976679
Z4465	L2	NP	F	DNP	R2	36750332	35489817	0.9099	62146860
Z4467	L2	NP	F	Others	R2	38454444	36836583	0.9176	69085018
Z4523	L3	E	M	PM	R3	50792629	48550089	0.9195	89485552
Z4524	L3	E	M	AMP	R3	50841454	49233183	0.9208	95046666
Z4525	L3	E	M	SBN	R3	46651604	45408450	0.9172	88744388
Z4527	L3	E	M	DNP	R3	46191945	44256223	0.9108	79268797
Z4529	L3	E	M	Others	R3	42805832	41398778	0.9228	77583608
Z4540	L4	E	F	PM	R3	42851390	41587587	0.9167	73982267
Z4541	L4	E	F	AMP	R3	38697646	37605406	0.916	66434104
Z4542P	L4	E	F	SBN	R3	39133810	38086999	0.9166	66666654
Z4544	L4	E	F	DNP	R3	34703520	33558253	0.9151	58458990
Z4546	L4	E	F	Others	R3	35322095	33730734	0.9236	62491239
Z4557	L3	NM	M	PM	R3	47160311	45800238	0.9206	81430127
Z4558	L3	NM	M	AMP	R3	41284527	39657807	0.9218	71283431
Z4559	L3	NM	M	SBN	R3	42586155	41032647	0.9149	72674885
Z4561	L3	NM	M	DNP	R3	46881869	44379305	0.9158	80016963
Z4563	L3	NM	M	Others	R3	45994934	44031699	0.9201	88937791
Z4574	L4	NM	F	PM	R3	42394568	41085904	0.9157	73536675
Z4575	L4	NM	F	AMP	R3	37095669	35697462	0.9148	66928661
Z4576	L4	NM	F	SBN	R3	41015952	39193094	0.9106	74486341
Z4578	L4	NM	F	DNP	R3	37685674	36542486	0.913	64291992
Z4580	L4	NM	F	Others	R3	33738738	32740490	0.9222	61312306
Z4591	L3	NP	M	PM	R3	40876792	39806155	0.9149	71567381
Z4592	L3	NP	M	AMP	R3	39713709	38763250	0.9212	70519495
Z4593	L3	NP	M	SBN	R3	39420369	38259789	0.9151	66137047
Z4595	L3	NP	M	DNP	R3	41492981	40339160	0.9199	70471385
Z4597	L3	NP	M	Others	R3	37640355	36551187	0.9189	66268041
Z4608	L4	NP	F	PM	R3	31409713	30406272	0.9089	50261464
Z4609	L4	NP	F	AMP	R3	36806722	35662698	0.912	59769356
Z4610	L4	NP	F	SBN	R3	38863969	36781439	0.9086	63988210
Z4612	L4	NP	F	DNP	R3	37876018	36852781	0.9135	64815626
Z4614	L4	NP	F	Others	R3	36206670	34210512	0.9204	63945811
Z4727	L1	E	M	PM	R5	42898718	41559339	0.9155	72249538
Z4728	L1	E	M	AMP	R5	39786797	37927338	0.9172	66944962
Z4729	L1	E	M	SBN	R5	53924889	51181854	0.9108	89475834
Z4731	L1	E	M	DNP	R5	45491909	43430811	0.9109	77788699
Z4733	L1	E	M	Others	R5	39934701	38319512	0.9218	72212692
Z4744	L1	E	F	PM	R5	42242763	40690300	0.9145	70474326
Z4745	L1	E	F	AMP	R5	48590265	46687773	0.9158	82166796
Z4746	L1	E	F	SBN	R5	42646064	40428718	0.9097	69751923
Z4748	L1	E	F	DNP	R5	42777418	41510482	0.9113	70637023
Z4750	L1	E	F	Others	R5	45303604	43596543	0.9186	78998807
Z4761	L1	NM	M	PM	R5	45886584	44241761	0.916	80115345
Z4762	L1	NM	M	AMP	R5	45624888	44066292	0.9138	78261378
Z4763	L1	NM	M	SBN	R5	44021786	42375081	0.9125	74613021
Z4765	L1	NM	M	DNP	R5	43371156	41705094	0.9146	73356688
Z4767	L1	NM	M	Others	R5	38086274	36176386	0.9239	67580066
Z4778	L1	NM	F	PM	R5	45479545	43925453	0.9147	75850846
Z4779	L1	NM	F	AMP	R5	40650719	38578838	0.9152	66560153
Z4780	L1	NM	F	SBN	R5	49149382	47257751	0.915	84669838
Z4782	L1	NM	F	DNP	R5	48177382	46484218	0.9105	80743404
Z4784	L1	NM	F	Others	R5	42344078	40942658	0.9197	76585524
Z4795	L1	NP	M	PM	R5	47223625	45603227	0.9165	79140643
Z4796	L1	NP	M	AMP	R5	41498516	39936720	0.9161	67678669
Z4797	L1	NP	M	SBN	R5	41461477	39284024	0.9103	68320992
Z4799	L1	NP	M	DNP	R5	45001277	43527653	0.912	75688941
Z4801	L1	NP	M	Others	R5	41252374	39165292	0.9246	71371036
Z4812	L1	NP	F	PM	R5	47105372	45463032	0.9123	78555718
Z4813	L1	NP	F	AMP	R5	45534283	44040876	0.9068	73295311
Z4814	L1	NP	F	SBN	R5	43775412	42194565	0.9049	71382686
Z4816	L1	NP	F	DNP	R5	43033077	41292595	0.8999	70641043
Z4818	L1	NP	F	Others	R5	39694152	38252146	0.9185	70724546
Z4886	L2	E	M	PM	R6	43126855	41915392	0.9191	71048247
Z4887	L2	E	M	AMP	R6	44361936	42570033	0.9168	72747004
Z4888	L2	E	M	SBN	R6	39754733	38545242	0.9164	65246251
Z4890	L2	E	M	DNP	R6	42044166	40147904	0.9152	67879214
Z4892	L2	E	M	Others	R6	48412106	46512188	0.9202	88355779
Z4903P	L2	E	F	PM	R6	37293699	35906807	0.9122	65683940
Z4904	L2	E	F	AMP	R6	36718047	35500565	0.9144	66892384
Z4905	L2	E	F	SBN	R6	43205321	41719021	0.9099	73896482
Z4907	L2	E	F	DNP	R6	41817247	40705008	0.9121	71220556
Z4909	L2	E	F	Others	R6	34525698	33404160	0.9198	61806898
Z4920	L2	NM	M	PM	R6	34784619	33552097	0.9186	59725608
Z4921	L2	NM	M	AMP	R6	36322206	35371068	0.9217	62641090
Z4922	L2	NM	M	SBN	R6	35565816	33020176	0.9113	58690452
Z4924	L2	NM	M	DNP	R6	34170816	32738012	0.9082	56463227
Z4925	L2	NM	M	Others	R6	42409700	40385861	0.9245	76235742
Z4936	L2	NM	F	PM	R6	57038217	55018911	0.9092	96550312
Z4937	L2	NM	F	AMP	R6	52475902	50742910	0.9102	88089518
Z4938	L2	NM	F	SBN	R6	43831392	42510462	0.9087	73809661
Z4940	L2	NM	F	DNP	R6	46050478	44571030	0.9097	77331144
Z4942	L2	NM	F	Others	R6	49918678	48127048	0.9207	87240649
Z4953	L2	NP	M	PM	R6	48420974	46145201	0.9148	78183478
Z4954	L2	NP	M	AMP	R6	43052913	41765791	0.9138	69812131
Z4955	L2	NP	M	SBN	R6	37458952	35074971	0.906	65582950
Z4957	L2	NP	M	DNP	R6	46182640	44022307	0.9093	80450222
Z4959	L2	NP	M	Others	R6	44905087	43464135	0.9227	82508125
Z4970	L2	NP	F	PM	R6	39915620	38678238	0.9137	67181560
Z4971	L2	NP	F	AMP	R6	36746473	35138862	0.9056	60695719
Z4972	L2	NP	F	SBN	R6	46425540	44407590	0.9053	77290194
Z4974	L2	NP	F	DNP	R6	43600234	41602590	0.9042	77679300
Z4976	L2	NP	F	Others	R6	36479570	35146332	0.9112	69279407
Z5006	L3	E	M	PM	R7	41660531	40538731	0.9155	70903911
Z5007	L3	E	M	AMP	R7	46977831	45877696	0.918	85186521
Z5008	L3	E	M	SBN	R7	53321062	51892918	0.9191	101006038
Z5010	L3	E	M	DNP	R7	36676141	35801165	0.9182	65675226
Z5012	L3	E	M	Others	R7	45042821	43944575	0.9279	86136494
Z5023	L3	E	F	PM	R7	43138153	42014766	0.9161	73090930
Z5024	L3	E	F	AMP	R7	39520124	38424118	0.9163	67818161
Z5025	L3	E	F	SBN	R7	41526332	40575969	0.9194	72635012
Z5027	L3	E	F	DNP	R7	38274549	36856962	0.9143	64233165
Z5029	L3	E	F	Others	R7	51485973	50100381	0.9207	102881500
Z5040	L3	NM	M	PM	R7	42856100	41650617	0.9209	86377196
Z5041	L3	NM	M	AMP	R7	37214507	35958596	0.9097	65509143
Z5042	L3	NM	M	SBN	R7	44163096	42919366	0.9133	78543724
Z5044	L3	NM	M	DNP	R7	42567088	41420074	0.9186	72611250
Z5045	L3	NM	M	Others	R7	38694590	37504605	0.9269	70924245
Z5056	L3	NM	F	PM	R7	40472870	39580428	0.9164	68811351
Z5057	L3	NM	F	AMP	R7	43650845	42107543	0.9169	74281379
Z5058	L3	NM	F	SBN	R7	50838781	49472351	0.9176	92083835
Z5060	L3	NM	F	DNP	R7	41907233	40720901	0.9113	80562483
Z5062	L3	NM	F	Others	R7	36859175	35443699	0.9066	71255753
Z5073	L3	NP	M	PM	R7	38212180	36680656	0.9136	65994177
Z5074	L3	NP	M	AMP	R7	44319197	42905548	0.9191	74341419
Z5075	L3	NP	M	SBN	R7	38233306	36052924	0.9171	64571563
Z5077	L3	NP	M	DNP	R7	40157622	39210882	0.9179	70505960
Z5079	L3	NP	M	Others	R7	42035900	40147770	0.9284	75938700
Z5090P	L3	NP	F	PM	R7	50916744	49188261	0.912	90319965
Z5091	L3	NP	F	AMP	R7	44499299	43267802	0.9113	84380202
Z5092	L3	NP	F	SBN	R7	40203214	37923525	0.9075	70823392
Z5094	L3	NP	F	DNP	R7	49331102	47588774	0.9069	86450566
Z5096	L3	NP	F	Others	R7	43935414	41644128	0.9131	77744219
Z5340	L4	E	M	PM	R8	37335285	36365368	0.9209	65279853
Z5341	L4	E	M	AMP	R8	39460472	38262065	0.9202	70641331
Z5342	L4	E	M	SBN	R8	41455325	40019972	0.915	67994522
Z5344	L4	E	M	DNP	R8	38464174	37276075	0.9181	61639805
Z5346	L4	E	M	Others	R8	33218276	31977328	0.9285	59137398
Z5357	L4	E	F	PM	R8	35389817	34350903	0.9144	60205872
Z5358	L4	E	F	AMP	R8	40264212	38479340	0.9162	70406115
Z5359	L4	E	F	SBN	R8	42053245	40622107	0.9074	77060206
Z5361	L4	E	F	DNP	R8	38562857	37231774	0.9098	69755651
Z5363	L4	E	F	Others	R8	38763986	37350300	0.9228	72867432
Z5374	L4	NM	M	PM	R8	35056806	33877694	0.9197	60222992
Z5375	L4	NM	M	AMP	R8	36329365	34998006	0.919	60555937
Z5376	L4	NM	M	SBN	R8	33646201	32083634	0.9176	55741337
Z5378	L4	NM	M	DNP	R8	35154558	34049023	0.9188	59959152
Z5380	L4	NM	M	Others	R8	41065075	39114650	0.9271	74629873
Z5391	L4	NM	F	PM	R8	46252631	44646545	0.915	83933219
Z5392	L4	NM	F	AMP	R8	43601424	42248235	0.911	72068879
Z5393	L4	NM	F	SBN	R8	42032204	40853742	0.9133	68576217
Z5395	L4	NM	F	DNP	R8	45336008	44049274	0.9134	74502596
Z5397	L4	NM	F	Others	R8	38782707	37702442	0.9198	66372358
Z5408	L4	NP	M	PM	R8	37693182	36361941	0.9221	61139350
Z5409	L4	NP	M	AMP	R8	44000528	42612007	0.915	71695809
Z5410	L4	NP	M	SBN	R8	44412479	42520100	0.9171	71223227
Z5412	L4	NP	M	DNP	R8	50483475	48664366	0.9161	86030201
Z5414	L4	NP	M	Others	R8	42558651	41357420	0.9233	76890393
Z5425P	L4	NP	F	PM	R8	42853329	41619814	0.9024	67684272
Z5426	L4	NP	F	AMP	R8	42211714	41002906	0.9127	66066099
Z5427	L4	NP	F	SBN	R8	38080467	36980290	0.9137	62017532
Z5429	L4	NP	F	DNP	R8	40061951	38994379	0.9075	64661299
Z5431	L4	NP	F	Others	R8	45943701	43951306	0.9101	75278003
Z5499	L1	E	M	PM	R9	48647714	46098072	0.9158	78652798
Z5500	L1	E	M	AMP	R9	42918523	41555766	0.9176	72166729
Z5501	L1	E	M	SBN	R9	46041588	43824425	0.9154	74131409
Z5503	L1	E	M	DNP	R9	40852952	39587738	0.9149	70263534
Z5505	L1	E	M	Others	R9	37018532	35837176	0.9231	69980832
Z5516	L1	E	F	PM	R9	43320597	42039589	0.9161	70272223
Z5517	L1	E	F	AMP	R9	38426284	37338685	0.918	61990341
Z5518	L1	E	F	SBN	R9	36615694	35029623	0.912	57426017
Z5520	L1	E	F	DNP	R9	38724745	37709954	0.9133	62696728
Z5522	L1	E	F	Others	R9	38478279	36513892	0.9189	67976310
Z5533	L1	NM	M	PM	R9	43930085	42332243	0.918	74340303
Z5534	L1	NM	M	AMP	R9	39223467	37872539	0.9133	66367212
Z5535	L1	NM	M	SBN	R9	39079432	37804240	0.9154	64314117
Z5537	L1	NM	M	DNP	R9	40750011	39348563	0.916	67935703
Z5539	L1	NM	M	Others	R9	38708420	37576205	0.9263	68385834
Z5550	L1	NM	F	PM	R9	38405262	36916806	0.916	63411591
Z5551	L1	NM	F	AMP	R9	39625165	38559804	0.9154	65945377
Z5552	L1	NM	F	SBN	R9	39767782	37825550	0.911	63675039
Z5554	L1	NM	F	DNP	R9	37325038	35815731	0.91	61278083
Z5556	L1	NM	F	Others	R9	38401125	37128491	0.9187	66706260
Z5567	L1	NP	M	PM	R9	36570325	35471408	0.9168	62552063
Z5568	L1	NP	M	AMP	R9	43190698	42135353	0.9202	72321340
Z5569	L1	NP	M	SBN	R9	35880154	35006001	0.9238	61641186
Z5571	L1	NP	M	DNP	R9	43626096	42492136	0.9181	75048347
Z5573	L1	NP	M	Others	R9	39499596	38152649	0.9212	69012644
Z5584	L1	NP	F	PM	R9	37202941	34578955	0.9078	59182228
Z5585	L1	NP	F	AMP	R9	44242205	42136451	0.9034	70318352
Z5586	L1	NP	F	SBN	R9	37870872	36584017	0.908	62205391
Z5588	L1	NP	F	DNP	R9	39761377	38564719	0.9129	66151214
Z5590	L1	NP	F	Others	R9	43147756	41810243	0.9195	78476622
Z5615	L2	E	M	PM	R10	46154240	43830218	0.9064	83731357
Z5616	L2	E	M	AMP	R10	47599236	46202543	0.9185	85786478
Z5617	L2	E	M	SBN	R10	43753020	42164225	0.9101	73935777
Z5619	L2	E	M	DNP	R10	37547772	36037622	0.9081	62752635
Z5621	L2	E	M	Others	R10	37980451	36255522	0.9214	65863709
Z5632	L2	E	F	PM	R10	39416360	36897596	0.908	63527879
Z5633	L2	E	F	AMP	R10	38168125	36859085	0.9136	68068928
Z5634	L2	E	F	SBN	R10	35757981	32561898	0.9005	63913058
Z5636	L2	E	F	DNP	R10	44918522	42681995	0.9028	82137827
Z5638	L2	E	F	Others	R10	44966362	43420403	0.9162	79566319
Z5649	L2	NM	M	PM	R10	45209776	43675740	0.9114	75227350
Z5650	L2	NM	M	AMP	R10	41567453	39931553	0.9094	67072085
Z5651	L2	NM	M	SBN	R10	37806903	36233201	0.9099	64752078
Z5653	L2	NM	M	DNP	R10	41023526	38427905	0.9095	69186419
Z5655	L2	NM	M	Others	R10	41659510	39651096	0.9146	79439317
Z5666	L2	NM	F	PM	R10	36566058	32080571	0.8855	60140793
Z5667	L2	NM	F	AMP	R10	46485368	44535080	0.9114	85711947
Z5668	L2	NM	F	SBN	R10	37535782	35786950	0.9099	63959944
Z5670	L2	NM	F	DNP	R10	43392359	41809701	0.9094	72806734
Z5672	L2	NM	F	Others	R10	37938590	35893975	0.9161	67856360
Z5683	L2	NP	M	PM	R10	41103054	39165596	0.9125	69889291
Z5684	L2	NP	M	AMP	R10	47267099	44227685	0.9083	77254713
Z5685	L2	NP	M	SBN	R10	41499933	40098412	0.9102	72393395
Z5687	L2	NP	M	DNP	R10	39781845	37435155	0.9107	79117919
Z5689	L2	NP	M	Others	R10	38581428	37208499	0.9219	73228259
Z5700	L2	NP	F	PM	R10	44810359	43201034	0.9091	75802237
Z5701	L2	NP	F	AMP	R10	43120649	41685740	0.9121	70941155
Z5702	L2	NP	F	SBN	R10	43537135	42193856	0.9081	72404925
Z5704	L2	NP	F	DNP	R10	35553100	33896464	0.9071	59310080
Z5706	L2	NP	F	Others	R10	39685114	38411658	0.9157	70105751
Z5717	L3	E	M	PM	R11	34699835	33310946	0.9129	59571916
Z5718	L3	E	M	AMP	R11	41393520	40205510	0.919	71644238
Z5719	L3	E	M	SBN	R11	39620791	38093199	0.9049	67312386
Z5721	L3	E	M	DNP	R11	50672067	46982746	0.9106	93193926
Z5723	L3	E	M	Others	R11	38175790	36448867	0.9138	78381209
Z5734	L3	E	F	PM	R11	44741794	42368005	0.9171	82109597
Z5735	L3	E	F	AMP	R11	46571579	44022167	0.9057	78781579
Z5736	L3	E	F	SBN	R11	41527445	39511216	0.9015	68321101
Z5738	L3	E	F	DNP	R11	42670310	41657140	0.9146	71756124
Z5740	L3	E	F	Others	R11	40670450	39477996	0.9235	74295156
Z5751	L3	NM	M	PM	R11	40293187	38661509	0.9084	67814101
Z5752	L3	NM	M	AMP	R11	41725214	38256129	0.9049	69947377
Z5753	L3	NM	M	SBN	R11	39107411	37893366	0.9146	72573754
Z5755	L3	NM	M	DNP	R11	39296498	37577427	0.9194	73672327
Z5757	L3	NM	M	Others	R11	43216895	41859508	0.9297	83579150
Z5768	L3	NM	F	PM	R11	42677279	41479163	0.9153	74631909
Z5769	L3	NM	F	AMP	R11	38599219	37505959	0.9144	66538825
Z5770	L3	NM	F	SBN	R11	37404490	36480312	0.9139	63210786
Z5772	L3	NM	F	DNP	R11	40322205	39174846	0.9152	69236239
Z5774	L3	NM	F	Others	R11	40497148	38820459	0.9243	77375872
Z5785	L3	NP	M	PM	R11	39250510	38134922	0.9159	72695412
Z5786	L3	NP	M	AMP	R11	41277671	39734154	0.9159	74696567
Z5787	L3	NP	M	SBN	R11	41592716	40383483	0.9159	73354483
Z5789	L3	NP	M	DNP	R11	41805020	40675724	0.916	72569408
Z5791	L3	NP	M	Others	R11	38686538	37543338	0.9272	71286706
Z5802	L3	NP	F	PM	R11	34661731	33641677	0.9154	58025554
Z5803	L3	NP	F	AMP	R11	40114455	38740107	0.9057	65078192
Z5804	L3	NP	F	SBN	R11	39414213	38355902	0.9147	69257662
Z5806	L3	NP	F	DNP	R11	35482236	33731343	0.9099	63230045
Z5808	L3	NP	F	Others	R11	46299430	45021937	0.9227	88740782
Z5876	L4	E	M	PM	R12	49489875	47632339	0.92	82229340
Z5877	L4	E	M	AMP	R12	39211189	37510792	0.9151	66493824
Z5878	L4	E	M	SBN	R12	39901743	38075700	0.9073	64548562
Z5880	L4	E	M	DNP	R12	48963978	46450238	0.9081	81010511
Z5882	L4	E	M	Others	R12	41870194	40463271	0.9295	72398866
Z5893	L4	E	F	PM	R12	38251451	36204867	0.9141	61308453
Z5894	L4	E	F	AMP	R12	37935134	36877346	0.9142	62807952
Z5895	L4	E	F	SBN	R12	42505942	40705615	0.9157	68106187
Z5897	L4	E	F	DNP	R12	51147316	49391731	0.9144	84026498
Z5899	L4	E	F	Others	R12	38606886	37701958	0.9267	69142009
Z5910	L4	NM	M	PM	R12	45656759	44345230	0.9201	77419882
Z5911	L4	NM	M	AMP	R12	43966360	42746506	0.9177	71969876
Z5912	L4	NM	M	SBN	R12	42191457	40998945	0.9208	67607533
Z5914	L4	NM	M	DNP	R12	37888486	36330949	0.9127	61532436
Z5916	L4	NM	M	Others	R12	39201284	38221268	0.9289	68804898
Z5927	L4	NM	F	PM	R12	46506047	44586321	0.9152	76324744
Z5928	L4	NM	F	AMP	R12	44869561	43080755	0.9135	74816139
Z5929	L4	NM	F	SBN	R12	42454823	41115915	0.912	69417940
Z5931	L4	NM	F	DNP	R12	46777397	44917841	0.9139	75679745
Z5933	L4	NM	F	Others	R12	56111391	54169614	0.9252	98437468
Z5944	L4	NP	M	PM	R12	53268670	51799648	0.9208	88041573
Z5945	L4	NP	M	AMP	R12	45809968	44693011	0.922	76949647
Z5946	L4	NP	M	SBN	R12	47840315	46635073	0.9182	78783887
Z5948	L4	NP	M	DNP	R12	46630446	45224802	0.92	76532498
Z5950	L4	NP	M	Others	R12	49336656	47195960	0.9276	87785840
Z5961	L4	NP	F	PM	R12	42116845	40846618	0.9155	70826080
Z5962	L4	NP	F	AMP	R12	44421073	42075582	0.9105	71809344
Z5963	L4	NP	F	SBN	R12	60309494	57980160	0.9122	96950825
Z5965	L4	NP	F	DNP	R12	45474756	43951472	0.91	74019736
Z5967	L4	NP	F	Others	R12	40464337	39398645	0.9227	75379602
Mean						41945444	40404248	0.915346
Medium						41547449	40147837	0.9154
Maxiaum						60309494	57980160	0.9297
minimum						30598906	29801535	0.8855

## Sheet: S4. DEG
Table S4. DEGs in the comparisons of E vs. NM or E vs.NP in each region and gender
Gender	Comparison	Region	Gene_ID	baseMean	log2FoldChange	lfcSE	stat	pvalue	padj	DEG category	Gene type	HGNC symbol	Neural function
Female	E-NM	AMP	ENSTGUG00000028622	322.362	-1.65533	0.347133	-4.76858	1.86e-06	0.00286947	common	protein_coding	ECH1
Female	E-NM	AMP	ENSTGUG00000001957	2622.16	0.220035	0.0458341	4.80069	1.58e-06	0.00269004	common	protein_coding	RAI14
Female	E-NM	AMP	ENSTGUG00000008148	1198.6	0.404011	0.0991864	4.07325	4.64e-05	0.0191419	common	protein_coding	ARHGAP22
Female	E-NM	AMP	ENSTGUG00000013512	8549.37	0.302149	0.0672601	4.49225	7.05e-06	0.00775464	common	protein_coding	ILDR2
Female	E-NM	AMP	ENSTGUG00000028366	1059.99	0.539122	0.110404	4.8832	1.04e-06	0.00221978	common	protein_coding	IPCEF1
Female	E-NM	AMP	ENSTGUG00000003682	12800.8	-0.19097	0.0444192	-4.29926	1.71e-05	0.010798	common	protein_coding	THOC2	Neurogenesis_process
Female	E-NM	AMP	ENSTGUG00000011353	2882.51	-0.350882	0.0881829	-3.97902	6.92e-05	0.0255929	common	protein_coding	CSPP1
Female	E-NM	AMP	ENSTGUG00000029743	6865.57	-0.342028	0.0909687	-3.75985	0.000170016	0.0413213	common	protein_coding	GPR12
Female	E-NM	AMP	ENSTGUG00000022909	1366.68	0.522269	0.137292	3.80407	0.000142337	0.0378371	common	protein_coding	ANKFN1
Female	E-NM	AMP	ENSTGUG00000025858	31.0729	-2.83132	0.75752	-3.73762	0.000185772	0.0438964	only_NM	lncRNA
Female	E-NM	AMP	ENSTGUG00000004636	3394.32	-0.255082	0.0626921	-4.0688	4.73e-05	0.0191419	common	protein_coding	MTM1
Female	E-NM	AMP	ENSTGUG00000002313	9718.96	-0.0986138	0.0255675	-3.857	0.000114789	0.0349095	common	protein_coding	MAN1B1
Female	E-NM	AMP	ENSTGUG00000029775	42.6088	1.54776	0.417181	3.71004	0.000207225	0.047642	only_NM	lncRNA
Female	E-NM	AMP	ENSTGUG00000006869	553.801	0.553818	0.106658	5.19246	2.08e-07	0.0010378	common	protein_coding	SSTR5	Neuron_projection
Female	E-NM	AMP	ENSTGUG00000009082	2087.53	-0.548216	0.125222	-4.37796	1.2e-05	0.00909052	only_NM	protein_coding	ABCC10
Female	E-NM	AMP	ENSTGUG00000027213	371.177	-0.974831	0.225143	-4.32983	1.49e-05	0.00976464	common	protein_coding	TRIM54
Female	E-NM	AMP	ENSTGUG00000004238	1229.25	-0.374937	0.09766	-3.8392	0.000123433	0.0355927	common	protein_coding	MYLK
Female	E-NM	AMP	ENSTGUG00000001108	200.196	0.549683	0.114252	4.81114	1.5e-06	0.00269004	common	protein_coding	ADAMTS2
Female	E-NM	AMP	ENSTGUG00000022938	848.163	0.643803	0.158567	4.06015	4.9e-05	0.0194035	common	protein_coding	NGB
Female	E-NM	AMP	ENSTGUG00000027973	808.603	-1.75957	0.415142	-4.23849	2.25e-05	0.011964	common	protein_coding	ECH1
Female	E-NM	AMP	ENSTGUG00000000939	7082.44	-0.259455	0.0464302	-5.58807	2.3e-08	0.00019532	only_NM	protein_coding	MTCH1	Neurogenesis_process
Female	E-NM	AMP	ENSTGUG00000028597	1411.47	0.552146	0.144732	3.81496	0.000136206	0.0378371	common	protein_coding	ZBTB39
Female	E-NM	AMP	ENSTGUG00000005879	1320.45	0.224968	0.0583965	3.85241	0.00011696	0.0349095	only_NM	protein_coding	RNF168
Female	E-NM	AMP	ENSTGUG00000020480	8387.57	0.181262	0.0476046	3.80767	0.000140284	0.0378371	common	protein_coding	PDE4B	Neuron_projection
Female	E-NM	AMP	ENSTGUG00000009384	377.01	0.604576	0.142298	4.24866	2.15e-05	0.0118021	common	protein_coding	ITGA4	Neuron_projection & Neurogenesis_process
Female	E-NM	AMP	ENSTGUG00000026168	69.51	0.901035	0.218325	4.12703	3.67e-05	0.01716	only_NM	protein_coding	KCNK3
Female	E-NM	AMP	ENSTGUG00000024344	2224.62	0.272319	0.0636472	4.27857	1.88e-05	0.0113631	only_NM	protein_coding	HS3ST4
Female	E-NM	AMP	ENSTGUG00000011275	510.518	0.781407	0.189785	4.11733	3.83e-05	0.01716	common	protein_coding	PLCH1
Female	E-NM	AMP	ENSTGUG00000001494	18552.2	-0.254411	0.0571243	-4.45364	8.44e-06	0.00780681	common	protein_coding	FAM133B
Female	E-NM	AMP	ENSTGUG00000004831	1367.22	0.367709	0.0972281	3.78192	0.000155621	0.0407321	only_NM	protein_coding	MRPL2
Female	E-NM	AMP	ENSTGUG00000004293	25191.8	-0.264367	0.0604629	-4.37239	1.23e-05	0.00909052	common	protein_coding	ADCY5
Female	E-NM	AMP	ENSTGUG00000013089	7644.35	0.242016	0.0575287	4.20688	2.59e-05	0.0133127	common	protein_coding	TRIB2
Female	E-NM	AMP	ENSTGUG00000020675	13625.7	0.120117	0.0306483	3.91921	8.88e-05	0.0302288	common	lncRNA
Female	E-NM	AMP	ENSTGUG00000021000	33.7102	1.93272	0.521504	3.70604	0.000210523	0.0477551	only_NM	protein_coding	C19orf52
Female	E-NM	AMP	ENSTGUG00000003153	7348.66	-0.619085	0.139222	-4.44673	8.72e-06	0.00780681	common	protein_coding	USP40
Female	E-NM	AMP	ENSTGUG00000003842	2799.31	0.622327	0.152631	4.07734	4.56e-05	0.0191419	common	protein_coding	NPNT
Female	E-NM	AMP	ENSTGUG00000010544	2750.29	-0.191234	0.0497785	-3.84169	0.000122188	0.0355927	only_NM	protein_coding	XPNPEP1
Female	E-NM	AMP	ENSTGUG00000024728	3250.87	0.544819	0.110415	4.93427	8.05e-07	0.00195532	common	protein_coding	VSTM2L	Neuron_projection & Neurogenesis_process
Female	E-NM	AMP	ENSTGUG00000003115	9473.83	0.395698	0.10398	3.80552	0.000141504	0.0378371	common	protein_coding	GALNT15
Female	E-NM	AMP	ENSTGUG00000003997	5095.87	-0.153908	0.0354145	-4.34592	1.39e-05	0.00976176	common	protein_coding	TP53BP2
Female	E-NM	AMP	ENSTGUG00000017216	9375.56	-0.238152	0.0616437	-3.86337	0.000111836	0.0349095	only_NM	protein_coding	PACS2
Female	E-NM	AMP	ENSTGUG00000011829	625.602	-0.460775	0.106206	-4.33852	1.43e-05	0.00976176	common	protein_coding	HNMT	Neuron_projection
Female	E-NM	AMP	ENSTGUG00000019854	7779.21	0.167301	0.0433391	3.86028	0.000113256	0.0349095	common	protein_coding	RHOB
Female	E-NM	AMP	ENSTGUG00000005109	5820.17	-0.351493	0.0907228	-3.87436	0.000106903	0.0349095	common	protein_coding	VCAM1	Neurogenesis_process
Female	E-NM	AMP	ENSTGUG00000028323	4.35664	-3.02786	0.820125	-3.69195	0.000222542	0.0493478	common	protein_coding
Female	E-NM	AMP	ENSTGUG00000010262	1659.52	-0.457987	0.111686	-4.10068	4.12e-05	0.01797	common	protein_coding	ACOX3
Female	E-NM	AMP	ENSTGUG00000012305	3200.81	-0.199478	0.0505743	-3.94426	8e-05	0.0283713	common	protein_coding	VIPAS39
Female	E-NM	AMP	ENSTGUG00000011484	10741.6	0.219593	0.0486129	4.51717	6.27e-06	0.00761576	common	protein_coding	BICD1
Female	E-NM	AMP	ENSTGUG00000022354	48707	0.255941	0.0612619	4.17782	2.94e-05	0.014306	common	protein_coding	NCALD
Female	E-NM	AMP	ENSTGUG00000005747	4250.96	-0.257063	0.0635396	-4.04571	5.22e-05	0.0201703	common	protein_coding	SLC35C2
Female	E-NM	AMP	ENSTGUG00000025227	989.414	0.427319	0.108936	3.92267	8.76e-05	0.0302288	common	protein_coding	RTN4RL1	Neuron_projection & Neurogenesis_process
Female	E-NM	AMP	ENSTGUG00000022520	6.7583	3.10781	0.806192	3.85492	0.000115765	0.0349095	only_NM	lncRNA
Female	E-NM	AMP	ENSTGUG00000004918	1422.19	-0.753699	0.201127	-3.74739	0.000178688	0.0428171	only_NM	protein_coding
Female	E-NM	AMP	ENSTGUG00000027783	3365.76	0.244946	0.0594237	4.12202	3.76e-05	0.01716	common	protein_coding	SST
Female	E-NM	AMP	ENSTGUG00000004727	22151.5	0.239364	0.0514293	4.65423	3.25e-06	0.00425573	common	protein_coding	MRAS
Female	E-NM	AMP	ENSTGUG00000025994	2189.35	-0.338781	0.0534738	-6.33545	2.37e-10	4.03e-06	common	protein_coding	LEPROT
Female	E-NM	AMP	ENSTGUG00000023682	2039.05	0.285879	0.0642625	4.44862	8.64e-06	0.00780681	only_NM	protein_coding	ARL6
Female	E-NM	AMP	ENSTGUG00000010054	13581.4	-0.362737	0.0827148	-4.38539	1.16e-05	0.00909052	common	protein_coding	UPB1
Female	E-NM	AMP	ENSTGUG00000027012	354.349	-0.486584	0.12078	-4.02869	5.61e-05	0.021205	common	lncRNA
Female	E-NM	AMP	ENSTGUG00000020525	237.4	-0.529225	0.142577	-3.71186	0.000205739	0.047642	common	protein_coding	TRIM65
Female	E-NM	AMP	ENSTGUG00000006615	2189.29	0.284117	0.076975	3.69103	0.000223346	0.0493478	common	protein_coding	SRPRB
Female	E-NM	AMP	ENSTGUG00000001322	532.297	0.683239	0.15234	4.48496	7.29e-06	0.00775464	common	protein_coding	C1QL3
Female	E-NM	AMP	ENSTGUG00000000810	398.353	0.472852	0.119795	3.94716	7.91e-05	0.0283713	common	protein_coding	NKAIN1
Female	E-NM	AMP	ENSTGUG00000005626	2689.75	0.352183	0.0682228	5.16225	2.44e-07	0.0010378	only_NM	protein_coding	PPP1R21
Female	E-NM	AMP	ENSTGUG00000004740	4789.89	-0.199909	0.0467951	-4.27201	1.94e-05	0.0113631	common	protein_coding	PTPRD	Neuron_projection & Neurogenesis_process
Female	E-NM	AMP	ENSTGUG00000010695	495.763	0.816926	0.163362	5.00071	5.71e-07	0.0018162	common	protein_coding	ATOH8	Neurogenesis_process
Female	E-NM	AMP	ENSTGUG00000011143	1703.71	-0.218007	0.0577288	-3.7764	0.000159108	0.0407938	common	protein_coding	CDAN1
Female	E-NM	AMP	ENSTGUG00000008623	5839.96	0.501602	0.13291	3.774	0.000160653	0.0407938	common	protein_coding	NPTX2
Female	E-NM	AMP	ENSTGUG00000023245	2171.02	0.436716	0.0919372	4.75015	2.03e-06	0.00288183	common	protein_coding	RNF41
Female	E-NM	AMP	ENSTGUG00000006211	9592.24	-0.453571	0.116314	-3.89955	9.64e-05	0.0321482	common	protein_coding	LAMP5	Neuron_projection
Female	E-NM	AMP	ENSTGUG00000010944	1731.44	-0.309767	0.0823254	-3.76271	0.000168082	0.0413213	common	protein_coding	ST18
Female	E-NM	AMP	ENSTGUG00000023398	18693	0.237097	0.0536151	4.4222	9.77e-06	0.00831075	common	protein_coding	MEF2C	Neuron_projection & Neurogenesis_process
Female	E-NM	AMP	ENSTGUG00000000485	310.467	0.771851	0.180996	4.26448	2e-05	0.0113631	only_NM	protein_coding	C11orf63
Female	E-NM	AMP	ENSTGUG00000022773	513.653	0.391132	0.102045	3.83293	0.000126625	0.0359044	only_NM	protein_coding	HCN4
Female	E-NM	AMP	ENSTGUG00000009075	16296	-0.206274	0.0414322	-4.97858	6.41e-07	0.0018162	common	protein_coding	UQCRC2
Female	E-NM	AMP	ENSTGUG00000012798	2760.58	-0.193492	0.0460616	-4.20073	2.66e-05	0.0133127	common	protein_coding	BEND6	Neurogenesis_process
Female	E-NM	AMP	ENSTGUG00000004570	63617.4	0.203706	0.054144	3.7623	0.000168359	0.0413213	common	protein_coding	SLC17A6	Neuron_projection
Female	E-NP	AMP	ENSTGUG00000009108	756.771	0.560312	0.193289	2.89883	0.00374558	0.0312677	only_NP	protein_coding	PGM2
Female	E-NP	AMP	ENSTGUG00000026413	3727.18	0.138243	0.0423693	3.2628	0.00110318	0.0123153	only_NP	protein_coding	polr1d
Female	E-NP	AMP	ENSTGUG00000004723	945.729	0.4171	0.126163	3.30603	0.000946286	0.0108485	only_NP	protein_coding	ADAM8
Female	E-NP	AMP	ENSTGUG00000002274	10281	0.515909	0.055093	9.36432	7.65e-21	1.45e-17	only_NP	protein_coding	NRN1
Female	E-NP	AMP	ENSTGUG00000013199	14167.2	0.158131	0.0478125	3.30731	0.000941955	0.0108353	only_NP	protein_coding	KLHDC2
Female	E-NP	AMP	ENSTGUG00000020150	1561.52	-0.261459	0.0914299	-2.85967	0.00424084	0.0342915	only_NP	protein_coding	CLK3
Female	E-NP	AMP	ENSTGUG00000028700	1700.91	0.361929	0.0982507	3.68373	0.000229848	0.00353563	only_NP	protein_coding	LGI3	Neuron_projection
Female	E-NP	AMP	ENSTGUG00000008039	2500.34	0.350776	0.0815097	4.30349	1.68e-05	0.000439391	only_NP	protein_coding	KITLG
Female	E-NP	AMP	ENSTGUG00000025252	4415.01	-0.304846	0.0943883	-3.2297	0.00123922	0.0134887	only_NP	protein_coding	SMARCC2
Female	E-NP	AMP	ENSTGUG00000003563	19561.2	0.164722	0.0368616	4.46865	7.87e-06	0.000237025	only_NP	protein_coding	GRIA3	Neuron_projection
Female	E-NP	AMP	ENSTGUG00000002501	5156.86	-0.304096	0.0812478	-3.74283	0.00018196	0.00293152	only_NP	protein_coding	ZNF385C
Female	E-NP	AMP	ENSTGUG00000019747	35908.8	0.131943	0.0343126	3.84531	0.000120401	0.00212709	only_NP	protein_coding	RAB39B	Neuron_projection
Female	E-NP	AMP	ENSTGUG00000026235	158.753	0.502288	0.156733	3.20473	0.00135191	0.0144969	only_NP	protein_coding	FGF5	Neurogenesis_process
Female	E-NP	AMP	ENSTGUG00000011906	11242.1	0.154837	0.0505333	3.06405	0.00218359	0.0209175	only_NP	protein_coding	AKAP6
Female	E-NP	AMP	ENSTGUG00000012490	3995.63	0.27157	0.0764228	3.55353	0.000380103	0.00526604	only_NP	protein_coding	SQLE
Female	E-NP	AMP	ENSTGUG00000008782	44795.8	0.180603	0.0430557	4.19464	2.73e-05	0.000644905	only_NP	protein_coding	PAFAH1B1	Neuron_projection & Neurogenesis_process
Female	E-NP	AMP	ENSTGUG00000006775	10939.3	0.203898	0.0671687	3.03561	0.00240048	0.0224886	only_NP	protein_coding	PFKL
Female	E-NP	AMP	ENSTGUG00000012016	1454.14	0.524979	0.159959	3.28196	0.00103089	0.011669	only_NP	protein_coding	SCUBE1
Female	E-NP	AMP	ENSTGUG00000018983	560.136	-0.41111	0.107953	-3.80822	0.000139973	0.00237898	only_NP	lncRNA
Female	E-NP	AMP	ENSTGUG00000010136	3416.16	0.455225	0.159451	2.85495	0.00430437	0.0346899	only_NP	protein_coding	NTPCR
Female	E-NP	AMP	ENSTGUG00000021212	11226.1	0.177218	0.0493339	3.59221	0.00032788	0.00466406	only_NP	protein_coding	PGRMC1	Neuron_projection
Female	E-NP	AMP	ENSTGUG00000027561	492.968	-0.761685	0.273821	-2.7817	0.00540757	0.041126	only_NP	protein_coding	IL17D
Female	E-NP	AMP	ENSTGUG00000009060	5829.35	0.192826	0.0555256	3.47274	0.000515183	0.00668559	only_NP	protein_coding	P4HTM
Female	E-NP	AMP	ENSTGUG00000024862	2169.41	-0.266303	0.0820816	-3.24437	0.00117712	0.0129649	only_NP	protein_coding	TMEM263
Female	E-NP	AMP	ENSTGUG00000003236	13426.1	0.130343	0.0289435	4.50334	6.69e-06	0.000209201	only_NP	protein_coding	RAB5A	Neuron_projection
Female	E-NP	AMP	ENSTGUG00000011750	33176	-0.355509	0.0703965	-5.05009	4.42e-07	2.15e-05	only_NP	protein_coding	R3HDM1
Female	E-NP	AMP	ENSTGUG00000022986	6553.8	-0.368797	0.0721345	-5.11264	3.18e-07	1.61e-05	only_NP	protein_coding	STARD9
Female	E-NP	AMP	ENSTGUG00000023587	16.1403	1.96197	0.697723	2.81196	0.00492402	0.0384146	only_NP	lncRNA
Female	E-NP	AMP	ENSTGUG00000014035	6170.46	-0.27662	0.0927982	-2.98087	0.00287427	0.0256962	only_NP	protein_coding	CERS1
Female	E-NP	AMP	ENSTGUG00000012898	3350.41	0.398329	0.0738046	5.39707	6.77e-08	4.19e-06	only_NP	protein_coding	INF2
Female	E-NP	AMP	ENSTGUG00000023630	12757.1	0.191409	0.0517171	3.70108	0.000214684	0.00335392	only_NP	lncRNA
Female	E-NP	AMP	ENSTGUG00000003335	7466.38	0.2251	0.0569156	3.95498	7.65e-05	0.00149945	only_NP	protein_coding	NR1D2
Female	E-NP	AMP	ENSTGUG00000021675	145.439	0.414967	0.13073	3.17424	0.00150229	0.015613	only_NP	protein_coding	TNFRSF10A
Female	E-NP	AMP	ENSTGUG00000002353	9850.96	-0.316164	0.048547	-6.51253	7.39e-11	1.2e-08	only_NP	protein_coding	MEIS1	Neurogenesis_process
Female	E-NP	AMP	ENSTGUG00000012024	14253.7	0.251912	0.0585981	4.29898	1.72e-05	0.00044705	only_NP	protein_coding	SSTR1	Neuron_projection
Female	E-NP	AMP	ENSTGUG00000007821	2609.43	0.223939	0.0639876	3.49973	0.000465734	0.00617098	only_NP	protein_coding	TALDO1
Female	E-NP	AMP	ENSTGUG00000022518	96.8002	-0.756254	0.244817	-3.08906	0.00200789	0.0195424	only_NP	protein_coding	RPGRIP1L	Neuron_projection & Neurogenesis_process
Female	E-NP	AMP	ENSTGUG00000004080	331.563	0.477376	0.157002	3.04058	0.0023612	0.0221907	only_NP	protein_coding	FAM20A
Female	E-NP	AMP	ENSTGUG00000008001	4909.09	0.335429	0.0742413	4.51809	6.24e-06	0.0001988	only_NP	protein_coding	AMPD3
Female	E-NP	AMP	ENSTGUG00000013110	4065.94	-0.425335	0.0903856	-4.70578	2.53e-06	9.48e-05	only_NP	protein_coding	SMC6
Female	E-NP	AMP	ENSTGUG00000012757	6978.91	-0.169809	0.0623568	-2.72318	0.00646561	0.0466494	only_NP	protein_coding	SLC25A29
Female	E-NP	AMP	ENSTGUG00000011564	3827.48	-0.170964	0.0616789	-2.77183	0.00557419	0.0419247	only_NP	protein_coding	USP12
Female	E-NP	AMP	ENSTGUG00000009179	13071	0.199943	0.0505849	3.95263	7.73e-05	0.00150983	only_NP	protein_coding	PDHB
Female	E-NP	AMP	ENSTGUG00000009163	378.245	0.513735	0.162069	3.16986	0.00152513	0.0157925	only_NP	protein_coding	ADAMTS18
Female	E-NP	AMP	ENSTGUG00000006691	10419.7	0.136326	0.0410517	3.32083	0.000897517	0.0104542	only_NP	protein_coding	CAND1
Female	E-NP	AMP	ENSTGUG00000005078	1474.49	-0.41332	0.0766714	-5.39079	7.01e-08	4.29e-06	only_NP	protein_coding	CDC14A	Neuron_projection
Female	E-NP	AMP	ENSTGUG00000010801	3680	0.231472	0.0602724	3.84044	0.000122815	0.00215186	only_NP	protein_coding	REEP1
Female	E-NP	AMP	ENSTGUG00000000530	9147.05	-0.0977287	0.0325236	-3.00485	0.00265709	0.0242386	only_NP	protein_coding	PRDM10
Female	E-NP	AMP	ENSTGUG00000001003	3204.82	0.151791	0.0483416	3.13997	0.00168963	0.0170295	only_NP	protein_coding	STARD4
Female	E-NP	AMP	ENSTGUG00000002992	278.356	-0.478917	0.1683	-2.84562	0.00443252	0.0354539	only_NP	protein_coding	EFCAB10
Female	E-NP	AMP	ENSTGUG00000008478	1365.02	-0.432409	0.0998747	-4.32952	1.49e-05	0.000398485	only_NP	protein_coding	GK5
Female	E-NP	AMP	ENSTGUG00000006670	66572.1	0.202726	0.0322248	6.29099	3.15e-10	4.16e-08	only_NP	protein_coding	TSPAN7
Female	E-NP	AMP	ENSTGUG00000004971	4048.7	-0.199763	0.0552267	-3.61715	0.00029787	0.00432764	only_NP	protein_coding	PARN
Female	E-NP	AMP	ENSTGUG00000011068	4406.99	-0.191351	0.0645753	-2.96322	0.00304437	0.0267946	only_NP	protein_coding	TULP4
Female	E-NP	AMP	ENSTGUG00000011795	8423.79	0.271367	0.0856681	3.16766	0.00153672	0.0158835	only_NP	protein_coding	STXBP6
Female	E-NP	AMP	ENSTGUG00000027132	91.5708	0.731299	0.261301	2.79869	0.00513108	0.0396616	only_NP	protein_coding	TNFSF18
Female	E-NP	AMP	ENSTGUG00000013003	84006.7	0.215605	0.0327254	6.58829	4.45e-11	7.8e-09	only_NP	protein_coding	RTN1
Female	E-NP	AMP	ENSTGUG00000024008	66109.5	0.269087	0.0761485	3.53371	0.000409766	0.0056017	only_NP	protein_coding	GABBR1	Neuron_projection
Female	E-NP	AMP	ENSTGUG00000005137	586.887	-0.38422	0.12849	-2.99028	0.0027872	0.0251147	only_NP	protein_coding	MST1
Female	E-NP	AMP	ENSTGUG00000012944	10451	-0.238727	0.0409144	-5.83478	5.39e-09	4.82e-07	only_NP	protein_coding	PCF11
Female	E-NP	AMP	ENSTGUG00000007299	24846	0.201969	0.0301193	6.70565	2.01e-11	3.75e-09	only_NP	protein_coding	TOM1L2
Female	E-NP	AMP	ENSTGUG00000001598	295.107	-0.590444	0.163803	-3.60459	0.000312641	0.00448101	only_NP	protein_coding	SIGLEC15
Female	E-NP	AMP	ENSTGUG00000025889	579.732	-0.660651	0.19673	-3.35815	0.000784649	0.00936132	only_NP	lncRNA
Female	E-NP	AMP	ENSTGUG00000008909	9783.95	0.195039	0.0583554	3.34226	0.000830985	0.00981203	only_NP	protein_coding	LRRK1
Female	E-NP	AMP	ENSTGUG00000027954	3638.93	0.517969	0.0830974	6.23327	4.57e-10	5.89e-08	only_NP	lncRNA
Female	E-NP	AMP	ENSTGUG00000028035	16725.9	0.209072	0.0379761	5.50535	3.68e-08	2.49e-06	only_NP	protein_coding	TMED10
Female	E-NP	AMP	ENSTGUG00000012099	12291.4	-0.107929	0.0353552	-3.05269	0.00226797	0.0215318	only_NP	protein_coding	UBR5
Female	E-NP	AMP	ENSTGUG00000003846	11652.7	0.139838	0.0314671	4.44396	8.83e-06	0.000260405	only_NP	protein_coding	SCAMP1
Female	E-NP	AMP	ENSTGUG00000008496	23390.8	0.326761	0.0419251	7.79391	6.5e-15	2.99e-12	only_NP	protein_coding	PRKAR1B
Female	E-NP	AMP	ENSTGUG00000001756	11828.6	-0.234973	0.0605034	-3.88363	0.000102908	0.00189068	only_NP	protein_coding	ANKS1A	Neuron_projection & Neurogenesis_process
Female	E-NP	AMP	ENSTGUG00000000637	52698.8	0.177415	0.0506192	3.50489	0.000456788	0.00609516	only_NP	protein_coding	CYFIP2	Neuron_projection
Female	E-NP	AMP	ENSTGUG00000012509	2465.7	-0.448121	0.142422	-3.14643	0.00165275	0.016777	only_NP	protein_coding	CEP162
Female	E-NP	AMP	ENSTGUG00000008771	3038.05	-0.203091	0.0525852	-3.86213	0.000112402	0.00202492	only_NP	protein_coding	OSBPL9
Female	E-NP	AMP	ENSTGUG00000029403	616.688	-0.330914	0.10321	-3.20621	0.00134496	0.0144494	only_NP	protein_coding	NEMP1
Female	E-NP	AMP	ENSTGUG00000003353	5054.32	-0.501901	0.154563	-3.24722	0.00116538	0.0128661	only_NP	protein_coding	LRRK2	Neuron_projection & Neurogenesis_process
Female	E-NP	AMP	ENSTGUG00000010274	47731	0.162547	0.0573011	2.83671	0.0045581	0.0362545	only_NP	protein_coding	CBX6
Female	E-NP	AMP	ENSTGUG00000009908	9725.05	-0.509394	0.0907526	-5.613	1.99e-08	1.46e-06	only_NP	protein_coding	DRD5
Female	E-NP	AMP	ENSTGUG00000002813	2413.41	-0.209534	0.074342	-2.81852	0.00482456	0.0378424	only_NP	protein_coding	ARRDC1
Female	E-NP	AMP	ENSTGUG00000005515	22.8054	2.20756	0.609706	3.6207	0.00029381	0.00429433	only_NP	protein_coding	DMRT2
Female	E-NP	AMP	ENSTGUG00000016576	2096.74	-0.168947	0.0533767	-3.16519	0.00154982	0.0159898	only_NP	protein_coding	CLK2
Female	E-NP	AMP	ENSTGUG00000024759	1968.56	0.483619	0.0710236	6.80927	9.81e-12	1.99e-09	only_NP	protein_coding	SHISA6	Neuron_projection
Female	E-NP	AMP	ENSTGUG00000003859	313.776	-0.353347	0.110428	-3.1998	0.00137525	0.0146593	only_NP	protein_coding
Female	E-NP	AMP	ENSTGUG00000003855	5282.93	0.216382	0.069589	3.10943	0.00187448	0.0184979	only_NP	protein_coding	PPCDC
Female	E-NP	AMP	ENSTGUG00000023314	6429.47	-0.424095	0.0875094	-4.84628	1.26e-06	5.27e-05	only_NP	lncRNA
Female	E-NP	AMP	ENSTGUG00000028474	331.292	-1.12381	0.242955	-4.62558	3.74e-06	0.0001307	only_NP	lncRNA
Female	E-NP	AMP	ENSTGUG00000020664	894.451	0.297522	0.10761	2.76481	0.00569555	0.0425553	only_NP	protein_coding	NFIX
Female	E-NP	AMP	ENSTGUG00000026494	1642.07	-0.216021	0.0797044	-2.71028	0.00672263	0.0480353	only_NP	lncRNA
Female	E-NP	AMP	ENSTGUG00000028782	820.032	-0.393134	0.107273	-3.66482	0.000247517	0.00374645	only_NP	lncRNA
Female	E-NP	AMP	ENSTGUG00000011117	10791	0.135526	0.0495731	2.73387	0.00625947	0.0456152	only_NP	protein_coding	FAM110B
Female	E-NP	AMP	ENSTGUG00000004318	3032.91	0.382402	0.0931947	4.10326	4.07e-05	0.000897739	only_NP	protein_coding	ITPKB
Female	E-NP	AMP	ENSTGUG00000029438	50.6032	-1.88622	0.677377	-2.7846	0.00535941	0.0409245	only_NP	protein_coding	GIPR
Female	E-NP	AMP	ENSTGUG00000004042	24826.1	0.803573	0.109555	7.33489	2.22e-13	7.12e-11	only_NP	protein_coding	ATP2A3
Female	E-NP	AMP	ENSTGUG00000007228	1970.62	0.18635	0.0689502	2.70268	0.00687839	0.0486781	only_NP	protein_coding	SHC4
Female	E-NP	AMP	ENSTGUG00000004027	6599.98	-0.194879	0.0459879	-4.23761	2.26e-05	0.000553003	only_NP	protein_coding	PIK3R4
Female	E-NP	AMP	ENSTGUG00000001975	3183.27	-0.313957	0.0764015	-4.10931	3.97e-05	0.000877947	only_NP	protein_coding	CDH20
Female	E-NP	AMP	ENSTGUG00000001821	4532.58	0.335305	0.0902936	3.7135	0.000204414	0.00321413	only_NP	protein_coding	CAMK2D	Neuron_projection
Female	E-NP	AMP	ENSTGUG00000028850	62139.4	0.175915	0.0622948	2.82392	0.00474404	0.0373732	only_NP	protein_coding	CPLX1	Neuron_projection
Female	E-NP	AMP	ENSTGUG00000023872	862.696	0.375452	0.11515	3.26056	0.00111194	0.0123756	only_NP	protein_coding	TRMT1
Female	E-NP	AMP	ENSTGUG00000008179	3879.06	0.135042	0.0491879	2.74543	0.00604308	0.0444684	only_NP	protein_coding	POMGNT1
Female	E-NP	AMP	ENSTGUG00000029241	23664.7	0.306721	0.0436036	7.0343	2e-12	5.09e-10	only_NP	protein_coding	BMERB1	Neurogenesis_process
Female	E-NP	AMP	ENSTGUG00000000928	10842.5	-0.219565	0.0365789	-6.00252	1.94e-09	2.03e-07	only_NP	protein_coding	SRSF3
Female	E-NP	AMP	ENSTGUG00000013332	4528.83	0.344905	0.113862	3.02914	0.00245251	0.0228252	only_NP	protein_coding	FZD3	Neuron_projection & Neurogenesis_process
Female	E-NP	AMP	ENSTGUG00000000707	1573.61	0.538681	0.125512	4.29185	1.77e-05	0.000458131	only_NP	protein_coding	ADAMTS15
Female	E-NP	AMP	ENSTGUG00000009787	3265.27	-0.176769	0.0445081	-3.97162	7.14e-05	0.00141217	only_NP	protein_coding	PPP4R1
Female	E-NP	AMP	ENSTGUG00000001676	180.945	-1.42658	0.379641	-3.75772	0.000171468	0.00279961	only_NP	protein_coding	PPEF2	Neuron_projection
Female	E-NP	AMP	ENSTGUG00000018908	96.9605	0.523753	0.16137	3.24567	0.00117174	0.0129195	only_NP	lncRNA
Female	E-NP	AMP	ENSTGUG00000020322	38401.8	0.189465	0.066562	2.84644	0.00442105	0.0354093	only_NP	protein_coding	CNR1	Neuron_projection & Neurogenesis_process
Female	E-NP	AMP	ENSTGUG00000019369	109.597	-0.550796	0.194718	-2.82868	0.00467404	0.0369514	only_NP	lncRNA
Female	E-NP	AMP	ENSTGUG00000010194	3199.75	-0.27487	0.0939184	-2.92669	0.00342586	0.02924	only_NP	protein_coding	MAP3K21
Female	E-NP	AMP	ENSTGUG00000005881	36867.9	0.189859	0.0429663	4.41879	9.93e-06	0.000283332	only_NP	protein_coding	ATP6V0D1
Female	E-NP	AMP	ENSTGUG00000006241	7984.12	-0.153053	0.0492761	-3.10602	0.00189623	0.0186563	only_NP	protein_coding	CLIP1
Female	E-NP	AMP	ENSTGUG00000010484	12226.3	-0.161778	0.060115	-2.69115	0.00712067	0.049833	only_NP	protein_coding	MCF2L2
Female	E-NP	AMP	ENSTGUG00000011618	794.027	0.326818	0.0912976	3.5797	0.000343994	0.00485271	only_NP	protein_coding	GPR176
Female	E-NP	AMP	ENSTGUG00000006692	879.309	-0.222108	0.0757589	-2.93178	0.00337028	0.0289151	only_NP	protein_coding	RECK
Female	E-NP	AMP	ENSTGUG00000001910	14032	0.74048	0.0808833	9.15492	5.44e-20	7.75e-17	only_NP	protein_coding	NEUROD6	Neurogenesis_process
Female	E-NP	AMP	ENSTGUG00000002135	12971.8	-0.164981	0.0447241	-3.68886	0.000225265	0.0034777	only_NP	protein_coding	RBMX
Female	E-NP	AMP	ENSTGUG00000008277	9973.55	-0.240286	0.0380482	-6.31529	2.7e-10	3.61e-08	only_NP	protein_coding	ZNF821
Female	E-NP	AMP	ENSTGUG00000006169	4437.48	-0.357291	0.0521911	-6.84583	7.6e-12	1.64e-09	only_NP	protein_coding	MAOB
Female	E-NP	AMP	ENSTGUG00000021447	13215.4	0.154599	0.0514875	3.00265	0.00267637	0.0243508	only_NP	protein_coding	FAM155B
Female	E-NP	AMP	ENSTGUG00000011182	23422.7	0.116695	0.0321852	3.62573	0.000288147	0.00423703	only_NP	protein_coding	RAB2A
Female	E-NP	AMP	ENSTGUG00000028622	322.362	-1.07632	0.347566	-3.09674	0.00195664	0.0191744	common	protein_coding	ECH1
Female	E-NP	AMP	ENSTGUG00000008930	22160.3	0.264257	0.0622504	4.24506	2.19e-05	0.000541177	only_NP	protein_coding	LDHA
Female	E-NP	AMP	ENSTGUG00000029578	49.1514	-0.794935	0.267171	-2.97538	0.00292626	0.0260619	only_NP	protein_coding	GDF11	Neurogenesis_process
Female	E-NP	AMP	ENSTGUG00000007765	29.5072	1.42261	0.340229	4.18134	2.9e-05	0.000676311	only_NP	protein_coding	RS1
Female	E-NP	AMP	ENSTGUG00000009480	1810.22	0.239419	0.0821646	2.91389	0.00356957	0.0301834	only_NP	protein_coding	PEPD
Female	E-NP	AMP	ENSTGUG00000022660	65.2634	-5.24024	1.09363	-4.7916	1.65e-06	6.61e-05	only_NP	protein_coding
Female	E-NP	AMP	ENSTGUG00000000711	567.232	-0.27002	0.0978861	-2.75851	0.00580654	0.0432063	only_NP	protein_coding	GALNT10
Female	E-NP	AMP	ENSTGUG00000022598	3107.1	-0.350763	0.0806041	-4.35168	1.35e-05	0.000365994	only_NP	lncRNA
Female	E-NP	AMP	ENSTGUG00000003596	1415.52	0.337305	0.104206	3.23689	0.0012084	0.0132464	only_NP	protein_coding	CPNE8
Female	E-NP	AMP	ENSTGUG00000010443	12068.9	-0.14731	0.0415468	-3.54564	0.000391655	0.00539532	only_NP	protein_coding	ACADM	Neuron_projection
Female	E-NP	AMP	ENSTGUG00000001926	7351.08	-0.19758	0.0595199	-3.31956	0.000901591	0.0104845	only_NP	protein_coding	CDH10
Female	E-NP	AMP	ENSTGUG00000003902	4535.31	-0.38442	0.138674	-2.77211	0.00556943	0.0419074	only_NP	protein_coding	ENTPD3
Female	E-NP	AMP	ENSTGUG00000019979	1889.35	-0.223911	0.0657175	-3.40718	0.000656368	0.00809775	only_NP	lncRNA
Female	E-NP	AMP	ENSTGUG00000013607	56.3061	0.831575	0.272875	3.04746	0.00230781	0.0218491	only_NP	protein_coding	MYH15
Female	E-NP	AMP	ENSTGUG00000013550	205.028	-0.48417	0.145114	-3.33647	0.000848494	0.00995547	only_NP	protein_coding	CHODL	Neuron_projection & Neurogenesis_process
Female	E-NP	AMP	ENSTGUG00000009390	38374.7	-0.57376	0.0960497	-5.97357	2.32e-09	2.32e-07	only_NP	protein_coding	PDE10A
Female	E-NP	AMP	ENSTGUG00000018220	3399.43	0.329628	0.113922	2.89345	0.0038103	0.0316596	only_NP	protein_coding	NUP93
Female	E-NP	AMP	ENSTGUG00000023416	7142.64	0.159052	0.0508846	3.12574	0.0017736	0.0177705	only_NP	protein_coding	RPL24	Neuron_projection & Neurogenesis_process
Female	E-NP	AMP	ENSTGUG00000005576	11986.2	0.205022	0.0453105	4.52482	6.04e-06	0.000194745	only_NP	protein_coding	PHYHIPL
Female	E-NP	AMP	ENSTGUG00000011989	3958.91	0.316901	0.107849	2.93837	0.00329944	0.0284364	only_NP	protein_coding	NHLRC3
Female	E-NP	AMP	ENSTGUG00000003651	493.662	-0.843435	0.262415	-3.21413	0.0013084	0.0141243	only_NP	protein_coding	WDR90
Female	E-NP	AMP	ENSTGUG00000007008	68624.9	-0.327896	0.0852328	-3.84706	0.000119543	0.00211412	only_NP	protein_coding	AK5
Female	E-NP	AMP	ENSTGUG00000001859	80.3096	0.445606	0.149694	2.97678	0.00291292	0.0259735	only_NP	protein_coding	POU6F2
Female	E-NP	AMP	ENSTGUG00000013395	1819.97	-0.315477	0.0998906	-3.15823	0.00158731	0.016268	only_NP	protein_coding	B4GALT4
Female	E-NP	AMP	ENSTGUG00000021850	1189.72	-0.203352	0.05534	-3.67459	0.00023823	0.00362848	only_NP	protein_coding	DCUN1D3
Female	E-NP	AMP	ENSTGUG00000020047	7410.04	0.208703	0.068817	3.03273	0.00242352	0.0226546	only_NP	protein_coding	RNF141
Female	E-NP	AMP	ENSTGUG00000005645	1922.86	0.285709	0.0795561	3.59128	0.000329053	0.00467165	only_NP	protein_coding	FAM189A1
Female	E-NP	AMP	ENSTGUG00000002022	79800.3	0.145079	0.0460258	3.15213	0.00162085	0.0165122	only_NP	protein_coding	NSF	Neuron_projection
Female	E-NP	AMP	ENSTGUG00000008784	15043.2	0.0899084	0.0298314	3.01388	0.00257926	0.0236915	only_NP	protein_coding	STAU1	Neuron_projection
Female	E-NP	AMP	ENSTGUG00000013442	5810.43	-0.205205	0.0436019	-4.70634	2.52e-06	9.47e-05	only_NP	protein_coding	URB1
Female	E-NP	AMP	ENSTGUG00000024819	512.357	0.314691	0.0880117	3.57556	0.000349475	0.00490967	only_NP	protein_coding	MPI
Female	E-NP	AMP	ENSTGUG00000001140	359.391	-0.683611	0.251836	-2.7145	0.00663753	0.0475871	only_NP	protein_coding	APBB1IP
Female	E-NP	AMP	ENSTGUG00000019602	945.66	-0.395866	0.0976498	-4.05393	5.04e-05	0.00106573	only_NP	protein_coding	TIMP4
Female	E-NP	AMP	ENSTGUG00000022417	45.5775	-1.64663	0.58946	-2.79345	0.00521498	0.0400553	only_NP	lncRNA
Female	E-NP	AMP	ENSTGUG00000029446	21482.6	-0.247653	0.0641435	-3.86092	0.000112961	0.00202787	only_NP	protein_coding	SRSF2
Female	E-NP	AMP	ENSTGUG00000029400	22708.9	0.218594	0.081123	2.6946	0.0070473	0.0495294	only_NP	protein_coding	C6orf62
Female	E-NP	AMP	ENSTGUG00000010848	880.966	0.47786	0.122808	3.89112	9.98e-05	0.00184324	only_NP	protein_coding
Female	E-NP	AMP	ENSTGUG00000022614	80.5421	0.914123	0.265707	3.44035	0.000580968	0.00734451	only_NP	protein_coding	C1QTNF7
Female	E-NP	AMP	ENSTGUG00000009438	3713.37	-0.154107	0.0494323	-3.11754	0.00182368	0.0181122	only_NP	protein_coding	CCDC149
Female	E-NP	AMP	ENSTGUG00000009747	2149.85	0.224917	0.0558612	4.02636	5.66e-05	0.00117629	only_NP	protein_coding	RAPH1
Female	E-NP	AMP	ENSTGUG00000003223	14.7976	-1.64835	0.541993	-3.04127	0.00235582	0.0221802	only_NP	protein_coding	EFHB
Female	E-NP	AMP	ENSTGUG00000011492	26892.4	-0.267665	0.0292388	-9.15446	5.46e-20	7.75e-17	only_NP	protein_coding	srsf5
Female	E-NP	AMP	ENSTGUG00000027670	1432.15	-0.323107	0.0973655	-3.3185	0.000905037	0.0105173	only_NP	protein_coding	IFNAR2
Female	E-NP	AMP	ENSTGUG00000029705	246.598	0.383785	0.126349	3.0375	0.00238553	0.0223732	only_NP	protein_coding	TMEM127
Female	E-NP	AMP	ENSTGUG00000002175	229.082	-0.545633	0.149317	-3.6542	0.000257985	0.00386365	only_NP	protein_coding	DHTKD1
Female	E-NP	AMP	ENSTGUG00000023536	4902.52	0.222966	0.0738406	3.01956	0.00253146	0.0233809	only_NP	protein_coding	MIF
Female	E-NP	AMP	ENSTGUG00000002855	8235.89	0.277854	0.0555945	4.99786	5.8e-07	2.72e-05	only_NP	protein_coding	CACNA1B
Female	E-NP	AMP	ENSTGUG00000009168	8105.38	-0.157578	0.0366101	-4.30422	1.68e-05	0.000438611	only_NP	protein_coding	XPO5
Female	E-NP	AMP	ENSTGUG00000000057	392.494	-0.62088	0.123332	-5.03423	4.8e-07	2.32e-05	only_NP	protein_coding	TMPRSS9
Female	E-NP	AMP	ENSTGUG00000007206	13284.2	-0.195686	0.0553437	-3.53582	0.000406508	0.0055639	only_NP	protein_coding	ZFC3H1
Female	E-NP	AMP	ENSTGUG00000005045	3287	-0.31013	0.0508282	-6.10153	1.05e-09	1.23e-07	only_NP	protein_coding	SLC30A7
Female	E-NP	AMP	ENSTGUG00000013383	21.4347	-1.50395	0.370656	-4.05753	4.96e-05	0.00105446	only_NP	protein_coding	POPDC2
Female	E-NP	AMP	ENSTGUG00000029561	137.993	0.917619	0.238073	3.85435	0.000116037	0.00207134	only_NP	protein_coding	AVP	Neuron_projection
Female	E-NP	AMP	ENSTGUG00000019051	409.164	-0.665226	0.227042	-2.92997	0.00339	0.0290403	only_NP	protein_coding	PADI3
Female	E-NP	AMP	ENSTGUG00000010048	28469.4	-0.405741	0.0535223	-7.58077	3.43e-14	1.28e-11	only_NP	protein_coding	ABCC5
Female	E-NP	AMP	ENSTGUG00000002891	4747.1	0.135914	0.0451642	3.00933	0.00261828	0.0240004	only_NP	protein_coding	ADGRL3	Neuron_projection & Neurogenesis_process
Female	E-NP	AMP	ENSTGUG00000022496	172.998	0.626609	0.207229	3.02375	0.00249665	0.02316	only_NP	protein_coding	CBLN4
Female	E-NP	AMP	ENSTGUG00000011127	2085.57	-0.174164	0.0633916	-2.74742	0.00600654	0.0442761	only_NP	protein_coding	LRRC57
Female	E-NP	AMP	ENSTGUG00000006279	1576.41	-0.384672	0.122762	-3.13347	0.00172751	0.0173393	only_NP	protein_coding	PASK
Female	E-NP	AMP	ENSTGUG00000019880	104.135	-0.681508	0.229349	-2.97149	0.0029636	0.026274	only_NP	protein_coding	RENBP
Female	E-NP	AMP	ENSTGUG00000008055	293.419	0.836898	0.147745	5.66449	1.47e-08	1.13e-06	only_NP	protein_coding	AMZ1
Female	E-NP	AMP	ENSTGUG00000010159	9642.34	0.122244	0.045109	2.70997	0.00672884	0.0480595	only_NP	protein_coding	YES1
Female	E-NP	AMP	ENSTGUG00000007796	8693.25	0.116616	0.033438	3.48752	0.00048752	0.00638997	only_NP	protein_coding	PITPNB
Female	E-NP	AMP	ENSTGUG00000009572	31639.9	0.18121	0.0430244	4.21181	2.53e-05	0.000605343	only_NP	protein_coding	GPI
Female	E-NP	AMP	ENSTGUG00000006704	3349.73	-0.457756	0.0891002	-5.13754	2.78e-07	1.43e-05	only_NP	protein_coding	SENP2
Female	E-NP	AMP	ENSTGUG00000027407	979.724	0.409389	0.10676	3.83465	0.000125742	0.00218736	only_NP	protein_coding	NELFE
Female	E-NP	AMP	ENSTGUG00000004623	9900.02	-0.340804	0.0590659	-5.76989	7.93e-09	6.82e-07	only_NP	protein_coding	SFSWAP
Female	E-NP	AMP	ENSTGUG00000019427	4018	0.323642	0.062876	5.1473	2.64e-07	1.37e-05	only_NP	protein_coding	PLEKHO1
Female	E-NP	AMP	ENSTGUG00000011771	1476.15	0.316177	0.102261	3.09188	0.00198895	0.0194025	only_NP	protein_coding	RSPO3
Female	E-NP	AMP	ENSTGUG00000020123	12920.1	0.397758	0.0707462	5.62233	1.88e-08	1.41e-06	only_NP	protein_coding	LANCL3
Female	E-NP	AMP	ENSTGUG00000020056	109.03	-0.714301	0.254243	-2.80952	0.0049615	0.0386155	only_NP	protein_coding	slc22a6
Female	E-NP	AMP	ENSTGUG00000027003	3061.12	-0.235984	0.0647327	-3.64551	0.000266861	0.00397209	only_NP	lncRNA
Female	E-NP	AMP	ENSTGUG00000002863	204.463	-0.7548	0.209527	-3.60239	0.000315304	0.00451538	only_NP	protein_coding	FHL1
Female	E-NP	AMP	ENSTGUG00000003225	2306.78	-0.198028	0.0712289	-2.78016	0.00543323	0.041229	only_NP	protein_coding	SYT14
Female	E-NP	AMP	ENSTGUG00000020586	6.52694	-3.50496	0.935301	-3.74742	0.000178664	0.00288936	only_NP	protein_coding	AVPR2
Female	E-NP	AMP	ENSTGUG00000023063	326.229	-0.457401	0.14088	-3.24674	0.00116734	0.0128794	only_NP	protein_coding	RELA	Neurogenesis_process
Female	E-NP	AMP	ENSTGUG00000005557	11175.1	0.511641	0.0888443	5.75885	8.47e-09	7.17e-07	only_NP	protein_coding	KCNK12
Female	E-NP	AMP	ENSTGUG00000001957	2622.16	0.199736	0.0458488	4.35641	1.32e-05	0.000360195	common	protein_coding	RAI14
Female	E-NP	AMP	ENSTGUG00000008148	1198.6	0.653691	0.0993941	6.57676	4.81e-11	8.35e-09	common	protein_coding	ARHGAP22
Female	E-NP	AMP	ENSTGUG00000019245	6298.48	0.118182	0.0397803	2.97087	0.00296957	0.0262995	only_NP	protein_coding	GABARAP
Female	E-NP	AMP	ENSTGUG00000007527	25797.6	0.178076	0.0526061	3.38509	0.000711541	0.00862825	only_NP	protein_coding	MAP7D2
Female	E-NP	AMP	ENSTGUG00000005522	3295.4	-0.163169	0.0596458	-2.73563	0.00622613	0.0454809	only_NP	protein_coding	GIN1
Female	E-NP	AMP	ENSTGUG00000022153	18964.8	0.177149	0.0581774	3.04499	0.00232688	0.0219807	only_NP	protein_coding	CISD1
Female	E-NP	AMP	ENSTGUG00000005551	20053.2	0.274385	0.0827311	3.31658	0.000911256	0.0105464	only_NP	protein_coding	PITPNA
Female	E-NP	AMP	ENSTGUG00000013512	8549.37	0.46032	0.0672881	6.84103	7.86e-12	1.67e-09	common	protein_coding	ILDR2
Female	E-NP	AMP	ENSTGUG00000000972	13043.7	-0.261006	0.0534472	-4.88344	1.04e-06	4.49e-05	only_NP	protein_coding	CSDE1
Female	E-NP	AMP	ENSTGUG00000011477	9522.36	-0.195122	0.0461292	-4.2299	2.34e-05	0.000567412	only_NP	protein_coding	ACTN1
Female	E-NP	AMP	ENSTGUG00000000869	3188.82	-0.102434	0.0348213	-2.9417	0.00326418	0.0282326	only_NP	protein_coding	DAZAP1
Female	E-NP	AMP	ENSTGUG00000005674	2296.2	0.134946	0.0490948	2.74869	0.00598344	0.044125	only_NP	protein_coding	DENR
Female	E-NP	AMP	ENSTGUG00000028871	75.3909	-0.75338	0.247369	-3.04558	0.00232235	0.0219501	only_NP	protein_coding	ACR
Female	E-NP	AMP	ENSTGUG00000028874	889.877	-0.355938	0.082206	-4.32983	1.49e-05	0.000398485	only_NP	lncRNA
Female	E-NP	AMP	ENSTGUG00000002126	7845.31	-0.149657	0.0391099	-3.82657	0.000129942	0.00224665	only_NP	protein_coding	RICTOR
Female	E-NP	AMP	ENSTGUG00000025948	30751.3	0.633995	0.100964	6.27944	3.4e-10	4.45e-08	only_NP	protein_coding	CHGB
Female	E-NP	AMP	ENSTGUG00000026562	10061.2	-0.169197	0.0605291	-2.7953	0.00518522	0.0399322	only_NP	protein_coding	UBR4
Female	E-NP	AMP	ENSTGUG00000028091	2641.2	-0.477485	0.141325	-3.37864	0.000728458	0.00878954	only_NP	lncRNA
Female	E-NP	AMP	ENSTGUG00000020248	54.8528	-1.43369	0.525555	-2.72796	0.00637275	0.0461755	only_NP	protein_coding
Female	E-NP	AMP	ENSTGUG00000008452	2306.44	-0.181305	0.0547469	-3.3117	0.000927313	0.0106958	only_NP	protein_coding	MSI2
Female	E-NP	AMP	ENSTGUG00000024544	149.578	-0.36139	0.133892	-2.69912	0.00695229	0.0490989	only_NP	protein_coding
Female	E-NP	AMP	ENSTGUG00000029326	329.432	0.536792	0.184539	2.90882	0.00362794	0.0305358	only_NP	protein_coding	PRKCG	Neuron_projection
Female	E-NP	AMP	ENSTGUG00000025134	50075.1	0.266733	0.0948776	2.81134	0.00493353	0.0384424	only_NP	protein_coding	PTN	Neuron_projection & Neurogenesis_process
Female	E-NP	AMP	ENSTGUG00000024891	21851.2	0.234428	0.0425434	5.51032	3.58e-08	2.43e-06	only_NP	protein_coding	RAB3A	Neuron_projection & Neurogenesis_process
Female	E-NP	AMP	ENSTGUG00000008315	6912.36	-0.453874	0.109533	-4.14372	3.42e-05	0.000777229	only_NP	protein_coding	NRIP3
Female	E-NP	AMP	ENSTGUG00000017838	38.8834	-0.541021	0.193541	-2.79539	0.00518377	0.0399322	only_NP	snoRNA
Female	E-NP	AMP	ENSTGUG00000009086	10251.6	0.212681	0.0569736	3.73298	0.000189228	0.00302286	only_NP	protein_coding	TPCN1
Female	E-NP	AMP	ENSTGUG00000012514	10471.2	-0.240252	0.0677462	-3.54636	0.000390599	0.00538514	only_NP	protein_coding	RPS6KA5	Neuron_projection & Neurogenesis_process
Female	E-NP	AMP	ENSTGUG00000008272	1865.83	-0.578127	0.108563	-5.32525	1.01e-07	5.81e-06	only_NP	protein_coding	MRPL42
Female	E-NP	AMP	ENSTGUG00000003647	12187	0.138501	0.0489665	2.82849	0.00467688	0.0369541	only_NP	protein_coding	COPS8
Female	E-NP	AMP	ENSTGUG00000007569	50.3791	-0.718242	0.195802	-3.66821	0.000244252	0.00370692	only_NP	protein_coding	HDC
Female	E-NP	AMP	ENSTGUG00000001832	5272.15	-0.369902	0.0814021	-4.54413	5.52e-06	0.000181525	only_NP	protein_coding	NFYA
Female	E-NP	AMP	ENSTGUG00000002038	1385.13	0.219124	0.0783275	2.79754	0.00514939	0.0397308	only_NP	protein_coding	SPRY1
Female	E-NP	AMP	ENSTGUG00000007006	2807.36	-0.216325	0.0418093	-5.17409	2.29e-07	1.21e-05	only_NP	protein_coding	NFATC3
Female	E-NP	AMP	ENSTGUG00000027640	3136.85	-0.179336	0.0659088	-2.72098	0.00650892	0.0468712	only_NP	protein_coding	JAKMIP3
Female	E-NP	AMP	ENSTGUG00000010754	582.338	-0.558101	0.19163	-2.91239	0.00358672	0.0302971	only_NP	protein_coding	RAB32
Female	E-NP	AMP	ENSTGUG00000011542	5157.35	0.115583	0.0394389	2.93069	0.00338215	0.0289876	only_NP	protein_coding	EIF2S1	Neuron_projection
Female	E-NP	AMP	ENSTGUG00000006653	1375.73	-0.403886	0.0997569	-4.0487	5.15e-05	0.00108309	only_NP	protein_coding	ENPP6
Female	E-NP	AMP	ENSTGUG00000013349	31.4212	1.65547	0.584448	2.83254	0.00461804	0.0366108	only_NP	protein_coding	CD86
Female	E-NP	AMP	ENSTGUG00000006837	20860.5	0.249342	0.0796727	3.12958	0.00175054	0.0175497	only_NP	protein_coding	RPH3A	Neuron_projection
Female	E-NP	AMP	ENSTGUG00000011725	1538.42	-0.265389	0.0721266	-3.6795	0.000233696	0.00358186	only_NP	protein_coding	B3GLCT
Female	E-NP	AMP	ENSTGUG00000007198	159.621	-0.275725	0.092002	-2.99695	0.00272698	0.024704	only_NP	protein_coding	SZT2	Neuron_projection & Neurogenesis_process
Female	E-NP	AMP	ENSTGUG00000018841	3130.28	0.264941	0.0661353	4.00604	6.17e-05	0.00125654	only_NP	protein_coding	FAM89A
Female	E-NP	AMP	ENSTGUG00000012998	5670.1	0.470359	0.0722962	6.50601	7.72e-11	1.24e-08	only_NP	protein_coding	ID2	Neurogenesis_process
Female	E-NP	AMP	ENSTGUG00000011702	4161.92	0.416091	0.0939285	4.42987	9.43e-06	0.000270064	only_NP	protein_coding	TMEM200A
Female	E-NP	AMP	ENSTGUG00000006891	762.453	-0.406179	0.137813	-2.94732	0.00320541	0.0278375	only_NP	protein_coding	TLR3
Female	E-NP	AMP	ENSTGUG00000023274	2045.06	0.289088	0.0560271	5.15979	2.47e-07	1.29e-05	only_NP	protein_coding	LRFN2
Female	E-NP	AMP	ENSTGUG00000003816	568.498	-0.483761	0.166182	-2.91103	0.00360239	0.0303704	only_NP	protein_coding
Female	E-NP	AMP	ENSTGUG00000006254	1762.32	-0.207147	0.0443311	-4.67272	2.97e-06	0.000108178	only_NP	protein_coding	ARHGAP17
Female	E-NP	AMP	ENSTGUG00000001861	3079.91	0.502479	0.116727	4.30473	1.67e-05	0.000438281	only_NP	protein_coding	PRSS12	Neuron_projection
Female	E-NP	AMP	ENSTGUG00000012137	23265.3	0.191617	0.0534507	3.58494	0.000337162	0.00476098	only_NP	protein_coding	ATP6V1C1
Female	E-NP	AMP	ENSTGUG00000003848	10667.8	0.173115	0.0529281	3.27075	0.00107263	0.0120692	only_NP	protein_coding	SNRK
Female	E-NP	AMP	ENSTGUG00000000049	4239.23	0.131028	0.0470997	2.78192	0.00540381	0.0411228	only_NP	protein_coding	RPL36
Female	E-NP	AMP	ENSTGUG00000029257	78.6445	-0.675406	0.1654	-4.08347	4.44e-05	0.000962796	only_NP	protein_coding	LHX5	Neurogenesis_process
Female	E-NP	AMP	ENSTGUG00000012740	766.793	0.424121	0.10247	4.13896	3.49e-05	0.000791395	only_NP	protein_coding	COL19A1
Female	E-NP	AMP	ENSTGUG00000015391	984.777	-0.357218	0.121738	-2.93431	0.0033429	0.0287236	only_NP	protein_coding	ZDHHC4
Female	E-NP	AMP	ENSTGUG00000021308	2920.17	0.411002	0.0959485	4.28357	1.84e-05	0.000471954	only_NP	protein_coding	EFHD2
Female	E-NP	AMP	ENSTGUG00000002319	15826.7	0.168317	0.0483444	3.48162	0.000498397	0.00650248	only_NP	protein_coding	SSR1
Female	E-NP	AMP	ENSTGUG00000004993	3720.04	0.439294	0.0631554	6.95576	3.51e-12	8.17e-10	only_NP	protein_coding	KCNJ6
Female	E-NP	AMP	ENSTGUG00000001885	339.637	-0.646945	0.232454	-2.78311	0.00538398	0.0410384	only_NP	protein_coding	SLC4A1
Female	E-NP	AMP	ENSTGUG00000022285	836.591	-0.283361	0.100615	-2.81628	0.00485828	0.0380368	only_NP	lncRNA
Female	E-NP	AMP	ENSTGUG00000019244	1353.6	0.421749	0.125219	3.3681	0.000756886	0.00908744	only_NP	protein_coding	SNRNP25
Female	E-NP	AMP	ENSTGUG00000004505	15.5003	-2.55884	0.748199	-3.42	0.000626209	0.00781636	only_NP	protein_coding	ADAM28
Female	E-NP	AMP	ENSTGUG00000006325	15610.7	0.437696	0.0959844	4.56008	5.11e-06	0.000170915	only_NP	protein_coding	GLRA3	Neuron_projection
Female	E-NP	AMP	ENSTGUG00000012190	6311.21	0.388414	0.0654119	5.93798	2.89e-09	2.79e-07	only_NP	protein_coding	ZFPM2
Female	E-NP	AMP	ENSTGUG00000017420	7143.99	-0.179986	0.0521278	-3.45277	0.000554853	0.00706166	only_NP	protein_coding	TNR	Neuron_projection & Neurogenesis_process
Female	E-NP	AMP	ENSTGUG00000010873	15221.2	0.216516	0.0446858	4.84529	1.26e-06	5.27e-05	only_NP	protein_coding	LARGE1
Female	E-NP	AMP	ENSTGUG00000011802	62589.7	-0.445484	0.104788	-4.2513	2.13e-05	0.000532529	only_NP	protein_coding	TPD52L1
Female	E-NP	AMP	ENSTGUG00000007124	2665.84	0.26555	0.0591062	4.49276	7.03e-06	0.000217083	only_NP	protein_coding	PTPRR
Female	E-NP	AMP	ENSTGUG00000023659	4966.81	-0.359253	0.103833	-3.45991	0.000540351	0.00692765	only_NP	protein_coding	QDPR	Neuron_projection
Female	E-NP	AMP	ENSTGUG00000025816	4407.32	0.188879	0.0670395	2.81743	0.00484099	0.0379538	only_NP	protein_coding	ST8SIA1
Female	E-NP	AMP	ENSTGUG00000028086	1891.18	0.262361	0.0968374	2.70929	0.00674264	0.0480975	only_NP	protein_coding	IGF1
Female	E-NP	AMP	ENSTGUG00000027516	3909.71	0.381712	0.119832	3.18541	0.0014455	0.0152274	only_NP	protein_coding	PPP4C
Female	E-NP	AMP	ENSTGUG00000028366	1059.99	0.716464	0.110564	6.48007	9.17e-11	1.42e-08	common	protein_coding	IPCEF1
Female	E-NP	AMP	ENSTGUG00000003374	3496.3	0.278083	0.0860263	3.23254	0.00122696	0.0133895	only_NP	protein_coding	RARB	Neurogenesis_process
Female	E-NP	AMP	ENSTGUG00000021157	19687.7	-0.222457	0.0376299	-5.91171	3.39e-09	3.24e-07	only_NP	protein_coding	GRM4
Female	E-NP	AMP	ENSTGUG00000012182	4824.7	0.177961	0.0655876	2.71333	0.00666115	0.0476761	only_NP	protein_coding	ACVR1
Female	E-NP	AMP	ENSTGUG00000019417	2729.81	0.199321	0.0542201	3.67615	0.000236778	0.00361608	only_NP	protein_coding	KCNB1	Neuron_projection
Female	E-NP	AMP	ENSTGUG00000022048	52.2491	-1.94482	0.656391	-2.9629	0.00304754	0.0268086	only_NP	lncRNA
Female	E-NP	AMP	ENSTGUG00000021109	836.63	-0.696883	0.141319	-4.93127	8.17e-07	3.67e-05	only_NP	protein_coding	PRC1
Female	E-NP	AMP	ENSTGUG00000008402	18468.6	0.16787	0.0491302	3.41684	0.00063352	0.00789024	only_NP	protein_coding	ADAP1
Female	E-NP	AMP	ENSTGUG00000003830	1277.22	0.189627	0.0677298	2.79976	0.00511411	0.0396024	only_NP	protein_coding	ANO10
Female	E-NP	AMP	ENSTGUG00000011748	12818.7	-0.279977	0.0408161	-6.85948	6.91e-12	1.53e-09	only_NP	protein_coding	MEIS2
Female	E-NP	AMP	ENSTGUG00000008733	19376.6	0.128917	0.0442337	2.91446	0.00356303	0.0301432	only_NP	protein_coding	MEF2A	Neuron_projection & Neurogenesis_process
Female	E-NP	AMP	ENSTGUG00000009436	1069.62	0.459143	0.12335	3.7223	0.00019742	0.00312728	only_NP	protein_coding	SYT17	Neuron_projection & Neurogenesis_process
Female	E-NP	AMP	ENSTGUG00000021699	594.515	-0.395407	0.0946139	-4.17916	2.93e-05	0.000680944	only_NP	protein_coding	ARID3A
Female	E-NP	AMP	ENSTGUG00000023605	21808.1	0.304246	0.0748865	4.06276	4.85e-05	0.00103521	only_NP	protein_coding
Female	E-NP	AMP	ENSTGUG00000020557	352.282	-0.745911	0.180291	-4.13726	3.51e-05	0.000796232	only_NP	protein_coding	UACA
Female	E-NP	AMP	ENSTGUG00000005669	42467.5	0.25085	0.0556795	4.50524	6.63e-06	0.000208103	only_NP	protein_coding	MAP1B	Neuron_projection & Neurogenesis_process
Female	E-NP	AMP	ENSTGUG00000012663	10824.5	-0.191993	0.0498069	-3.85475	0.000115847	0.00207028	only_NP	protein_coding	PTK2	Neuron_projection & Neurogenesis_process
Female	E-NP	AMP	ENSTGUG00000024078	654.226	0.640225	0.138953	4.60748	4.08e-06	0.000140935	only_NP	lncRNA
Female	E-NP	AMP	ENSTGUG00000003682	12800.8	-0.334005	0.0444071	-7.52143	5.42e-14	1.96e-11	common	protein_coding	THOC2	Neurogenesis_process
Female	E-NP	AMP	ENSTGUG00000012041	3304.64	-0.605776	0.142967	-4.23718	2.26e-05	0.000553287	only_NP	protein_coding	CKAP2
Female	E-NP	AMP	ENSTGUG00000018440	151.62	-0.316696	0.105307	-3.00737	0.0026352	0.0241131	only_NP	protein_coding
Female	E-NP	AMP	ENSTGUG00000024929	35217.4	0.430441	0.0890002	4.83641	1.32e-06	5.47e-05	only_NP	lncRNA
Female	E-NP	AMP	ENSTGUG00000009216	15619.3	-0.290219	0.044853	-6.47046	9.77e-11	1.5e-08	only_NP	protein_coding	LUC7L3
Female	E-NP	AMP	ENSTGUG00000011353	2882.51	-0.445605	0.0881717	-5.05383	4.33e-07	2.11e-05	common	protein_coding	CSPP1
Female	E-NP	AMP	ENSTGUG00000004344	894.426	-0.333172	0.0883881	-3.76943	0.000163623	0.00268699	only_NP	protein_coding	PDIA5
Female	E-NP	AMP	ENSTGUG00000003844	84.4041	0.432677	0.144525	2.99378	0.00275543	0.0249219	only_NP	protein_coding	LHFPL2
Female	E-NP	AMP	ENSTGUG00000006089	13622.7	-0.266662	0.0616933	-4.32238	1.54e-05	0.000409037	only_NP	protein_coding	SPEG
Female	E-NP	AMP	ENSTGUG00000019450	1331.51	0.365613	0.107622	3.39719	0.000680825	0.00833901	only_NP	protein_coding	ASNA1
Female	E-NP	AMP	ENSTGUG00000005998	52798.8	0.12059	0.030251	3.98633	6.71e-05	0.00134149	only_NP	protein_coding	DSTN
Female	E-NP	AMP	ENSTGUG00000000261	1607.71	-0.514265	0.125622	-4.09374	4.24e-05	0.000926468	only_NP	protein_coding	HHATL
Female	E-NP	AMP	ENSTGUG00000002793	652.246	-0.287204	0.105623	-2.71915	0.00654498	0.0470624	only_NP	protein_coding	HEPH
Female	E-NP	AMP	ENSTGUG00000001062	768.249	0.489887	0.0913597	5.36218	8.22e-08	4.91e-06	only_NP	protein_coding	BAMBI
Female	E-NP	AMP	ENSTGUG00000002597	1756.97	-0.214078	0.0604506	-3.54137	0.000398051	0.00546132	only_NP	protein_coding	SETD9
Female	E-NP	AMP	ENSTGUG00000029637	4963.49	0.232515	0.0500949	4.64149	3.46e-06	0.000122861	only_NP	lncRNA
Female	E-NP	AMP	ENSTGUG00000021443	160.283	-0.359189	0.128558	-2.79398	0.0052064	0.0400287	only_NP	lncRNA
Female	E-NP	AMP	ENSTGUG00000027291	362.867	-0.600986	0.211436	-2.8424	0.00447754	0.0357547	only_NP	lncRNA
Female	E-NP	AMP	ENSTGUG00000027290	437.83	0.996564	0.213916	4.65868	3.18e-06	0.00011471	only_NP	protein_coding	APELA
Female	E-NP	AMP	ENSTGUG00000027296	7153.38	0.274167	0.0949872	2.88636	0.00389725	0.0321864	only_NP	lncRNA
Female	E-NP	AMP	ENSTGUG00000015400	1300.9	-0.148074	0.0498792	-2.96864	0.00299117	0.0264632	only_NP	protein_coding	E4F1
Female	E-NP	AMP	ENSTGUG00000000421	12628.9	0.220575	0.0653351	3.37606	0.000735316	0.00885345	only_NP	protein_coding	ARHGEF12
Female	E-NP	AMP	ENSTGUG00000012171	9748.83	0.139529	0.0454311	3.07122	0.00213186	0.0205027	only_NP	protein_coding	DLST
Female	E-NP	AMP	ENSTGUG00000012924	3549.3	0.31052	0.0828953	3.74593	0.000179723	0.00290098	only_NP	protein_coding	NUDT14
Female	E-NP	AMP	ENSTGUG00000000864	446.137	0.552809	0.108426	5.09849	3.42e-07	1.72e-05	only_NP	protein_coding	SYNPO	Neuron_projection
Female	E-NP	AMP	ENSTGUG00000021465	711.612	0.252631	0.0923995	2.73412	0.0062548	0.0456152	only_NP	protein_coding	NEU3
Female	E-NP	AMP	ENSTGUG00000024797	1535.01	-0.24114	0.0530453	-4.54593	5.47e-06	0.000180325	only_NP	protein_coding	USP44
Female	E-NP	AMP	ENSTGUG00000023102	224.926	0.617326	0.170566	3.61928	0.000295419	0.00430674	only_NP	protein_coding	B3GALT4
Female	E-NP	AMP	ENSTGUG00000008988	11399.4	0.11259	0.0374395	3.00725	0.00263624	0.0241131	only_NP	protein_coding	CPEB3	Neuron_projection & Neurogenesis_process
Female	E-NP	AMP	ENSTGUG00000017729	120.56	-0.497978	0.13013	-3.82678	0.000129828	0.00224665	only_NP	miRNA	tgu-let-7d
Female	E-NP	AMP	ENSTGUG00000012233	4061.39	-0.268532	0.0597896	-4.49129	7.08e-06	0.000218189	only_NP	protein_coding	BAZ2B
Female	E-NP	AMP	ENSTGUG00000007264	270.843	1.08655	0.202284	5.37141	7.81e-08	4.7e-06	only_NP	protein_coding	TLL2
Female	E-NP	AMP	ENSTGUG00000000682	1076.68	-0.216528	0.0492886	-4.39306	1.12e-05	0.000312528	only_NP	protein_coding	PAXIP1
Female	E-NP	AMP	ENSTGUG00000002721	326.183	-0.399837	0.110471	-3.61937	0.000295318	0.00430674	only_NP	protein_coding	DFFB
Female	E-NP	AMP	ENSTGUG00000019690	71.9252	1.05811	0.316389	3.34433	0.000824808	0.00976193	only_NP	lncRNA
Female	E-NP	AMP	ENSTGUG00000019694	2084.99	-0.277629	0.0931337	-2.98097	0.00287339	0.0256962	only_NP	protein_coding	ANKRD26
Female	E-NP	AMP	ENSTGUG00000019699	142.481	-1.38168	0.407138	-3.39363	0.000689725	0.00841167	only_NP	lncRNA
Female	E-NP	AMP	ENSTGUG00000012803	1309.85	0.395524	0.0779272	5.07556	3.86e-07	1.92e-05	only_NP	protein_coding	MAML2
Female	E-NP	AMP	ENSTGUG00000024225	121.386	-1.1404	0.339107	-3.36294	0.00077117	0.00923938	only_NP	lncRNA
Female	E-NP	AMP	ENSTGUG00000009449	16023.8	-0.123873	0.0321868	-3.84857	0.000118807	0.00210988	only_NP	protein_coding	SMG1
Female	E-NP	AMP	ENSTGUG00000011112	10626.7	-0.508503	0.124516	-4.08384	4.43e-05	0.000962485	only_NP	protein_coding	PENK	Neuron_projection & Neurogenesis_process
Female	E-NP	AMP	ENSTGUG00000003260	483.661	-0.418328	0.133226	-3.13998	0.00168957	0.0170295	only_NP	protein_coding	PAPPA
Female	E-NP	AMP	ENSTGUG00000011827	120097	0.157709	0.0382807	4.11981	3.79e-05	0.000846355	only_NP	protein_coding	SERINC1
Female	E-NP	AMP	ENSTGUG00000009427	6669.88	0.286272	0.066853	4.28212	1.85e-05	0.000474322	only_NP	protein_coding	CA10
Female	E-NP	AMP	ENSTGUG00000017456	2855.19	0.689051	0.146375	4.70744	2.51e-06	9.44e-05	only_NP	protein_coding	FMOD
Female	E-NP	AMP	ENSTGUG00000000668	75.5315	-0.803853	0.294041	-2.73381	0.00626059	0.0456152	only_NP	protein_coding	GRIN3B
Female	E-NP	AMP	ENSTGUG00000010272	9826.74	-0.645094	0.213479	-3.02182	0.0025126	0.02327	only_NP	protein_coding	CNGA3	Neuron_projection
Female	E-NP	AMP	ENSTGUG00000019865	2817.43	0.327431	0.110464	2.96415	0.0030352	0.0267554	only_NP	protein_coding	GFRA4	Neuron_projection & Neurogenesis_process
Female	E-NP	AMP	ENSTGUG00000003176	13233.7	-0.303749	0.0435921	-6.96798	3.22e-12	7.6e-10	only_NP	protein_coding	CRAMP1
Female	E-NP	AMP	ENSTGUG00000003173	2970.2	-0.130585	0.0413843	-3.15541	0.00160273	0.0163964	only_NP	protein_coding	CBLL1
Female	E-NP	AMP	ENSTGUG00000027820	2754.73	0.125029	0.0359113	3.48162	0.000498396	0.00650248	only_NP	protein_coding	HINT1
Female	E-NP	AMP	ENSTGUG00000026198	1321.51	0.603552	0.111573	5.40949	6.32e-08	3.95e-06	only_NP	protein_coding	RPRML
Female	E-NP	AMP	ENSTGUG00000014636	9899.4	0.0877547	0.030768	2.85215	0.0043425	0.034931	only_NP	protein_coding	DNAJC18
Female	E-NP	AMP	ENSTGUG00000021024	416.585	0.333589	0.0829837	4.01993	5.82e-05	0.00120235	only_NP	protein_coding	ZFP36L2
Female	E-NP	AMP	ENSTGUG00000023345	723.964	-0.285883	0.10367	-2.75763	0.00582226	0.0432552	only_NP	protein_coding	IFNAR1
Female	E-NP	AMP	ENSTGUG00000023344	519.648	0.348403	0.087733	3.97118	7.15e-05	0.00141318	only_NP	protein_coding	LRRC4	Neuron_projection
Female	E-NP	AMP	ENSTGUG00000020698	40.422	-2.95017	0.766694	-3.84791	0.000119131	0.00211122	only_NP	lncRNA
Female	E-NP	AMP	ENSTGUG00000017321	1196.11	0.170523	0.0624386	2.73105	0.00631333	0.0458507	only_NP	protein_coding	MGST3
Female	E-NP	AMP	ENSTGUG00000021253	9649.11	-0.448904	0.110118	-4.07659	4.57e-05	0.000987956	only_NP	protein_coding	PDE1B
Female	E-NP	AMP	ENSTGUG00000010332	5945.71	0.252768	0.04751	5.32032	1.04e-07	5.91e-06	only_NP	protein_coding	NEURL1	Neuron_projection & Neurogenesis_process
Female	E-NP	AMP	ENSTGUG00000004250	6359.53	0.226729	0.0736241	3.07955	0.00207313	0.0200627	only_NP	protein_coding	KLHL36
Female	E-NP	AMP	ENSTGUG00000029424	2829.32	-0.354563	0.0934935	-3.79238	0.000149209	0.00250592	only_NP	protein_coding	PHF8
Female	E-NP	AMP	ENSTGUG00000026324	2200.21	0.277012	0.0844735	3.27928	0.00104072	0.0117646	only_NP	protein_coding	KCNH2
Female	E-NP	AMP	ENSTGUG00000003326	1952.14	0.168142	0.0554494	3.03235	0.00242657	0.0226706	only_NP	protein_coding	TRIM32	Neuron_projection & Neurogenesis_process
Female	E-NP	AMP	ENSTGUG00000003908	15678.8	0.238663	0.049095	4.86124	1.17e-06	4.94e-05	only_NP	protein_coding	PRKCE
Female	E-NP	AMP	ENSTGUG00000010253	1390.01	-0.279266	0.0599907	-4.65515	3.24e-06	0.000116447	only_NP	protein_coding	ROCK1	Neuron_projection & Neurogenesis_process
Female	E-NP	AMP	ENSTGUG00000024581	65.3274	-0.815392	0.271743	-3.0006	0.00269448	0.0244747	only_NP	protein_coding	TAFA4
Female	E-NP	AMP	ENSTGUG00000006654	56672.9	0.263532	0.0613848	4.29311	1.76e-05	0.000456236	only_NP	protein_coding	MYO5A	Neuron_projection
Female	E-NP	AMP	ENSTGUG00000010620	6306.01	0.166979	0.060517	2.75921	0.00579412	0.0431402	only_NP	protein_coding	CDH2	Neuron_projection & Neurogenesis_process
Female	E-NP	AMP	ENSTGUG00000007846	3303.23	-0.515293	0.0866896	-5.94411	2.78e-09	2.7e-07	only_NP	protein_coding	TXLNG
Female	E-NP	AMP	ENSTGUG00000020187	840.567	-0.390276	0.136931	-2.85017	0.00436962	0.0350819	only_NP	protein_coding	BMP7	Neuron_projection & Neurogenesis_process
Female	E-NP	AMP	ENSTGUG00000011938	33.2431	2.51006	0.542178	4.6296	3.66e-06	0.000129052	only_NP	protein_coding	ANO2
Female	E-NP	AMP	ENSTGUG00000012397	1933.19	-0.319261	0.0676229	-4.72119	2.34e-06	8.88e-05	only_NP	protein_coding	GALC
Female	E-NP	AMP	ENSTGUG00000005411	2977.89	-0.260363	0.086405	-3.01328	0.00258438	0.0237153	only_NP	protein_coding	NOL8
Female	E-NP	AMP	ENSTGUG00000020864	11.7403	-0.850979	0.287548	-2.95943	0.00308206	0.0269891	only_NP	lncRNA
Female	E-NP	AMP	ENSTGUG00000002170	2359.65	-0.50755	0.135481	-3.74627	0.000179481	0.00289982	only_NP	protein_coding	RIPK1
Female	E-NP	AMP	ENSTGUG00000006028	7593.99	0.205523	0.0432868	4.74793	2.06e-06	7.95e-05	only_NP	protein_coding	DUSP7
Female	E-NP	AMP	ENSTGUG00000006442	77194.6	-0.280886	0.078291	-3.58771	0.000333589	0.00472159	only_NP	protein_coding	DDX3X
Female	E-NP	AMP	ENSTGUG00000019278	328.318	-0.489622	0.0851528	-5.74993	8.93e-09	7.45e-07	only_NP	protein_coding	GDNF	Neuron_projection & Neurogenesis_process
Female	E-NP	AMP	ENSTGUG00000018931	6751.44	-0.151699	0.0471324	-3.21858	0.00128827	0.0139423	only_NP	lncRNA
Female	E-NP	AMP	ENSTGUG00000012481	1720.64	0.424734	0.133002	3.19343	0.00140594	0.0149123	only_NP	protein_coding	PCDH20
Female	E-NP	AMP	ENSTGUG00000020681	3822.99	-0.27965	0.0777071	-3.59877	0.000319729	0.00456722	only_NP	protein_coding	LRATD2
Female	E-NP	AMP	ENSTGUG00000010045	4792.98	-0.540789	0.116905	-4.6259	3.73e-06	0.0001307	only_NP	protein_coding	WFS1	Neuron_projection
Female	E-NP	AMP	ENSTGUG00000000168	29.5944	-1.08351	0.349745	-3.09801	0.00194825	0.019104	only_NP	protein_coding	GIPC3
Female	E-NP	AMP	ENSTGUG00000007758	2805.84	-0.309225	0.0869183	-3.55766	0.000374176	0.00519662	only_NP	protein_coding	GALNS
Female	E-NP	AMP	ENSTGUG00000017455	4662.67	0.167423	0.0590202	2.8367	0.00455819	0.0362545	only_NP	protein_coding	ADCY6	Neuron_projection & Neurogenesis_process
Female	E-NP	AMP	ENSTGUG00000008156	2968.51	-0.221777	0.0396098	-5.59904	2.16e-08	1.56e-06	only_NP	protein_coding	POLG	Neuron_projection
Female	E-NP	AMP	ENSTGUG00000028781	17717.4	0.294805	0.0723951	4.07217	4.66e-05	0.00100311	only_NP	protein_coding	NRGN	Neuron_projection
Female	E-NP	AMP	ENSTGUG00000029743	6865.57	-0.713346	0.0909349	-7.84458	4.34e-15	2.11e-12	common	protein_coding	GPR12
Female	E-NP	AMP	ENSTGUG00000027628	10131.8	0.197723	0.0734574	2.69167	0.00710958	0.0498168	only_NP	protein_coding	FBXO45	Neuron_projection & Neurogenesis_process
Female	E-NP	AMP	ENSTGUG00000001671	2755.68	-0.442049	0.152328	-2.90195	0.00370842	0.0310642	only_NP	protein_coding	NAAA
Female	E-NP	AMP	ENSTGUG00000022909	1366.68	0.37663	0.137246	2.7442	0.00606578	0.0445684	common	protein_coding	ANKFN1
Female	E-NP	AMP	ENSTGUG00000026763	7.55517	1.91249	0.638362	2.99593	0.00273609	0.0247733	only_NP	lncRNA
Female	E-NP	AMP	ENSTGUG00000023680	3612.77	-0.401016	0.103298	-3.88211	0.000103553	0.00190049	only_NP	protein_coding	ERICH3
Female	E-NP	AMP	ENSTGUG00000020087	836.134	-0.659347	0.199333	-3.30776	0.000940453	0.0108254	only_NP	lncRNA
Female	E-NP	AMP	ENSTGUG00000008638	15014.4	0.318687	0.0970311	3.28438	0.00102206	0.0115923	only_NP	protein_coding	UCHL1
Female	E-NP	AMP	ENSTGUG00000003945	24485.1	0.213303	0.0396274	5.38271	7.34e-08	4.44e-06	only_NP	protein_coding	HK1
Female	E-NP	AMP	ENSTGUG00000028652	3081.21	-0.851149	0.261582	-3.25385	0.00113854	0.0126189	only_NP	protein_coding	ACR
Female	E-NP	AMP	ENSTGUG00000027495	15689.4	-0.302155	0.101449	-2.97839	0.00289769	0.0258648	only_NP	protein_coding	CCSER2
Female	E-NP	AMP	ENSTGUG00000021551	5141.99	0.224693	0.0582008	3.86064	0.000113088	0.00202787	only_NP	protein_coding	CDK5R1	Neuron_projection & Neurogenesis_process
Female	E-NP	AMP	ENSTGUG00000010896	30403.7	0.250664	0.0419876	5.96996	2.37e-09	2.35e-07	only_NP	protein_coding	TYRO3	Neurogenesis_process
Female	E-NP	AMP	ENSTGUG00000005386	2504.8	-0.21148	0.055933	-3.78096	0.000156225	0.00259555	only_NP	protein_coding	VLDLR	Neuron_projection & Neurogenesis_process
Female	E-NP	AMP	ENSTGUG00000004136	2588.68	-0.240604	0.0784592	-3.06661	0.00216502	0.020763	only_NP	protein_coding	VGLL4
Female	E-NP	AMP	ENSTGUG00000010398	19881.2	0.112216	0.0336029	3.33946	0.00083941	0.00988981	only_NP	protein_coding	BZW1
Female	E-NP	AMP	ENSTGUG00000022996	11342.4	0.221221	0.0765944	2.88822	0.00387427	0.0320277	only_NP	protein_coding	SLC9A3R2
Female	E-NP	AMP	ENSTGUG00000010712	11061.2	0.175723	0.0443834	3.95921	7.52e-05	0.001479	only_NP	protein_coding	MAPK8IP1	Neuron_projection
Female	E-NP	AMP	ENSTGUG00000007050	5502.45	-0.350565	0.0813636	-4.30863	1.64e-05	0.000432157	only_NP	protein_coding	ST6GALNAC5
Female	E-NP	AMP	ENSTGUG00000013237	2257.73	-0.289998	0.081249	-3.56925	0.000358006	0.00501297	only_NP	protein_coding	TOGARAM1
Female	E-NP	AMP	ENSTGUG00000005121	552.759	-0.403984	0.12529	-3.22438	0.00126245	0.0136803	only_NP	protein_coding	LRRC39
Female	E-NP	AMP	ENSTGUG00000002623	1472.92	-0.240692	0.0695858	-3.45892	0.000542347	0.00694278	only_NP	protein_coding	PRPF4
Female	E-NP	AMP	ENSTGUG00000013294	10501.7	0.154365	0.05655	2.72971	0.006339	0.0459895	only_NP	protein_coding	USP5
Female	E-NP	AMP	ENSTGUG00000002295	5062.92	-0.170848	0.0578285	-2.95439	0.00313287	0.0273471	only_NP	protein_coding	DPP7
Female	E-NP	AMP	ENSTGUG00000010953	4430.58	0.347352	0.0710523	4.88867	1.02e-06	4.39e-05	only_NP	protein_coding	SKIL	Neuron_projection & Neurogenesis_process
Female	E-NP	AMP	ENSTGUG00000024673	2523.36	0.130149	0.0474748	2.74144	0.00611712	0.044858	only_NP	protein_coding	BLCAP
Female	E-NP	AMP	ENSTGUG00000001629	1132.99	0.423729	0.105594	4.01281	6e-05	0.00122544	only_NP	protein_coding
Female	E-NP	AMP	ENSTGUG00000023326	1222.72	0.272326	0.0979739	2.77958	0.00544294	0.0412659	only_NP	protein_coding	PPP1R3D
Female	E-NP	AMP	ENSTGUG00000009772	31427.9	0.171168	0.0434538	3.93908	8.18e-05	0.00157541	only_NP	protein_coding	SREBF2
Female	E-NP	AMP	ENSTGUG00000000381	6034.85	0.245763	0.0618968	3.97053	7.17e-05	0.00141537	only_NP	protein_coding	RGS14	Neuron_projection & Neurogenesis_process
Female	E-NP	AMP	ENSTGUG00000003308	2383.69	-0.163658	0.0516341	-3.16957	0.00152662	0.0157983	only_NP	protein_coding	WDR61
Female	E-NP	AMP	ENSTGUG00000009968	24.6177	-1.31173	0.439942	-2.98159	0.00286752	0.0256764	only_NP	protein_coding	GAL
Female	E-NP	AMP	ENSTGUG00000026354	55.7892	-0.833356	0.297741	-2.79893	0.00512719	0.0396616	only_NP	lncRNA
Female	E-NP	AMP	ENSTGUG00000006852	5037.54	-0.25024	0.0723712	-3.45773	0.000544742	0.0069682	only_NP	protein_coding	EPHB1	Neuron_projection & Neurogenesis_process
Female	E-NP	AMP	ENSTGUG00000024926	1756.52	0.290094	0.104886	2.76579	0.00567846	0.0424649	only_NP	protein_coding	ALAD
Female	E-NP	AMP	ENSTGUG00000007150	1347.06	0.248058	0.0742192	3.34223	0.000831078	0.00981203	only_NP	protein_coding	DCAF10
Female	E-NP	AMP	ENSTGUG00000023726	961.691	-0.554129	0.174073	-3.18331	0.00145599	0.0153001	only_NP	lncRNA
Female	E-NP	AMP	ENSTGUG00000023729	8157.99	0.183867	0.0553762	3.32033	0.000899124	0.0104629	only_NP	protein_coding	HS2ST1
Female	E-NP	AMP	ENSTGUG00000003521	350.602	-1.34609	0.348938	-3.85768	0.000114466	0.00204991	only_NP	protein_coding	TRPM8
Female	E-NP	AMP	ENSTGUG00000012357	8530.92	-0.383086	0.0913537	-4.19344	2.75e-05	0.000647422	only_NP	protein_coding	ENOX1
Female	E-NP	AMP	ENSTGUG00000001010	4548.89	0.377304	0.0940625	4.0112	6.04e-05	0.00123233	only_NP	protein_coding	DAPK3	Neurogenesis_process
Female	E-NP	AMP	ENSTGUG00000024842	2210.02	0.200902	0.0632584	3.17589	0.00149377	0.015553	only_NP	lncRNA
Female	E-NP	AMP	ENSTGUG00000024848	494.071	-0.895183	0.304923	-2.93576	0.00332727	0.0286183	only_NP	protein_coding	PADI3
Female	E-NP	AMP	ENSTGUG00000026326	18949.4	-0.596064	0.110675	-5.3857	7.22e-08	4.39e-06	only_NP	protein_coding	GABRA3	Neuron_projection
Female	E-NP	AMP	ENSTGUG00000004636	3394.32	-0.278151	0.0626995	-4.43626	9.15e-06	0.000265297	common	protein_coding	MTM1
Female	E-NP	AMP	ENSTGUG00000007874	6925.89	0.170141	0.0427223	3.98249	6.82e-05	0.00135859	only_NP	protein_coding	RPL13
Female	E-NP	AMP	ENSTGUG00000012363	10151	-0.151471	0.0552313	-2.74248	0.00609766	0.0447346	only_NP	protein_coding
Female	E-NP	AMP	ENSTGUG00000010321	2053.76	-0.362684	0.0727756	-4.9836	6.24e-07	2.89e-05	only_NP	protein_coding	ADRA2C	Neuron_projection & Neurogenesis_process
Female	E-NP	AMP	ENSTGUG00000021277	26096.9	-0.130268	0.042373	-3.07431	0.00210989	0.0203374	only_NP	protein_coding	ARGLU1
Female	E-NP	AMP	ENSTGUG00000005816	628.247	-0.504486	0.166223	-3.035	0.00240539	0.0225222	only_NP	protein_coding	GPRIN2	Neuron_projection & Neurogenesis_process
Female	E-NP	AMP	ENSTGUG00000008653	20424.2	-0.127391	0.0394872	-3.22614	0.00125473	0.0136227	only_NP	protein_coding	FEZ2	Neuron_projection & Neurogenesis_process
Female	E-NP	AMP	ENSTGUG00000009106	1290.16	-0.251997	0.0594484	-4.23893	2.25e-05	0.000551649	only_NP	protein_coding	ZNF516
Female	E-NP	AMP	ENSTGUG00000001925	6237.89	0.120948	0.0355059	3.40641	0.000658222	0.00811473	only_NP	protein_coding	TARS1
Female	E-NP	AMP	ENSTGUG00000003904	15139.1	-0.140377	0.0470568	-2.98314	0.00285311	0.0255878	only_NP	protein_coding	CSNK1D	Neurogenesis_process
Female	E-NP	AMP	ENSTGUG00000026480	871.649	0.722708	0.100186	7.21367	5.45e-13	1.65e-10	only_NP	protein_coding	WNT9A	Neurogenesis_process
Female	E-NP	AMP	ENSTGUG00000011868	4659.47	-0.253764	0.0615569	-4.12243	3.75e-05	0.000840348	only_NP	protein_coding	FAM184A
Female	E-NP	AMP	ENSTGUG00000026896	3219.44	0.252087	0.0683724	3.68697	0.000226942	0.00350042	only_NP	protein_coding	RAB23
Female	E-NP	AMP	ENSTGUG00000002313	9718.96	-0.153034	0.0255647	-5.98614	2.15e-09	2.2e-07	common	protein_coding	MAN1B1
Female	E-NP	AMP	ENSTGUG00000020612	29.5898	-0.826462	0.248519	-3.32554	0.000882462	0.0103113	only_NP	lncRNA
Female	E-NP	AMP	ENSTGUG00000026467	4063.03	0.276291	0.0863788	3.1986	0.00138097	0.0147023	only_NP	protein_coding	GOLGA7B
Female	E-NP	AMP	ENSTGUG00000023803	1305.77	-0.405993	0.135661	-2.99271	0.00276514	0.0249832	only_NP	protein_coding	SGCD
Female	E-NP	AMP	ENSTGUG00000022581	7701.94	-0.100594	0.0350059	-2.87362	0.00405797	0.0331596	only_NP	protein_coding	FAM8A1
Female	E-NP	AMP	ENSTGUG00000012196	3060.58	-0.294502	0.0910648	-3.23399	0.00122075	0.0133303	only_NP	protein_coding	ITPR2
Female	E-NP	AMP	ENSTGUG00000024139	57544.4	0.163661	0.0314381	5.20581	1.93e-07	1.03e-05	only_NP	protein_coding	YWHAB
Female	E-NP	AMP	ENSTGUG00000022132	2658.79	-0.343047	0.0642399	-5.3401	9.29e-08	5.43e-06	only_NP	protein_coding	SRRM1
Female	E-NP	AMP	ENSTGUG00000022139	3513.82	0.22315	0.0589679	3.78427	0.00015416	0.00257383	only_NP	protein_coding	ACVR1B
Female	E-NP	AMP	ENSTGUG00000022138	3245.68	-0.28039	0.0969662	-2.89162	0.00383256	0.0317755	only_NP	protein_coding	ENDOV
Female	E-NP	AMP	ENSTGUG00000004323	2571.99	-0.262976	0.0600281	-4.38089	1.18e-05	0.000327508	only_NP	protein_coding	DENND1B
Female	E-NP	AMP	ENSTGUG00000011870	1203.79	-0.280474	0.100719	-2.78471	0.00535762	0.0409245	only_NP	protein_coding	PHF21B
Female	E-NP	AMP	ENSTGUG00000013193	5762.81	0.235456	0.0554637	4.24522	2.18e-05	0.000541177	only_NP	protein_coding	ITSN2	Neuron_projection & Neurogenesis_process
Female	E-NP	AMP	ENSTGUG00000020040	13094.2	-0.232438	0.073629	-3.15688	0.00159465	0.0163334	only_NP	protein_coding	WSCD2
Female	E-NP	AMP	ENSTGUG00000009160	341.621	-0.348276	0.129454	-2.69033	0.00713805	0.0499001	only_NP	protein_coding	DNAH3
Female	E-NP	AMP	ENSTGUG00000002569	4951.5	-0.0939585	0.0344652	-2.72618	0.00640713	0.0463258	only_NP	protein_coding	IL6ST	Neuron_projection & Neurogenesis_process
Female	E-NP	AMP	ENSTGUG00000019006	1223.51	0.314568	0.111869	2.81192	0.00492461	0.0384146	only_NP	lncRNA
Female	E-NP	AMP	ENSTGUG00000005071	7631.71	-0.431814	0.111852	-3.86058	0.000113116	0.00202787	only_NP	protein_coding	TRAIP
Female	E-NP	AMP	ENSTGUG00000000738	206.989	-0.494918	0.122051	-4.05502	5.01e-05	0.00106211	only_NP	protein_coding	NCAPG2
Female	E-NP	AMP	ENSTGUG00000012409	6688.39	-0.408791	0.0485783	-8.41511	3.93e-17	3.93e-14	only_NP	protein_coding	PTPRO	Neuron_projection & Neurogenesis_process
Female	E-NP	AMP	ENSTGUG00000025729	4121.78	0.478271	0.126216	3.78929	0.000151076	0.00253227	only_NP	protein_coding	TNPO2
Female	E-NP	AMP	ENSTGUG00000003255	7531.54	-0.194988	0.0459565	-4.24289	2.21e-05	0.000544848	only_NP	protein_coding	TARDBP
Female	E-NP	AMP	ENSTGUG00000016384	2125.8	-0.278797	0.0810481	-3.4399	0.000581931	0.00734451	only_NP	protein_coding
Female	E-NP	AMP	ENSTGUG00000000255	10096.6	-0.517083	0.0986498	-5.2416	1.59e-07	8.65e-06	only_NP	protein_coding	DRD2	Neuron_projection & Neurogenesis_process
Female	E-NP	AMP	ENSTGUG00000002262	2954.72	-0.436643	0.145927	-2.9922	0.00276977	0.0250117	only_NP	protein_coding	FBXO4
Female	E-NP	AMP	ENSTGUG00000000055	22520.6	0.163476	0.0399265	4.09442	4.23e-05	0.000925492	only_NP	protein_coding	AGAP3
Female	E-NP	AMP	ENSTGUG00000004472	2409.1	0.405014	0.0555982	7.28467	3.22e-13	9.97e-11	only_NP	protein_coding	CMIP
Female	E-NP	AMP	ENSTGUG00000009158	25483.8	0.187107	0.0670603	2.79013	0.00526862	0.0404126	only_NP	protein_coding	PEBP1
Female	E-NP	AMP	ENSTGUG00000006554	4028.31	0.435879	0.103661	4.20483	2.61e-05	0.000620828	only_NP	protein_coding	GLRA4
Female	E-NP	AMP	ENSTGUG00000012307	336.921	-0.276457	0.0994475	-2.77993	0.00543703	0.0412395	only_NP	protein_coding	SIAH3
Female	E-NP	AMP	ENSTGUG00000017408	6324.96	-0.262882	0.0512993	-5.12448	2.98e-07	1.52e-05	only_NP	protein_coding	KHDC4
Female	E-NP	AMP	ENSTGUG00000008067	8519.9	0.388005	0.0829267	4.67889	2.88e-06	0.000105303	only_NP	protein_coding	PLXNA1	Neuron_projection & Neurogenesis_process
Female	E-NP	AMP	ENSTGUG00000003457	39120.7	0.160604	0.0500758	3.20722	0.00134023	0.0144129	only_NP	protein_coding	KIF21A
Female	E-NP	AMP	ENSTGUG00000006869	553.801	0.743068	0.106985	6.94552	3.77e-12	8.67e-10	common	protein_coding	SSTR5	Neuron_projection
Female	E-NP	AMP	ENSTGUG00000025334	25425.8	0.241785	0.0558224	4.33133	1.48e-05	0.000397097	only_NP	protein_coding	SV2A	Neuron_projection
Female	E-NP	AMP	ENSTGUG00000023572	729.033	-0.380104	0.114434	-3.3216	0.00089504	0.0104368	only_NP	lncRNA
Female	E-NP	AMP	ENSTGUG00000027059	1823.84	0.480628	0.0890529	5.39711	6.77e-08	4.19e-06	only_NP	protein_coding
Female	E-NP	AMP	ENSTGUG00000005085	31235	0.177538	0.065586	2.70695	0.00679035	0.0482785	only_NP	protein_coding	KIAA1549L
Female	E-NP	AMP	ENSTGUG00000009550	1722.87	-0.241181	0.070757	-3.40858	0.000653018	0.00807821	only_NP	protein_coding	TTC26
Female	E-NP	AMP	ENSTGUG00000008181	6122.98	-0.16667	0.0518345	-3.21544	0.00130246	0.0140691	only_NP	protein_coding	CHFR
Female	E-NP	AMP	ENSTGUG00000021066	157.589	-0.848655	0.276302	-3.07147	0.00213004	0.0204968	only_NP	lncRNA
Female	E-NP	AMP	ENSTGUG00000005800	3212.24	0.30278	0.0770166	3.93136	8.45e-05	0.00161283	only_NP	protein_coding	RXRA
Female	E-NP	AMP	ENSTGUG00000009238	8296.3	-0.258769	0.0551762	-4.68987	2.73e-06	0.00010089	only_NP	protein_coding	TOB1
Female	E-NP	AMP	ENSTGUG00000009188	12708.1	-0.186611	0.0600122	-3.10955	0.0018737	0.0184979	only_NP	protein_coding	NETO1
Female	E-NP	AMP	ENSTGUG00000025524	9001.37	-0.28885	0.104933	-2.75272	0.00591032	0.0436968	only_NP	pseudogene
Female	E-NP	AMP	ENSTGUG00000023966	446.135	0.531406	0.150819	3.52348	0.000425918	0.00577842	only_NP	protein_coding	PRKCG	Neuron_projection
Female	E-NP	AMP	ENSTGUG00000009033	13354	-0.31317	0.0711285	-4.40287	1.07e-05	0.000299912	only_NP	protein_coding	CLPX
Female	E-NP	AMP	ENSTGUG00000012319	13114.8	0.129202	0.0467419	2.76416	0.00570695	0.0426217	only_NP	protein_coding	RAD21
Female	E-NP	AMP	ENSTGUG00000019519	25468.2	0.337131	0.068335	4.9335	8.08e-07	3.64e-05	only_NP	protein_coding	EAF1
Female	E-NP	AMP	ENSTGUG00000001785	6478.2	0.212884	0.0533328	3.99161	6.56e-05	0.00131661	only_NP	protein_coding	UNC13B	Neuron_projection
Female	E-NP	AMP	ENSTGUG00000004751	24326.2	-0.218126	0.0264219	-8.2555	1.51e-16	1.17e-13	only_NP	protein_coding	RIMBP2
Female	E-NP	AMP	ENSTGUG00000023036	480.077	0.741844	0.184131	4.02889	5.6e-05	0.00116842	only_NP	lncRNA
Female	E-NP	AMP	ENSTGUG00000013493	1797.31	-0.289947	0.0747781	-3.87743	0.000105566	0.00192929	only_NP	protein_coding	ARL13B	Neurogenesis_process
Female	E-NP	AMP	ENSTGUG00000013643	2995.12	-0.318886	0.0913638	-3.49028	0.000482506	0.00632912	only_NP	protein_coding	KCND3	Neuron_projection
Female	E-NP	AMP	ENSTGUG00000008421	5238.25	-0.237179	0.0452394	-5.24276	1.58e-07	8.63e-06	only_NP	protein_coding	VEZF1
Female	E-NP	AMP	ENSTGUG00000012618	6804.87	-0.632568	0.131942	-4.7943	1.63e-06	6.53e-05	only_NP	protein_coding	UBR7
Female	E-NP	AMP	ENSTGUG00000001150	16938.5	0.309714	0.0635831	4.87101	1.11e-06	4.72e-05	only_NP	protein_coding	RASGEF1C
Female	E-NP	AMP	ENSTGUG00000027883	527.576	0.398211	0.138824	2.86845	0.00412489	0.0335774	only_NP	protein_coding	BYSL
Female	E-NP	AMP	ENSTGUG00000022462	4325.49	0.26962	0.0908097	2.96906	0.00298708	0.0264408	only_NP	protein_coding	PHGDH	Neuron_projection & Neurogenesis_process
Female	E-NP	AMP	ENSTGUG00000006074	61.828	0.541971	0.183518	2.95324	0.00314459	0.0274072	only_NP	protein_coding	ANKRD31
Female	E-NP	AMP	ENSTGUG00000006075	7875.23	-0.126321	0.0351574	-3.59303	0.000326858	0.00465341	only_NP	protein_coding	KDM6A
Female	E-NP	AMP	ENSTGUG00000003005	16030.3	-0.157114	0.0466225	-3.36992	0.000751908	0.00903404	only_NP	protein_coding	NFS1
Female	E-NP	AMP	ENSTGUG00000011341	7899.7	-0.125689	0.0408306	-3.07829	0.0020819	0.0201361	only_NP	protein_coding	MBNL1
Female	E-NP	AMP	ENSTGUG00000003705	6200.95	0.595197	0.201889	2.94814	0.00319696	0.0277783	only_NP	protein_coding	SEPTIN12
Female	E-NP	AMP	ENSTGUG00000026684	122.589	-0.481827	0.158537	-3.0392	0.00237207	0.0222592	only_NP	lncRNA
Female	E-NP	AMP	ENSTGUG00000009650	11885.4	0.136057	0.0368165	3.69555	0.000219411	0.00339968	only_NP	protein_coding	GCC2
Female	E-NP	AMP	ENSTGUG00000028048	87.7933	0.517381	0.1414	3.65898	0.000253224	0.00380239	only_NP	lncRNA
Female	E-NP	AMP	ENSTGUG00000008666	17012.1	0.197161	0.051331	3.84098	0.000122546	0.00215158	only_NP	protein_coding	TECPR1
Female	E-NP	AMP	ENSTGUG00000003741	7412.88	-0.432374	0.0602136	-7.18067	6.94e-13	2e-10	only_NP	protein_coding	PTPDC1
Female	E-NP	AMP	ENSTGUG00000023494	2196.83	0.342789	0.0581563	5.89427	3.76e-09	3.54e-07	only_NP	protein_coding	MAFF
Female	E-NP	AMP	ENSTGUG00000012421	7057.94	-0.196636	0.0623365	-3.15443	0.00160812	0.0164417	only_NP	protein_coding	PM20D2
Female	E-NP	AMP	ENSTGUG00000027213	371.177	-1.05742	0.225104	-4.69744	2.63e-06	9.8e-05	common	protein_coding	TRIM54
Female	E-NP	AMP	ENSTGUG00000011998	9614.49	0.111312	0.0372971	2.98446	0.00284079	0.0254907	only_NP	protein_coding	FYN	Neuron_projection & Neurogenesis_process
Female	E-NP	AMP	ENSTGUG00000015321	5226.38	0.204284	0.0708084	2.88502	0.00391389	0.032268	only_NP	protein_coding	RPS5
Female	E-NP	AMP	ENSTGUG00000003170	1814.13	0.390015	0.0866636	4.50033	6.78e-06	0.000211405	only_NP	protein_coding	WHRN	Neuron_projection & Neurogenesis_process
Female	E-NP	AMP	ENSTGUG00000012407	2054.46	-0.399568	0.143518	-2.78409	0.00536778	0.0409699	only_NP	protein_coding	ANKRD6
Female	E-NP	AMP	ENSTGUG00000000284	17131.9	0.133337	0.0338707	3.93663	8.26e-05	0.00158314	only_NP	protein_coding	AP3D1	Neuron_projection
Female	E-NP	AMP	ENSTGUG00000000363	3450.65	0.607292	0.110742	5.48383	4.16e-08	2.74e-06	only_NP	protein_coding	ACSBG2
Female	E-NP	AMP	ENSTGUG00000012900	30526.6	-0.26886	0.0684096	-3.93014	8.49e-05	0.00161656	only_NP	protein_coding	GRM5	Neuron_projection
Female	E-NP	AMP	ENSTGUG00000020824	54998.2	0.183624	0.0557824	3.29179	0.000995531	0.0113367	only_NP	protein_coding	LANCL2
Female	E-NP	AMP	ENSTGUG00000010015	16163.8	0.28776	0.034252	8.40125	4.42e-17	4.18e-14	only_NP	protein_coding	DLGAP1
Female	E-NP	AMP	ENSTGUG00000028767	974.294	-0.152765	0.0545539	-2.80027	0.00510604	0.0395759	only_NP	protein_coding	SCNN1G
Female	E-NP	AMP	ENSTGUG00000026287	210.507	-0.505233	0.172015	-2.93714	0.00331255	0.0285205	only_NP	protein_coding	RAD51
Female	E-NP	AMP	ENSTGUG00000017327	74116.5	0.346833	0.0611018	5.67632	1.38e-08	1.07e-06	only_NP	protein_coding	STMN1	Neuron_projection & Neurogenesis_process
Female	E-NP	AMP	ENSTGUG00000024815	7302.85	0.127604	0.0342359	3.72718	0.000193631	0.00308425	only_NP	protein_coding	EIF2S2
Female	E-NP	AMP	ENSTGUG00000006779	155.371	-0.784254	0.263592	-2.97526	0.00292739	0.0260619	only_NP	protein_coding	MORN5
Female	E-NP	AMP	ENSTGUG00000002969	3075.97	-0.683879	0.154011	-4.44046	8.98e-06	0.000262401	only_NP	protein_coding	WIPF3
Female	E-NP	AMP	ENSTGUG00000023443	2256.71	-0.520129	0.0699968	-7.43076	1.08e-13	3.75e-11	only_NP	lncRNA
Female	E-NP	AMP	ENSTGUG00000013225	159.223	-0.679766	0.244461	-2.78067	0.00542462	0.0412189	only_NP	protein_coding	MIS18BP1
Female	E-NP	AMP	ENSTGUG00000004238	1229.25	-0.406603	0.097665	-4.16324	3.14e-05	0.00072332	common	protein_coding	MYLK
Female	E-NP	AMP	ENSTGUG00000025239	176.935	-0.908485	0.301082	-3.0174	0.00254951	0.0234839	only_NP	protein_coding
Female	E-NP	AMP	ENSTGUG00000001828	1329.04	0.520021	0.102714	5.06278	4.13e-07	2.04e-05	only_NP	protein_coding	NPR2
Female	E-NP	AMP	ENSTGUG00000011309	6241.79	-0.15683	0.0449325	-3.49034	0.000482399	0.00632912	only_NP	protein_coding	ZMYM2
Female	E-NP	AMP	ENSTGUG00000029294	50.4922	-1.09482	0.299766	-3.65224	0.000259966	0.00388305	only_NP	lncRNA
Female	E-NP	AMP	ENSTGUG00000024870	7238.75	0.16292	0.0448045	3.63624	0.000276642	0.00409618	only_NP	protein_coding	HS6ST2
Female	E-NP	AMP	ENSTGUG00000000805	6199.06	-0.116151	0.0379118	-3.06371	0.00218614	0.0209301	only_NP	protein_coding	HDGFL2
Female	E-NP	AMP	ENSTGUG00000002833	40599.6	0.113438	0.0400316	2.83371	0.00460113	0.0365439	only_NP	protein_coding	SCD5
Female	E-NP	AMP	ENSTGUG00000006784	9256.39	0.133293	0.0494982	2.69289	0.00708351	0.0496956	only_NP	protein_coding	SNX25
Female	E-NP	AMP	ENSTGUG00000008597	35908.5	0.113595	0.0351927	3.22782	0.00124738	0.0135602	only_NP	protein_coding	ELAVL4	Neuron_projection
Female	E-NP	AMP	ENSTGUG00000001108	200.196	0.600416	0.11462	5.23832	1.62e-07	8.72e-06	common	protein_coding	ADAMTS2
Female	E-NP	AMP	ENSTGUG00000000532	2688.23	-0.173597	0.0595028	-2.91746	0.00352892	0.0299439	only_NP	protein_coding	PTCH1	Neuron_projection & Neurogenesis_process
Female	E-NP	AMP	ENSTGUG00000021893	2720.42	0.284153	0.104224	2.72636	0.00640362	0.0463201	only_NP	protein_coding	RND2	Neuron_projection & Neurogenesis_process
Female	E-NP	AMP	ENSTGUG00000026012	2668.19	-0.510906	0.163479	-3.12521	0.00177678	0.0177814	only_NP	protein_coding	DLG4	Neuron_projection & Neurogenesis_process
Female	E-NP	AMP	ENSTGUG00000001822	318.168	-0.270546	0.0985835	-2.74433	0.00606338	0.0445684	only_NP	protein_coding	TAF1C
Female	E-NP	AMP	ENSTGUG00000008367	7027.01	-0.421143	0.125873	-3.34578	0.000820527	0.00972119	only_NP	protein_coding	SLC16A14
Female	E-NP	AMP	ENSTGUG00000004660	10357.3	0.324085	0.058265	5.56227	2.66e-08	1.9e-06	only_NP	protein_coding	MYRIP	Neuron_projection
Female	E-NP	AMP	ENSTGUG00000000758	4712.99	-0.110648	0.0401983	-2.75255	0.00591335	0.0436968	only_NP	protein_coding	l3mbtl3
Female	E-NP	AMP	ENSTGUG00000009897	5774.35	-0.208436	0.0766272	-2.72014	0.00652551	0.0469423	only_NP	protein_coding	PTPRM	Neuron_projection & Neurogenesis_process
Female	E-NP	AMP	ENSTGUG00000006182	4600.53	-0.204959	0.0585965	-3.49779	0.000469122	0.00620138	only_NP	protein_coding	PAK5
Female	E-NP	AMP	ENSTGUG00000004572	26961.9	0.155465	0.0450267	3.45272	0.000554955	0.00706166	only_NP	protein_coding	EHD3
Female	E-NP	AMP	ENSTGUG00000001927	1322.76	-0.51565	0.168227	-3.0652	0.00217521	0.0208489	only_NP	protein_coding	NDNF	Neuron_projection & Neurogenesis_process
Female	E-NP	AMP	ENSTGUG00000022079	394.676	-0.492551	0.14003	-3.51747	0.000435674	0.00587798	only_NP	protein_coding
Female	E-NP	AMP	ENSTGUG00000011857	51259.8	0.143975	0.0408046	3.52839	0.00041809	0.00568948	only_NP	protein_coding	DCLK1	Neuron_projection & Neurogenesis_process
Female	E-NP	AMP	ENSTGUG00000012766	967.106	-0.419731	0.103608	-4.05115	5.1e-05	0.00107581	only_NP	protein_coding	TRPC6	Neuron_projection & Neurogenesis_process
Female	E-NP	AMP	ENSTGUG00000007704	18971.1	0.177901	0.0473926	3.75377	0.000174198	0.00283601	only_NP	protein_coding	WIPI2
Female	E-NP	AMP	ENSTGUG00000010390	4412.76	-0.215034	0.0664386	-3.23658	0.00120971	0.0132523	only_NP	protein_coding	IQGAP1	Neuron_projection & Neurogenesis_process
Female	E-NP	AMP	ENSTGUG00000003480	4581.34	-0.105714	0.0357214	-2.9594	0.00308234	0.0269891	only_NP	protein_coding	SIRT1
Female	E-NP	AMP	ENSTGUG00000010297	1972.78	-0.635503	0.127243	-4.9944	5.9e-07	2.75e-05	only_NP	protein_coding	GREB1L
Female	E-NP	AMP	ENSTGUG00000021872	4126.48	0.34466	0.0717491	4.80369	1.56e-06	6.26e-05	only_NP	protein_coding	PTP4A3
Female	E-NP	AMP	ENSTGUG00000010592	4769.72	-0.31222	0.0685925	-4.55181	5.32e-06	0.000176731	only_NP	protein_coding	TTC14
Female	E-NP	AMP	ENSTGUG00000000073	1506.92	0.376688	0.106272	3.54457	0.000393251	0.00541293	only_NP	protein_coding	SLC4A2
Female	E-NP	AMP	ENSTGUG00000010769	4519.93	-0.187707	0.0564732	-3.32382	0.000887938	0.0103682	only_NP	protein_coding	SHPRH
Female	E-NP	AMP	ENSTGUG00000010922	12980.5	0.215747	0.0470236	4.58806	4.47e-06	0.000153245	only_NP	protein_coding	SNTG1
Female	E-NP	AMP	ENSTGUG00000011985	3088.83	-0.320246	0.0497667	-6.43494	1.24e-10	1.8e-08	only_NP	protein_coding	PROSER1
Female	E-NP	AMP	ENSTGUG00000019732	50745.7	-0.254931	0.06271	-4.06525	4.8e-05	0.00102811	only_NP	protein_coding	CRACD
Female	E-NP	AMP	ENSTGUG00000006641	416.188	1.02386	0.33465	3.05949	0.00221716	0.021161	only_NP	protein_coding	FBN2
Female	E-NP	AMP	ENSTGUG00000006761	2015.15	-0.136076	0.0420298	-3.2376	0.00120539	0.013222	only_NP	protein_coding	NUP107
Female	E-NP	AMP	ENSTGUG00000008604	1842.01	-0.686534	0.137844	-4.98053	6.34e-07	2.92e-05	only_NP	protein_coding	NOS2
Female	E-NP	AMP	ENSTGUG00000000751	1229.22	-0.320178	0.110964	-2.88543	0.00390883	0.0322664	only_NP	protein_coding	DYNC2I1
Female	E-NP	AMP	ENSTGUG00000004093	47448.9	0.373864	0.0655561	5.70297	1.18e-08	9.41e-07	only_NP	protein_coding	SYN2
Female	E-NP	AMP	ENSTGUG00000022756	12768.7	0.357512	0.0952989	3.75148	0.000175791	0.00285375	only_NP	protein_coding	ATP2B4	Neuron_projection
Female	E-NP	AMP	ENSTGUG00000011047	4481.73	0.241253	0.0615491	3.91968	8.87e-05	0.00167608	only_NP	protein_coding	SHTN1	Neuron_projection & Neurogenesis_process
Female	E-NP	AMP	ENSTGUG00000011067	46583	0.216126	0.0698457	3.09433	0.00197258	0.019276	only_NP	protein_coding	SERPINI1	Neuron_projection & Neurogenesis_process
Female	E-NP	AMP	ENSTGUG00000020746	3955.72	0.516486	0.08664	5.96128	2.5e-09	2.45e-07	only_NP	protein_coding	PPP1R14C
Female	E-NP	AMP	ENSTGUG00000010647	16663.8	-0.161062	0.056165	-2.86767	0.0041351	0.0336444	only_NP	protein_coding	DGKZ
Female	E-NP	AMP	ENSTGUG00000026608	17.8108	-1.67125	0.5092	-3.28211	0.00103033	0.011669	only_NP	lncRNA
Female	E-NP	AMP	ENSTGUG00000023239	187.823	-0.383402	0.118496	-3.23556	0.00121405	0.0132827	only_NP	protein_coding	ROR1	Neuron_projection & Neurogenesis_process
Female	E-NP	AMP	ENSTGUG00000004140	115323	0.148995	0.0502472	2.96524	0.00302448	0.0266747	only_NP	protein_coding	PSAP
Female	E-NP	AMP	ENSTGUG00000011472	3019.12	-0.185765	0.0646445	-2.87363	0.00405779	0.0331596	only_NP	protein_coding	EDRF1
Female	E-NP	AMP	ENSTGUG00000009555	728.73	-0.255552	0.0531333	-4.80963	1.51e-06	6.14e-05	only_NP	protein_coding	SCPEP1
Female	E-NP	AMP	ENSTGUG00000027265	1162.11	-0.391251	0.115108	-3.39899	0.000676351	0.00829615	only_NP	lncRNA
Female	E-NP	AMP	ENSTGUG00000027762	2343.06	0.307879	0.0942924	3.26516	0.00109404	0.0122695	only_NP	protein_coding	ARHGDIG
Female	E-NP	AMP	ENSTGUG00000024516	8.27927	-2.64549	0.963311	-2.74625	0.00602816	0.0444162	only_NP	lncRNA
Female	E-NP	AMP	ENSTGUG00000025648	583.205	-0.386571	0.121188	-3.18986	0.00142343	0.0150322	only_NP	lncRNA
Female	E-NP	AMP	ENSTGUG00000002095	7124.91	-0.252433	0.0688161	-3.66823	0.000244236	0.00370692	only_NP	protein_coding	SRSF7
Female	E-NP	AMP	ENSTGUG00000005056	9441.56	0.14732	0.0502403	2.93231	0.00336448	0.0288945	only_NP	protein_coding	NIPSNAP2
Female	E-NP	AMP	ENSTGUG00000020931	522.299	-0.70257	0.141824	-4.95382	7.28e-07	3.33e-05	only_NP	protein_coding	CENPM
Female	E-NP	AMP	ENSTGUG00000000662	2212.86	0.256762	0.0626541	4.09808	4.17e-05	0.000912366	only_NP	protein_coding	JAM3	Neuron_projection & Neurogenesis_process
Female	E-NP	AMP	ENSTGUG00000010382	157.08	-0.872443	0.19826	-4.40051	1.08e-05	0.000302696	only_NP	protein_coding	TNNI3K
Female	E-NP	AMP	ENSTGUG00000000733	11013.9	0.190198	0.0641824	2.96339	0.00304271	0.0267946	only_NP	protein_coding	ZBTB44
Female	E-NP	AMP	ENSTGUG00000010604	4329.02	0.289896	0.0672842	4.30852	1.64e-05	0.000432157	only_NP	protein_coding	SLC7A4
Female	E-NP	AMP	ENSTGUG00000004869	92.224	0.654226	0.220447	2.96773	0.00300008	0.0265213	only_NP	protein_coding	BMP15
Female	E-NP	AMP	ENSTGUG00000007519	11348.4	0.189475	0.0617821	3.06682	0.00216346	0.0207597	only_NP	protein_coding	NAV3	Neurogenesis_process
Female	E-NP	AMP	ENSTGUG00000002318	2804.42	-0.288278	0.048197	-5.98125	2.21e-09	2.24e-07	only_NP	protein_coding	UAP1L1
Female	E-NP	AMP	ENSTGUG00000024255	9885.95	-0.661766	0.222429	-2.97519	0.00292812	0.0260619	only_NP	lncRNA
Female	E-NP	AMP	ENSTGUG00000013364	3763.89	0.435698	0.130819	3.33054	0.000866764	0.0101419	only_NP	protein_coding	SIDT1
Female	E-NP	AMP	ENSTGUG00000018843	20539.4	-0.301446	0.100283	-3.00596	0.00264742	0.0241894	only_NP	lncRNA
Female	E-NP	AMP	ENSTGUG00000023446	15942.1	-0.200377	0.0614401	-3.26134	0.00110888	0.0123627	only_NP	protein_coding	PIANP
Female	E-NP	AMP	ENSTGUG00000007502	3788.97	-0.184534	0.0580462	-3.17909	0.00147741	0.0154582	only_NP	protein_coding	MAP2K3
Female	E-NP	AMP	ENSTGUG00000025008	2632.01	0.228249	0.0754801	3.02396	0.00249488	0.0231562	only_NP	protein_coding	MAFB
Female	E-NP	AMP	ENSTGUG00000003527	73177.9	-0.194069	0.0440147	-4.40919	1.04e-05	0.000293224	only_NP	protein_coding	PPP3CA	Neuron_projection & Neurogenesis_process
Female	E-NP	AMP	ENSTGUG00000009008	12367.9	-0.415693	0.0821876	-5.05785	4.24e-07	2.08e-05	only_NP	protein_coding	ANO4
Female	E-NP	AMP	ENSTGUG00000019856	762.009	-0.403352	0.0664656	-6.06858	1.29e-09	1.46e-07	only_NP	protein_coding	RAVER2
Female	E-NP	AMP	ENSTGUG00000005904	2818.28	0.33147	0.0973708	3.4042	0.000663583	0.00816899	only_NP	protein_coding	HS3ST2
Female	E-NP	AMP	ENSTGUG00000007354	28745.6	0.314036	0.0504397	6.22598	4.79e-10	6.12e-08	only_NP	protein_coding	KCNC2	Neuron_projection
Female	E-NP	AMP	ENSTGUG00000007665	18732.9	-0.401411	0.0499593	-8.03476	9.38e-16	5.91e-13	only_NP	protein_coding	EPHA4	Neuron_projection & Neurogenesis_process
Female	E-NP	AMP	ENSTGUG00000001443	12422.9	-0.126653	0.0332608	-3.80789	0.00014016	0.00237978	only_NP	protein_coding	AKAP9
Female	E-NP	AMP	ENSTGUG00000027875	44000.5	0.185485	0.0642941	2.88495	0.00391472	0.032268	only_NP	lncRNA
Female	E-NP	AMP	ENSTGUG00000021940	1366.68	0.289402	0.0905984	3.19434	0.00140151	0.0148932	only_NP	protein_coding	FEZF2	Neuron_projection & Neurogenesis_process
Female	E-NP	AMP	ENSTGUG00000027981	1684.36	0.428728	0.086833	4.93738	7.92e-07	3.58e-05	only_NP	protein_coding	RGS19
Female	E-NP	AMP	ENSTGUG00000006650	1992.79	0.127297	0.0419566	3.03402	0.00241317	0.0225826	only_NP	protein_coding	TIMM22
Female	E-NP	AMP	ENSTGUG00000028728	13956.8	0.176791	0.0336276	5.25732	1.46e-07	8.1e-06	only_NP	protein_coding	PPP1R12B
Female	E-NP	AMP	ENSTGUG00000000523	18047.1	-0.374038	0.0459092	-8.14735	3.72e-16	2.64e-13	only_NP	protein_coding	NFRKB
Female	E-NP	AMP	ENSTGUG00000011411	9.14579	-2.94087	0.938202	-3.13458	0.00172101	0.0172945	only_NP	protein_coding	ATP6V0A4
Female	E-NP	AMP	ENSTGUG00000001193	53.5235	-0.698359	0.23253	-3.0033	0.00267069	0.0243496	only_NP	protein_coding	NPY6R
Female	E-NP	AMP	ENSTGUG00000010530	9475.36	-0.267406	0.0499879	-5.34941	8.82e-08	5.23e-06	only_NP	protein_coding	MXD4
Female	E-NP	AMP	ENSTGUG00000029453	20298.7	0.102317	0.0344385	2.971	0.00296827	0.0262995	only_NP	protein_coding	MAP1LC3B
Female	E-NP	AMP	ENSTGUG00000024721	10.0842	-1.87392	0.535643	-3.49845	0.000467978	0.00619551	only_NP	lncRNA
Female	E-NP	AMP	ENSTGUG00000011329	14860.9	0.188067	0.0489899	3.83889	0.000123594	0.00216105	only_NP	protein_coding	PCNX1
Female	E-NP	AMP	ENSTGUG00000026676	5700.1	-0.236553	0.0617599	-3.8302	0.00012804	0.00222508	only_NP	protein_coding	PDIK1L
Female	E-NP	AMP	ENSTGUG00000002996	4515.78	-0.25101	0.0367247	-6.8349	8.21e-12	1.68e-09	only_NP	protein_coding	ATXN7L1
Female	E-NP	AMP	ENSTGUG00000028441	59682	0.164917	0.040243	4.09803	4.17e-05	0.000912366	only_NP	protein_coding	SYNGR1
Female	E-NP	AMP	ENSTGUG00000002959	381.583	0.409646	0.115306	3.5527	0.000381305	0.00527763	only_NP	protein_coding	CREB5
Female	E-NP	AMP	ENSTGUG00000002756	1908.63	0.27531	0.0865805	3.17982	0.00147369	0.0154574	only_NP	protein_coding	ANAPC2	Neuron_projection & Neurogenesis_process
Female	E-NP	AMP	ENSTGUG00000011016	3570.65	-0.554431	0.131877	-4.20414	2.62e-05	0.000621844	only_NP	protein_coding	MTERF2
Female	E-NP	AMP	ENSTGUG00000005779	276.237	0.529686	0.116036	4.56483	5e-06	0.000168082	only_NP	protein_coding	FIBIN
Female	E-NP	AMP	ENSTGUG00000001300	9319.96	0.228638	0.0347803	6.57379	4.91e-11	8.43e-09	only_NP	protein_coding	VDAC1
Female	E-NP	AMP	ENSTGUG00000009874	809.783	0.224758	0.0706522	3.18119	0.0014667	0.0153936	only_NP	protein_coding	TRIM67	Neuron_projection & Neurogenesis_process
Female	E-NP	AMP	ENSTGUG00000007906	2653.76	0.318261	0.0882644	3.60577	0.00031123	0.00446832	only_NP	protein_coding	VWC2	Neurogenesis_process
Female	E-NP	AMP	ENSTGUG00000003805	1302.55	-0.435361	0.124354	-3.50098	0.000463549	0.00615161	only_NP	protein_coding	SNTA1
Female	E-NP	AMP	ENSTGUG00000007788	4337.67	0.107798	0.0369278	2.91917	0.0035097	0.0298255	only_NP	protein_coding	FARSB
Female	E-NP	AMP	ENSTGUG00000021224	12853.1	0.277282	0.071358	3.88578	0.000102001	0.00187807	only_NP	protein_coding	CNRIP1
Female	E-NP	AMP	ENSTGUG00000025391	12110.4	-0.180735	0.0598098	-3.02183	0.00251252	0.02327	only_NP	protein_coding	SH3BGRL
Female	E-NP	AMP	ENSTGUG00000002700	32238.9	-0.116696	0.0396671	-2.94188	0.00326229	0.0282306	only_NP	protein_coding	RAPGEF5
Female	E-NP	AMP	ENSTGUG00000007482	3524.06	-0.120424	0.0437457	-2.75283	0.00590833	0.0436968	only_NP	protein_coding	SKA2
Female	E-NP	AMP	ENSTGUG00000029430	5936.46	-0.33192	0.0513889	-6.459	1.05e-10	1.59e-08	only_NP	protein_coding	OLFM3	Neurogenesis_process
Female	E-NP	AMP	ENSTGUG00000004996	5338.47	-0.381276	0.122183	-3.12053	0.00180525	0.0179817	only_NP	protein_coding	POLR2C
Female	E-NP	AMP	ENSTGUG00000006709	8489.03	0.466046	0.072357	6.44092	1.19e-10	1.74e-08	only_NP	protein_coding	TBR1	Neuron_projection & Neurogenesis_process
Female	E-NP	AMP	ENSTGUG00000012156	1112.46	-0.326829	0.106987	-3.05485	0.00225174	0.0214269	only_NP	protein_coding	PHF11
Female	E-NP	AMP	ENSTGUG00000011425	61431.3	-0.306693	0.0733825	-4.17937	2.92e-05	0.000680944	only_NP	protein_coding	SRSF5
Female	E-NP	AMP	ENSTGUG00000000198	3432.57	-0.250436	0.0603129	-4.15228	3.29e-05	0.000752741	only_NP	protein_coding	DSCAML1	Neuron_projection & Neurogenesis_process
Female	E-NP	AMP	ENSTGUG00000010657	1117.39	-0.157847	0.0572058	-2.75928	0.00579284	0.0431402	only_NP	protein_coding	ACTL6A
Female	E-NP	AMP	ENSTGUG00000002279	8783.08	0.257781	0.0693608	3.71653	0.000201979	0.00318173	only_NP	protein_coding	HMGCS1
Female	E-NP	AMP	ENSTGUG00000008804	2560.14	0.287719	0.0861552	3.33955	0.000839152	0.00988981	only_NP	protein_coding	AIMP2
Female	E-NP	AMP	ENSTGUG00000003184	548.897	0.325098	0.105427	3.08362	0.00204498	0.0198354	only_NP	protein_coding	ENGASE
Female	E-NP	AMP	ENSTGUG00000009942	211.555	-0.411398	0.105793	-3.88871	0.000100778	0.00185757	only_NP	protein_coding	ROR1	Neuron_projection & Neurogenesis_process
Female	E-NP	AMP	ENSTGUG00000001262	1355.23	-0.248087	0.0558354	-4.44318	8.86e-06	0.000260628	only_NP	protein_coding	PTBP3
Female	E-NP	AMP	ENSTGUG00000010400	7512.18	0.161899	0.0424121	3.81728	0.000134928	0.00230939	only_NP	protein_coding	RAPSN
Female	E-NP	AMP	ENSTGUG00000000269	3638.01	-0.22942	0.0693841	-3.30652	0.00094464	0.0108485	only_NP	protein_coding	ABLIM3
Female	E-NP	AMP	ENSTGUG00000010743	273.147	-0.831982	0.223769	-3.71804	0.000200773	0.00316567	only_NP	protein_coding	ADGB
Female	E-NP	AMP	ENSTGUG00000020306	43.2003	-1.85919	0.517716	-3.59114	0.000329237	0.00467165	only_NP	lncRNA
Female	E-NP	AMP	ENSTGUG00000014190	4558.04	-0.244239	0.0495487	-4.92927	8.25e-07	3.69e-05	only_NP	protein_coding	CDK7
Female	E-NP	AMP	ENSTGUG00000029550	2215.11	-0.558637	0.14278	-3.91256	9.13e-05	0.00171215	only_NP	protein_coding	STC2
Female	E-NP	AMP	ENSTGUG00000002208	8851.32	-0.131078	0.034967	-3.74861	0.00017782	0.00287844	only_NP	protein_coding	PRPF4B
Female	E-NP	AMP	ENSTGUG00000024686	10317.2	-0.280289	0.0753166	-3.72147	0.000198064	0.00313457	only_NP	protein_coding	SYNE1
Female	E-NP	AMP	ENSTGUG00000000744	1749.3	-0.296313	0.0785439	-3.77258	0.000161569	0.00266546	only_NP	protein_coding	PKNOX2
Female	E-NP	AMP	ENSTGUG00000007508	888.906	0.25086	0.0740083	3.38962	0.000699895	0.00850522	only_NP	protein_coding	TOX3
Female	E-NP	AMP	ENSTGUG00000016020	5544.9	0.254196	0.0669659	3.7959	0.000147108	0.00247551	only_NP	protein_coding	ASIC2	Neuron_projection
Female	E-NP	AMP	ENSTGUG00000003963	8543.61	-0.440863	0.077305	-5.7029	1.18e-08	9.41e-07	only_NP	protein_coding	TRABD
Female	E-NP	AMP	ENSTGUG00000010480	6373.77	0.820138	0.100891	8.12895	4.33e-16	2.95e-13	only_NP	protein_coding	SATB2	Neurogenesis_process
Female	E-NP	AMP	ENSTGUG00000020425	1491.29	0.274594	0.0892772	3.07575	0.00209974	0.0202511	only_NP	protein_coding	TMEM132D
Female	E-NP	AMP	ENSTGUG00000022938	848.163	0.731859	0.15865	4.61304	3.97e-06	0.000137497	common	protein_coding	NGB
Female	E-NP	AMP	ENSTGUG00000001894	1237.9	0.540783	0.129813	4.16586	3.1e-05	0.000717013	only_NP	protein_coding	CCBE1
Female	E-NP	AMP	ENSTGUG00000000006	6745.49	-0.194473	0.0472783	-4.11336	3.9e-05	0.000864937	only_NP	protein_coding	PIAS2
Female	E-NP	AMP	ENSTGUG00000011401	1657.02	-0.344952	0.0626989	-5.50172	3.76e-08	2.53e-06	only_NP	protein_coding	MICU2
Female	E-NP	AMP	ENSTGUG00000028876	5946.23	-0.329193	0.0658875	-4.99629	5.84e-07	2.73e-05	only_NP	protein_coding	DEPTOR
Female	E-NP	AMP	ENSTGUG00000008700	31221.9	0.184065	0.0637441	2.88756	0.00388244	0.0320797	only_NP	protein_coding	PI4KA
Female	E-NP	AMP	ENSTGUG00000026892	60.1926	1.17497	0.338172	3.47447	0.00051187	0.00664767	only_NP	protein_coding	MCHR1	Neuron_projection
Female	E-NP	AMP	ENSTGUG00000011904	16948.9	0.378394	0.0553458	6.83689	8.09e-12	1.68e-09	only_NP	protein_coding	ZEB2
Female	E-NP	AMP	ENSTGUG00000009162	6847.41	-0.232353	0.0658594	-3.52801	0.000418694	0.00568948	only_NP	protein_coding	PXK
Female	E-NP	AMP	ENSTGUG00000009807	1341.4	0.230952	0.0713337	3.23763	0.00120528	0.013222	only_NP	protein_coding	CCDC134
Female	E-NP	AMP	ENSTGUG00000023209	15102.9	0.151346	0.0528991	2.86103	0.00422268	0.0341609	only_NP	protein_coding	AKR1B10
Female	E-NP	AMP	ENSTGUG00000001309	6605.37	0.224554	0.0428544	5.23993	1.61e-07	8.7e-06	only_NP	protein_coding	PPP1R12B
Female	E-NP	AMP	ENSTGUG00000009420	8357.29	0.320607	0.065446	4.8988	9.64e-07	4.22e-05	only_NP	protein_coding	SSBP3
Female	E-NP	AMP	ENSTGUG00000006764	2100.48	-0.252527	0.0906262	-2.78646	0.00532864	0.0407627	only_NP	protein_coding	CFAP410	Neuron_projection
Female	E-NP	AMP	ENSTGUG00000004553	45501.2	0.228501	0.0581211	3.93147	8.44e-05	0.00161283	only_NP	protein_coding	YWHAG	Neurogenesis_process
Female	E-NP	AMP	ENSTGUG00000011627	8584.75	-0.203004	0.0507689	-3.99859	6.37e-05	0.00128751	only_NP	protein_coding	PAN3
Female	E-NP	AMP	ENSTGUG00000027158	236.54	0.625964	0.184356	3.39542	0.000685244	0.00837504	only_NP	lncRNA
Female	E-NP	AMP	ENSTGUG00000027159	34.6614	-0.928819	0.29029	-3.19963	0.00137606	0.0146593	only_NP	protein_coding	DPEP3
Female	E-NP	AMP	ENSTGUG00000007310	101224	-0.151818	0.0528071	-2.87495	0.00404095	0.0330914	only_NP	protein_coding	NGEF	Neuron_projection & Neurogenesis_process
Female	E-NP	AMP	ENSTGUG00000005677	2489.81	0.221612	0.0524982	4.22133	2.43e-05	0.000586077	only_NP	pseudogene
Female	E-NP	AMP	ENSTGUG00000005854	47381.6	-0.472715	0.0623685	-7.57939	3.47e-14	1.28e-11	only_NP	protein_coding	KLHL2
Female	E-NP	AMP	ENSTGUG00000004537	22317.2	-0.236792	0.0529163	-4.47484	7.65e-06	0.000232729	only_NP	protein_coding	SLC32A1	Neuron_projection
Female	E-NP	AMP	ENSTGUG00000027973	808.603	-1.42696	0.41522	-3.43663	0.000588994	0.00742263	common	protein_coding	ECH1
Female	E-NP	AMP	ENSTGUG00000001615	4068.86	0.167471	0.0493525	3.39336	0.000690414	0.00841405	only_NP	protein_coding	SETBP1
Female	E-NP	AMP	ENSTGUG00000002641	6911.13	-0.256923	0.0791921	-3.2443	0.00117738	0.0129649	only_NP	protein_coding	FKBP15	Neuron_projection
Female	E-NP	AMP	ENSTGUG00000022805	81877.6	0.250141	0.0774823	3.22836	0.00124502	0.0135431	only_NP	protein_coding	NCS1	Neuron_projection & Neurogenesis_process
Female	E-NP	AMP	ENSTGUG00000007463	13250.7	-0.0845673	0.0264021	-3.20305	0.0013598	0.0145225	only_NP	protein_coding	ABHD6
Female	E-NP	AMP	ENSTGUG00000005053	3352.76	-0.143987	0.0522265	-2.75697	0.00583405	0.0433048	only_NP	protein_coding	GFOD2
Female	E-NP	AMP	ENSTGUG00000018920	459.846	0.697372	0.141977	4.91188	9.02e-07	3.98e-05	only_NP	protein_coding	NEUROD1	Neurogenesis_process
Female	E-NP	AMP	ENSTGUG00000028027	6910.6	0.0892402	0.031306	2.85057	0.00436403	0.0350709	only_NP	protein_coding	TMED2
Female	E-NP	AMP	ENSTGUG00000020406	723.34	-0.53754	0.199126	-2.6995	0.00694441	0.0490636	only_NP	lncRNA
Female	E-NP	AMP	ENSTGUG00000005241	4958.18	0.179805	0.0588138	3.0572	0.00223418	0.0213061	only_NP	protein_coding	SLC25A14
Female	E-NP	AMP	ENSTGUG00000010569	6640.08	0.141129	0.0467121	3.02125	0.0025173	0.0233008	only_NP	protein_coding	LETM1
Female	E-NP	AMP	ENSTGUG00000017359	4497.71	0.220352	0.0466569	4.72281	2.33e-06	8.84e-05	only_NP	protein_coding	STX6
Female	E-NP	AMP	ENSTGUG00000006880	9365.63	-0.180029	0.047112	-3.82131	0.000132746	0.00228352	only_NP	protein_coding	PDCL
Female	E-NP	AMP	ENSTGUG00000009663	5830.62	-0.130332	0.0336556	-3.87252	0.000107716	0.0019537	only_NP	protein_coding	MYSM1
Female	E-NP	AMP	ENSTGUG00000021750	420.403	-1.35452	0.429441	-3.15414	0.00160973	0.0164482	only_NP	protein_coding
Female	E-NP	AMP	ENSTGUG00000005490	3039.57	-0.215237	0.0472859	-4.55183	5.32e-06	0.000176731	only_NP	protein_coding	IKBKB
Female	E-NP	AMP	ENSTGUG00000020701	7842.34	0.250332	0.0637289	3.92808	8.56e-05	0.00162407	only_NP	protein_coding	HTR2C	Neuron_projection
Female	E-NP	AMP	ENSTGUG00000025364	31016.9	0.251441	0.0917962	2.73913	0.00616026	0.0451043	only_NP	protein_coding	FAM131B
Female	E-NP	AMP	ENSTGUG00000012556	29134.2	-0.11044	0.0394663	-2.79834	0.00513663	0.0396696	only_NP	protein_coding	MYCBP2	Neuron_projection & Neurogenesis_process
Female	E-NP	AMP	ENSTGUG00000028263	10782.9	-0.116251	0.031331	-3.71041	0.000206922	0.00325057	only_NP	protein_coding	PTGES3
Female	E-NP	AMP	ENSTGUG00000004069	972.732	-0.468323	0.0905313	-5.17305	2.3e-07	1.21e-05	only_NP	protein_coding	PPARG	Neurogenesis_process
Female	E-NP	AMP	ENSTGUG00000005207	8091.39	-0.166945	0.0353506	-4.72256	2.33e-06	8.84e-05	only_NP	protein_coding	JMJD1C
Female	E-NP	AMP	ENSTGUG00000009228	10280.3	-0.235124	0.0634908	-3.70328	0.000212828	0.00333411	only_NP	protein_coding	SRRM4	Neurogenesis_process
Female	E-NP	AMP	ENSTGUG00000018814	143.471	0.541975	0.143967	3.76458	0.000166832	0.0027344	only_NP	protein_coding	INHBB
Female	E-NP	AMP	ENSTGUG00000009758	893.701	0.400688	0.102728	3.90047	9.6e-05	0.00179094	only_NP	protein_coding	APCDD1
Female	E-NP	AMP	ENSTGUG00000005561	7473.77	-0.211063	0.0720441	-2.92963	0.00339364	0.0290422	only_NP	protein_coding	KLHL24	Neuron_projection
Female	E-NP	AMP	ENSTGUG00000002664	2656.37	-0.407082	0.128402	-3.17038	0.0015224	0.0157859	only_NP	protein_coding	LRSAM1
Female	E-NP	AMP	ENSTGUG00000024666	4467.53	-0.33082	0.0944371	-3.50307	0.000459924	0.00611304	only_NP	protein_coding	LTO1
Female	E-NP	AMP	ENSTGUG00000000029	3889.54	0.157855	0.0430886	3.66351	0.000248784	0.00375465	only_NP	protein_coding	TRAPPC4	Neuron_projection & Neurogenesis_process
Female	E-NP	AMP	ENSTGUG00000001608	2181.71	0.332326	0.0546803	6.07762	1.22e-09	1.39e-07	only_NP	protein_coding	CXXC5
Female	E-NP	AMP	ENSTGUG00000004478	36275.6	-0.179727	0.0604632	-2.97251	0.0029538	0.0262144	only_NP	protein_coding	PITPNC1
Female	E-NP	AMP	ENSTGUG00000026161	147.978	3.86914	0.90319	4.28386	1.84e-05	0.000471954	only_NP	protein_coding
Female	E-NP	AMP	ENSTGUG00000004451	2281.04	0.223657	0.0699926	3.19544	0.00139619	0.0148459	only_NP	protein_coding	TOR1B
Female	E-NP	AMP	ENSTGUG00000004060	1315.21	-1.87889	0.686008	-2.73887	0.00616515	0.045113	only_NP	protein_coding	TNFRSF4
Female	E-NP	AMP	ENSTGUG00000000374	6721.82	-0.280548	0.0547108	-5.12784	2.93e-07	1.5e-05	only_NP	protein_coding	CTDSPL
Female	E-NP	AMP	ENSTGUG00000027200	1918.56	0.241835	0.077503	3.12034	0.00180645	0.0179831	only_NP	protein_coding	SHISA4
Female	E-NP	AMP	ENSTGUG00000021599	4052.69	-0.345317	0.097488	-3.54215	0.00039688	0.00544966	only_NP	lncRNA
Female	E-NP	AMP	ENSTGUG00000027346	90.1772	0.923249	0.241129	3.82886	0.00012874	0.00223496	only_NP	lncRNA
Female	E-NP	AMP	ENSTGUG00000008170	2972.6	0.122111	0.0310837	3.92845	8.55e-05	0.00162337	only_NP	protein_coding	PSMD7
Female	E-NP	AMP	ENSTGUG00000027052	72042.6	0.225687	0.0532422	4.23888	2.25e-05	0.000551649	only_NP	protein_coding	PSD3
Female	E-NP	AMP	ENSTGUG00000002972	1743.87	-0.25382	0.0813777	-3.11903	0.00181447	0.0180524	only_NP	protein_coding	CEP131
Female	E-NP	AMP	ENSTGUG00000008069	519.019	-0.449991	0.117257	-3.83765	0.000124218	0.00216595	only_NP	protein_coding	SLC10A4
Female	E-NP	AMP	ENSTGUG00000025728	4394.31	0.169889	0.0561578	3.0252	0.00248468	0.0230867	only_NP	protein_coding	OTUB1
Female	E-NP	AMP	ENSTGUG00000012659	772.521	0.328661	0.120957	2.71718	0.00658403	0.0472833	only_NP	protein_coding	CD109
Female	E-NP	AMP	ENSTGUG00000009831	7290.19	-0.468892	0.0854185	-5.48935	4.03e-08	2.69e-06	only_NP	protein_coding	SPG11	Neuron_projection & Neurogenesis_process
Female	E-NP	AMP	ENSTGUG00000011910	8153.43	-0.238955	0.0594561	-4.01902	5.84e-05	0.00120514	only_NP	protein_coding	DPY19L4
Female	E-NP	AMP	ENSTGUG00000026503	2278.08	0.371812	0.090003	4.13111	3.61e-05	0.000814786	only_NP	protein_coding	KCNK13
Female	E-NP	AMP	ENSTGUG00000022998	7140.15	0.278653	0.0960486	2.90117	0.0037177	0.0311112	only_NP	protein_coding	ACHE
Female	E-NP	AMP	ENSTGUG00000013125	16257.9	0.207055	0.0387169	5.34793	8.9e-08	5.24e-06	only_NP	protein_coding	SLC2A3
Female	E-NP	AMP	ENSTGUG00000013129	1360.68	-0.320088	0.0540771	-5.9191	3.24e-09	3.11e-07	only_NP	protein_coding	NT5C1B
Female	E-NP	AMP	ENSTGUG00000019387	28705.6	-0.398034	0.12421	-3.20451	0.00135291	0.0144969	only_NP	lncRNA
Female	E-NP	AMP	ENSTGUG00000000377	112.497	-1.18618	0.277091	-4.28084	1.86e-05	0.000476344	only_NP	protein_coding	VILL
Female	E-NP	AMP	ENSTGUG00000004270	21.6467	-1.35543	0.49145	-2.75802	0.00581523	0.0432406	only_NP	protein_coding	SPAM1
Female	E-NP	AMP	ENSTGUG00000011448	4153.96	0.278197	0.0685881	4.05606	4.99e-05	0.0010587	only_NP	protein_coding	GALNT16
Female	E-NP	AMP	ENSTGUG00000011497	130.024	0.473378	0.137208	3.45007	0.000560449	0.00712093	only_NP	protein_coding	RAD51B
Female	E-NP	AMP	ENSTGUG00000001501	10072.9	0.238438	0.0857323	2.78119	0.00541597	0.0411716	only_NP	protein_coding	VPS50
Female	E-NP	AMP	ENSTGUG00000026574	10698.2	0.187675	0.0574744	3.26537	0.0010932	0.0122695	only_NP	protein_coding	DENND11
Female	E-NP	AMP	ENSTGUG00000008522	1765.97	0.422501	0.0957392	4.41304	1.02e-05	0.000289501	only_NP	protein_coding	SOX6	Neurogenesis_process
Female	E-NP	AMP	ENSTGUG00000025563	169.649	-1.0095	0.290357	-3.47675	0.000507529	0.00660137	only_NP	lncRNA
Female	E-NP	AMP	ENSTGUG00000005275	1875.09	0.762629	0.116371	6.55341	5.62e-11	9.47e-09	only_NP	protein_coding	NADSYN1
Female	E-NP	AMP	ENSTGUG00000003247	3841.92	-0.0882044	0.0256997	-3.43212	0.000598879	0.00753047	only_NP	protein_coding	AMDHD2
Female	E-NP	AMP	ENSTGUG00000019753	44762.3	0.138589	0.0480912	2.8818	0.00395408	0.0325294	only_NP	protein_coding	ATP6V1B2
Female	E-NP	AMP	ENSTGUG00000000647	18936	-0.316674	0.0698612	-4.5329	5.82e-06	0.000189252	only_NP	protein_coding	DPP6
Female	E-NP	AMP	ENSTGUG00000004182	38794.5	-0.19722	0.0544699	-3.62071	0.0002938	0.00429433	only_NP	protein_coding	SLC6A1	Neuron_projection
Female	E-NP	AMP	ENSTGUG00000007233	6098.2	0.106491	0.0360569	2.9534	0.00314292	0.0274067	only_NP	protein_coding	EIF2S3
Female	E-NP	AMP	ENSTGUG00000011874	183.259	-0.679425	0.2302	-2.95146	0.00316279	0.0275095	only_NP	protein_coding	MCM9
Female	E-NP	AMP	ENSTGUG00000006986	166.308	-0.847526	0.26792	-3.16335	0.00155964	0.0160521	only_NP	protein_coding	ESRP2
Female	E-NP	AMP	ENSTGUG00000027007	19237	0.193769	0.051298	3.77732	0.000158525	0.00262608	only_NP	protein_coding	MPZL1
Female	E-NP	AMP	ENSTGUG00000010589	1290.34	0.311976	0.114195	2.73196	0.0062959	0.0458136	only_NP	protein_coding	CHRM3	Neuron_projection
Female	E-NP	AMP	ENSTGUG00000003637	3988.71	-0.206078	0.0621171	-3.31758	0.000908009	0.0105231	only_NP	protein_coding	ASIC1
Female	E-NP	AMP	ENSTGUG00000010100	26314	-0.201982	0.0446723	-4.5214	6.14e-06	0.000196455	only_NP	protein_coding	KIAA0232
Female	E-NP	AMP	ENSTGUG00000024604	761.853	-0.509717	0.188377	-2.70584	0.00681314	0.048381	only_NP	protein_coding	RPH3AL
Female	E-NP	AMP	ENSTGUG00000002657	390.843	-0.728134	0.224226	-3.24732	0.00116496	0.0128661	only_NP	protein_coding	ABCB5
Female	E-NP	AMP	ENSTGUG00000011737	15867.8	-0.846807	0.130674	-6.48028	9.16e-11	1.42e-08	only_NP	protein_coding	RASGRP1
Female	E-NP	AMP	ENSTGUG00000023595	3862.06	0.417076	0.054254	7.68747	1.5e-14	6.08e-12	only_NP	protein_coding	EFNB2	Neuron_projection & Neurogenesis_process
Female	E-NP	AMP	ENSTGUG00000012611	9534.02	0.324594	0.0482499	6.72737	1.73e-11	3.3e-09	only_NP	protein_coding	KHDRBS3
Female	E-NP	AMP	ENSTGUG00000001434	18545.7	0.32093	0.0714226	4.4934	7.01e-06	0.000216821	only_NP	protein_coding	CDK14
Female	E-NP	AMP	ENSTGUG00000005805	97.463	1.41556	0.339106	4.17438	2.99e-05	0.000692556	only_NP	protein_coding	ADTRP
Female	E-NP	AMP	ENSTGUG00000009587	7960.43	-0.152078	0.034439	-4.41586	1.01e-05	0.000286705	only_NP	protein_coding	TSR3
Female	E-NP	AMP	ENSTGUG00000028597	1411.47	0.389362	0.144678	2.69123	0.00711894	0.049833	common	protein_coding	ZBTB39
Female	E-NP	AMP	ENSTGUG00000010836	7469.06	0.200968	0.0515383	3.8994	9.64e-05	0.00179694	only_NP	protein_coding	NAB1	Neurogenesis_process
Female	E-NP	AMP	ENSTGUG00000017267	2201.02	-0.120435	0.0409006	-2.94458	0.00323394	0.0280401	only_NP	protein_coding	PPIH
Female	E-NP	AMP	ENSTGUG00000004486	3043.59	0.232401	0.0807244	2.87894	0.00399011	0.0327941	only_NP	protein_coding	C9orf78
Female	E-NP	AMP	ENSTGUG00000008843	20836.8	0.101749	0.0356681	2.85267	0.00433537	0.0349066	only_NP	protein_coding	ANKS1B	Neuron_projection
Female	E-NP	AMP	ENSTGUG00000017527	1133.41	-0.173795	0.0642493	-2.70501	0.00683029	0.0484586	only_NP	protein_coding	SLC16A1
Female	E-NP	AMP	ENSTGUG00000010798	274.72	0.397282	0.101544	3.91241	9.14e-05	0.00171215	only_NP	protein_coding	FAM155A
Female	E-NP	AMP	ENSTGUG00000028546	1048.48	0.293518	0.0896101	3.2755	0.00105474	0.0118915	only_NP	protein_coding	TRIB1
Female	E-NP	AMP	ENSTGUG00000019943	5498.67	-0.394193	0.140756	-2.80054	0.00510174	0.0395754	only_NP	protein_coding	TESC
Female	E-NP	AMP	ENSTGUG00000010635	11910.2	-0.303271	0.0789096	-3.84328	0.000121403	0.00213946	only_NP	protein_coding	CHRM4	Neuron_projection
Female	E-NP	AMP	ENSTGUG00000029142	46.9415	-0.983036	0.339012	-2.89971	0.00373508	0.0311954	only_NP	protein_coding	ACAP1
Female	E-NP	AMP	ENSTGUG00000026523	24003.4	-0.442954	0.107293	-4.12845	3.65e-05	0.000821867	only_NP	protein_coding	PPP1R1B	Neuron_projection
Female	E-NP	AMP	ENSTGUG00000002398	4088.5	0.260351	0.064244	4.05254	5.07e-05	0.00107074	only_NP	protein_coding	KLHL4
Female	E-NP	AMP	ENSTGUG00000023289	287.348	-0.471725	0.135008	-3.49404	0.000475763	0.00627454	only_NP	protein_coding
Female	E-NP	AMP	ENSTGUG00000023285	7485.54	-0.35647	0.0680468	-5.23861	1.62e-07	8.72e-06	only_NP	lncRNA
Female	E-NP	AMP	ENSTGUG00000000365	197.681	0.563951	0.177425	3.17854	0.00148018	0.0154583	only_NP	protein_coding	ADAMTS19
Female	E-NP	AMP	ENSTGUG00000020480	8387.57	0.200619	0.0476162	4.21326	2.52e-05	0.000602297	common	protein_coding	PDE4B	Neuron_projection
Female	E-NP	AMP	ENSTGUG00000001878	7013.6	-0.316359	0.0545277	-5.80179	6.56e-09	5.75e-07	only_NP	protein_coding	LRRFIP2
Female	E-NP	AMP	ENSTGUG00000009384	377.01	0.90489	0.142869	6.3337	2.39e-10	3.28e-08	common	protein_coding	ITGA4	Neuron_projection & Neurogenesis_process
Female	E-NP	AMP	ENSTGUG00000006416	1382.69	-0.774656	0.10818	-7.16083	8.02e-13	2.27e-10	only_NP	protein_coding	HVCN1
Female	E-NP	AMP	ENSTGUG00000000201	407.448	-0.24099	0.0762156	-3.16195	0.00156715	0.0160905	only_NP	protein_coding	MEX3D
Female	E-NP	AMP	ENSTGUG00000009321	3472.65	-0.238677	0.0619922	-3.85012	0.000118062	0.00209884	only_NP	protein_coding	GAS6	Neurogenesis_process
Female	E-NP	AMP	ENSTGUG00000012213	3554.3	-0.193016	0.0369352	-5.22579	1.73e-07	9.31e-06	only_NP	protein_coding	NEK9
Female	E-NP	AMP	ENSTGUG00000012850	247.583	0.556604	0.205918	2.70304	0.00687077	0.0486443	only_NP	protein_coding	C11orf54
Female	E-NP	AMP	ENSTGUG00000007944	2886.4	-0.244902	0.0675526	-3.62535	0.000288568	0.00423956	only_NP	protein_coding	AP1S2
Female	E-NP	AMP	ENSTGUG00000004554	2548.58	-0.316922	0.0746795	-4.24376	2.2e-05	0.000543533	only_NP	protein_coding	TTC39B
Female	E-NP	AMP	ENSTGUG00000008836	1376.05	-0.264296	0.075491	-3.50103	0.000463464	0.00615161	only_NP	protein_coding	FADS6
Female	E-NP	AMP	ENSTGUG00000008741	4489.72	0.165764	0.0459089	3.61072	0.000305344	0.00440143	only_NP	protein_coding	SPATA2
Female	E-NP	AMP	ENSTGUG00000012571	3962.15	0.187034	0.0586398	3.18954	0.00142501	0.0150396	only_NP	protein_coding	CPSF2
Female	E-NP	AMP	ENSTGUG00000009548	6491.98	-0.197789	0.0726774	-2.72146	0.0064994	0.0468535	only_NP	protein_coding	KCNIP4
Female	E-NP	AMP	ENSTGUG00000009490	24001.2	0.319461	0.0600373	5.32104	1.03e-07	5.91e-06	only_NP	protein_coding	DHCR24
Female	E-NP	AMP	ENSTGUG00000004569	2930.98	-0.159479	0.0454549	-3.50851	0.000450628	0.00603189	only_NP	protein_coding	SMURF2
Female	E-NP	AMP	ENSTGUG00000021415	21068.6	0.24764	0.0421747	5.87177	4.31e-09	3.94e-07	only_NP	protein_coding	TSPAN13
Female	E-NP	AMP	ENSTGUG00000023677	19411.8	0.140086	0.0460766	3.0403	0.00236346	0.0221907	only_NP	protein_coding	TPI1
Female	E-NP	AMP	ENSTGUG00000009981	16573.4	0.295247	0.0601785	4.90619	9.29e-07	4.07e-05	only_NP	protein_coding	RASGRF1	Neuron_projection & Neurogenesis_process
Female	E-NP	AMP	ENSTGUG00000011175	2956.33	-0.203262	0.073158	-2.7784	0.0054628	0.0413612	only_NP	protein_coding	TDG
Female	E-NP	AMP	ENSTGUG00000017013	4251.71	-0.267761	0.0965132	-2.77435	0.00553127	0.0416453	only_NP	protein_coding	FAAP100
Female	E-NP	AMP	ENSTGUG00000010426	669.109	0.805824	0.205932	3.91305	9.11e-05	0.00171138	only_NP	protein_coding	MYBPC3
Female	E-NP	AMP	ENSTGUG00000000408	1702.4	-0.498081	0.0865551	-5.75449	8.69e-09	7.32e-07	only_NP	protein_coding	PDLIM7	Neuron_projection & Neurogenesis_process
Female	E-NP	AMP	ENSTGUG00000027615	668.047	-0.508707	0.112271	-4.53104	5.87e-06	0.0001902	only_NP	lncRNA
Female	E-NP	AMP	ENSTGUG00000005734	10194.1	0.157975	0.0497658	3.17436	0.00150166	0.015613	only_NP	protein_coding	FAM134A
Female	E-NP	AMP	ENSTGUG00000002282	923.366	-0.196042	0.0585665	-3.34734	0.000815918	0.00967332	only_NP	protein_coding	BEND7
Female	E-NP	AMP	ENSTGUG00000002286	3805.29	-0.112232	0.0355028	-3.16121	0.00157114	0.0161217	only_NP	protein_coding	PRPF18
Female	E-NP	AMP	ENSTGUG00000003921	4901.08	-0.244997	0.0542894	-4.51279	6.4e-06	0.000202854	only_NP	protein_coding	ATP8B2
Female	E-NP	AMP	ENSTGUG00000004341	34000	0.243627	0.0589744	4.13105	3.61e-05	0.000814786	only_NP	protein_coding	PTPRT
Female	E-NP	AMP	ENSTGUG00000003555	63365.2	0.160782	0.0424075	3.79136	0.000149822	0.00251374	only_NP	protein_coding	STX1A	Neuron_projection
Female	E-NP	AMP	ENSTGUG00000027551	12638.3	-0.264494	0.0680943	-3.88423	0.000102655	0.00188807	only_NP	pseudogene
Female	E-NP	AMP	ENSTGUG00000024117	11793	-0.524896	0.116424	-4.50849	6.53e-06	0.000205698	only_NP	protein_coding	LAMP3
Female	E-NP	AMP	ENSTGUG00000024114	4903.48	0.235089	0.0650959	3.61142	0.000304519	0.00439422	only_NP	lncRNA
Female	E-NP	AMP	ENSTGUG00000028688	6949.83	0.200394	0.0697439	2.87328	0.00406238	0.0331797	only_NP	protein_coding	EGR3
Female	E-NP	AMP	ENSTGUG00000013210	10490.2	0.190542	0.0549547	3.46725	0.000525818	0.00679251	only_NP	protein_coding	RAP1GAP	Neuron_projection & Neurogenesis_process
Female	E-NP	AMP	ENSTGUG00000013459	3451.2	0.285163	0.105327	2.70741	0.00678113	0.0482507	only_NP	protein_coding	GRIK1
Female	E-NP	AMP	ENSTGUG00000007030	13506.9	0.232437	0.0686459	3.38603	0.000709114	0.00860497	only_NP	protein_coding	SVOP
Female	E-NP	AMP	ENSTGUG00000004933	4373.16	-0.288884	0.0987102	-2.92659	0.00342706	0.02924	only_NP	protein_coding	FAAH2
Female	E-NP	AMP	ENSTGUG00000011167	6160.44	0.193628	0.0618391	3.13115	0.00174122	0.0174666	only_NP	protein_coding	INPP5F	Neuron_projection & Neurogenesis_process
Female	E-NP	AMP	ENSTGUG00000001621	1233.58	-0.15794	0.0481811	-3.27805	0.00104526	0.0118081	only_NP	protein_coding	NRG2
Female	E-NP	AMP	ENSTGUG00000004334	7841.39	0.0933445	0.0344995	2.70568	0.0068165	0.048381	only_NP	protein_coding	RPS6	Neuron_projection
Female	E-NP	AMP	ENSTGUG00000011065	9768.52	-0.358199	0.0949066	-3.77422	0.000160506	0.00265116	only_NP	protein_coding	GULP1
Female	E-NP	AMP	ENSTGUG00000007525	4671.56	0.172745	0.0505743	3.41566	0.000636267	0.00791206	only_NP	protein_coding	ATP6V0B
Female	E-NP	AMP	ENSTGUG00000023856	10009.3	0.371706	0.0854031	4.35237	1.35e-05	0.000365417	only_NP	protein_coding	RASL10B
Female	E-NP	AMP	ENSTGUG00000000921	10948.1	0.178865	0.0663206	2.69698	0.00699714	0.0493351	only_NP	protein_coding	KCTD20
Female	E-NP	AMP	ENSTGUG00000007769	35289.8	-0.268147	0.0604332	-4.43708	9.12e-06	0.000265197	only_NP	protein_coding	CDKL5	Neuron_projection & Neurogenesis_process
Female	E-NP	AMP	ENSTGUG00000007913	4019.34	-0.525647	0.0945542	-5.55921	2.71e-08	1.92e-06	only_NP	protein_coding	IL16
Female	E-NP	AMP	ENSTGUG00000004690	6002.61	0.238297	0.0688432	3.46144	0.00053729	0.00690787	only_NP	protein_coding	AFF2
Female	E-NP	AMP	ENSTGUG00000015557	3977.57	-0.280906	0.0882157	-3.1843	0.00145103	0.0152736	only_NP	protein_coding	DYSF
Female	E-NP	AMP	ENSTGUG00000012120	1367.24	0.267609	0.0886555	3.01853	0.00254002	0.0234473	only_NP	protein_coding	KLF10
Female	E-NP	AMP	ENSTGUG00000006725	2052.67	-0.442656	0.126162	-3.50863	0.000450414	0.00603189	only_NP	protein_coding
Female	E-NP	AMP	ENSTGUG00000000899	3387.12	0.279158	0.0945372	2.95289	0.00314811	0.0274239	only_NP	protein_coding	ATPIF1
Female	E-NP	AMP	ENSTGUG00000004384	20682.9	0.178968	0.0540706	3.3099	0.000933302	0.0107503	only_NP	protein_coding	PAK3	Neuron_projection & Neurogenesis_process
Female	E-NP	AMP	ENSTGUG00000002147	10096.2	0.241334	0.0696822	3.46336	0.000533483	0.00686546	only_NP	protein_coding	SLC8A1	Neuron_projection
Female	E-NP	AMP	ENSTGUG00000026583	4465.92	0.359561	0.0799642	4.49653	6.91e-06	0.000214441	only_NP	protein_coding	GPR63
Female	E-NP	AMP	ENSTGUG00000001482	3582.49	-0.332533	0.0517534	-6.42534	1.32e-10	1.88e-08	only_NP	protein_coding	TSTD2
Female	E-NP	AMP	ENSTGUG00000026825	4342.18	-0.302805	0.104791	-2.88961	0.0038572	0.0319176	only_NP	lncRNA
Female	E-NP	AMP	ENSTGUG00000004588	8828.78	0.209123	0.0546661	3.82546	0.000130526	0.00225445	only_NP	protein_coding	PFKFB4
Female	E-NP	AMP	ENSTGUG00000007935	940.021	-0.328617	0.0892396	-3.68242	0.000231034	0.00355066	only_NP	protein_coding	CCDC117
Female	E-NP	AMP	ENSTGUG00000009397	2327.91	-0.476748	0.126617	-3.76528	0.000166365	0.00272939	only_NP	protein_coding	ZCCHC4
Female	E-NP	AMP	ENSTGUG00000028309	9648.49	0.143757	0.0341061	4.215	2.5e-05	0.000598518	only_NP	protein_coding
Female	E-NP	AMP	ENSTGUG00000000728	3856.18	0.215738	0.0771846	2.79509	0.0051885	0.0399322	only_NP	protein_coding	MCTP1
Female	E-NP	AMP	ENSTGUG00000013502	8261.82	0.153386	0.0527333	2.90871	0.00362919	0.0305358	only_NP	protein_coding	DCAF6
Female	E-NP	AMP	ENSTGUG00000001754	33419.7	0.516346	0.0695442	7.42473	1.13e-13	3.85e-11	only_NP	protein_coding	PHF24
Female	E-NP	AMP	ENSTGUG00000010932	1355.83	0.277722	0.0766931	3.62121	0.000293224	0.00429313	only_NP	protein_coding	ABRACL
Female	E-NP	AMP	ENSTGUG00000005284	7072.56	-0.180509	0.057769	-3.12467	0.00178003	0.017793	only_NP	protein_coding	TTL	Neuron_projection & Neurogenesis_process
Female	E-NP	AMP	ENSTGUG00000024807	542.722	-0.682721	0.178824	-3.81783	0.000134632	0.00230664	only_NP	protein_coding	GHDC
Female	E-NP	AMP	ENSTGUG00000009816	421.158	-0.636283	0.22734	-2.79882	0.00512893	0.0396616	only_NP	protein_coding	SLC9A2
Female	E-NP	AMP	ENSTGUG00000009411	296.442	0.451139	0.155921	2.89339	0.00381113	0.0316596	only_NP	protein_coding	TMC7
Female	E-NP	AMP	ENSTGUG00000003669	15617	-0.216399	0.0795514	-2.72025	0.00652333	0.0469423	only_NP	protein_coding	ADD2
Female	E-NP	AMP	ENSTGUG00000005070	7610.05	-0.327645	0.0504684	-6.49209	8.47e-11	1.35e-08	only_NP	protein_coding	FHDC1
Female	E-NP	AMP	ENSTGUG00000017538	2168.62	-0.223173	0.0445893	-5.00509	5.58e-07	2.65e-05	only_NP	protein_coding	ST7L
Female	E-NP	AMP	ENSTGUG00000000560	9.54795	-2.61015	0.91328	-2.858	0.00426319	0.0344232	only_NP	protein_coding
Female	E-NP	AMP	ENSTGUG00000023724	522.171	-0.23362	0.0863042	-2.70694	0.00679071	0.0482785	only_NP	protein_coding	EFNA5	Neuron_projection & Neurogenesis_process
Female	E-NP	AMP	ENSTGUG00000000606	11638.2	-0.561008	0.0686902	-8.16722	3.16e-16	2.33e-13	only_NP	protein_coding	DAPK1
Female	E-NP	AMP	ENSTGUG00000006595	7881.87	0.338509	0.0850249	3.98129	6.85e-05	0.00136386	only_NP	protein_coding	GRM2	Neuron_projection
Female	E-NP	AMP	ENSTGUG00000010792	5378.97	0.500418	0.0829636	6.03178	1.62e-09	1.78e-07	only_NP	protein_coding	UTRN	Neuron_projection
Female	E-NP	AMP	ENSTGUG00000025626	992.627	0.440614	0.105009	4.19595	2.72e-05	0.000643806	only_NP	protein_coding	CHST8
Female	E-NP	AMP	ENSTGUG00000007240	3174.86	0.159733	0.0584795	2.73143	0.00630595	0.0458315	only_NP	protein_coding	TMEM19
Female	E-NP	AMP	ENSTGUG00000006000	89654.5	0.43421	0.0488869	8.88192	6.57e-19	8.6e-16	only_NP	protein_coding	OLFM1	Neuron_projection & Neurogenesis_process
Female	E-NP	AMP	ENSTGUG00000027181	1944.11	-0.184935	0.049568	-3.73093	0.000190771	0.00304463	only_NP	protein_coding
Female	E-NP	AMP	ENSTGUG00000026589	110.773	0.520734	0.171866	3.02988	0.0024465	0.0227818	only_NP	lncRNA
Female	E-NP	AMP	ENSTGUG00000026580	881.415	0.333925	0.123631	2.70098	0.00691352	0.048886	only_NP	protein_coding	LRRC40
Female	E-NP	AMP	ENSTGUG00000027239	656.271	0.239057	0.0746097	3.2041	0.00135485	0.0144969	only_NP	lncRNA
Female	E-NP	AMP	ENSTGUG00000002580	138.842	1.03779	0.343319	3.02281	0.00250441	0.0232193	only_NP	protein_coding	AGR3
Female	E-NP	AMP	ENSTGUG00000010223	4019.93	0.197319	0.0424109	4.65255	3.28e-06	0.00011718	only_NP	protein_coding	USP14
Female	E-NP	AMP	ENSTGUG00000001068	5579.39	-0.0764381	0.0262934	-2.90712	0.00364773	0.0306464	only_NP	protein_coding	WAC
Female	E-NP	AMP	ENSTGUG00000029349	7435.72	-0.451348	0.149246	-3.02419	0.00249298	0.0231512	only_NP	protein_coding	CPNE5	Neuron_projection & Neurogenesis_process
Female	E-NP	AMP	ENSTGUG00000001260	8277.31	-0.139185	0.0405652	-3.43113	0.000601076	0.00755252	only_NP	protein_coding	DDX46
Female	E-NP	AMP	ENSTGUG00000000917	1008.79	0.955936	0.205372	4.65466	3.25e-06	0.000116476	only_NP	protein_coding	SLC6A7
Female	E-NP	AMP	ENSTGUG00000012818	2442.27	0.356927	0.0981169	3.63777	0.000275008	0.00407909	only_NP	protein_coding	AMOTL1
Female	E-NP	AMP	ENSTGUG00000001342	4645.62	0.167146	0.0524695	3.18559	0.00144459	0.0152272	only_NP	protein_coding	YARS1
Female	E-NP	AMP	ENSTGUG00000024128	2525.63	0.148972	0.0547315	2.72186	0.0064915	0.0468164	only_NP	protein_coding	AP3S1	Neuron_projection
Female	E-NP	AMP	ENSTGUG00000012792	6011.54	0.24545	0.05141	4.77436	1.8e-06	7.1e-05	only_NP	protein_coding	CNTN5
Female	E-NP	AMP	ENSTGUG00000017511	2019.57	-0.204823	0.0566807	-3.61362	0.000301948	0.00436452	only_NP	protein_coding	PM20D1
Female	E-NP	AMP	ENSTGUG00000013389	12.2823	1.74314	0.399264	4.36588	1.27e-05	0.000347983	only_NP	protein_coding	NHLH2	Neurogenesis_process
Female	E-NP	AMP	ENSTGUG00000004771	20348.4	0.130727	0.0472347	2.7676	0.0056471	0.042342	only_NP	protein_coding	AP2B1
Female	E-NP	AMP	ENSTGUG00000029483	12973.9	0.238784	0.0710491	3.36083	0.000777097	0.00927919	only_NP	protein_coding	MAP6	Neuron_projection & Neurogenesis_process
Female	E-NP	AMP	ENSTGUG00000013440	2137.48	0.22748	0.0550214	4.13438	3.56e-05	0.000805205	only_NP	protein_coding	ST3GAL6
Female	E-NP	AMP	ENSTGUG00000008917	202.987	-0.401029	0.116431	-3.44436	0.00057242	0.00725676	only_NP	protein_coding	OTOA
Female	E-NP	AMP	ENSTGUG00000002824	3496.29	-0.321112	0.0963387	-3.33316	0.000858665	0.0100609	only_NP	protein_coding	NADK
Female	E-NP	AMP	ENSTGUG00000002109	7138.57	-0.152855	0.0380684	-4.01527	5.94e-05	0.0012171	only_NP	protein_coding	HP1BP3
Female	E-NP	AMP	ENSTGUG00000006354	12839.7	0.201501	0.043055	4.68008	2.87e-06	0.000104918	only_NP	protein_coding	PPM1H
Female	E-NP	AMP	ENSTGUG00000003137	1621.76	-0.413914	0.0792663	-5.22182	1.77e-07	9.48e-06	only_NP	protein_coding	RMI1
Female	E-NP	AMP	ENSTGUG00000026833	7783.43	-0.227023	0.0419098	-5.41694	6.06e-08	3.83e-06	only_NP	protein_coding	EML5
Female	E-NP	AMP	ENSTGUG00000002745	9490.19	-0.395856	0.078713	-5.0291	4.93e-07	2.38e-05	only_NP	protein_coding	PTPN13	Neuron_projection
Female	E-NP	AMP	ENSTGUG00000000298	4268.9	0.407056	0.071661	5.6803	1.34e-08	1.05e-06	only_NP	protein_coding	NEURL1B
Female	E-NP	AMP	ENSTGUG00000004391	2129.13	0.282355	0.0640171	4.41063	1.03e-05	0.000291776	only_NP	protein_coding	SLC49A4
Female	E-NP	AMP	ENSTGUG00000012274	3230.77	0.519746	0.0731519	7.10503	1.2e-12	3.3e-10	only_NP	protein_coding	ZDHHC22
Female	E-NP	AMP	ENSTGUG00000006243	4194.95	-0.251952	0.0807021	-3.122	0.00179627	0.0179343	only_NP	protein_coding	GALNT7
Female	E-NP	AMP	ENSTGUG00000004357	6452.61	0.259541	0.0759436	3.41755	0.00063187	0.00788124	only_NP	protein_coding	CDH13	Neuron_projection
Female	E-NP	AMP	ENSTGUG00000002203	738.9	-0.598577	0.190802	-3.13716	0.00170591	0.0171732	only_NP	protein_coding	MCM8
Female	E-NP	AMP	ENSTGUG00000025905	1058.74	-0.277121	0.0949844	-2.91754	0.003528	0.0299439	only_NP	protein_coding	RCC2
Female	E-NP	AMP	ENSTGUG00000002375	270.516	-0.686337	0.163605	-4.19509	2.73e-05	0.000644521	only_NP	protein_coding	ISL1	Neuron_projection & Neurogenesis_process
Female	E-NP	AMP	ENSTGUG00000025106	1815.76	0.248588	0.0909751	2.73248	0.00628594	0.0457803	only_NP	protein_coding	HS3ST1
Female	E-NP	AMP	ENSTGUG00000021427	5397.04	0.200159	0.0561087	3.56734	0.00036062	0.005033	only_NP	protein_coding	GPR21
Female	E-NP	AMP	ENSTGUG00000011004	1567.15	-0.364298	0.081121	-4.4908	7.1e-06	0.000218299	only_NP	protein_coding	SLC4A11
Female	E-NP	AMP	ENSTGUG00000010875	63319.4	-0.411697	0.0411543	-10.0037	1.47e-23	3.57e-20	only_NP	protein_coding	TNIK	Neuron_projection & Neurogenesis_process
Female	E-NP	AMP	ENSTGUG00000001148	45543.1	-0.257187	0.0564656	-4.55475	5.24e-06	0.000174962	only_NP	protein_coding	GAD2	Neuron_projection
Female	E-NP	AMP	ENSTGUG00000009435	61.3385	0.546041	0.188458	2.89741	0.00376254	0.0313785	only_NP	protein_coding	ITPRIPL2
Female	E-NP	AMP	ENSTGUG00000028778	6753.1	-0.272266	0.0693333	-3.92691	8.6e-05	0.00163016	only_NP	protein_coding	GDF1
Female	E-NP	AMP	ENSTGUG00000006417	42247.1	-0.262066	0.0616607	-4.25014	2.14e-05	0.000534498	only_NP	protein_coding	RBM5
Female	E-NP	AMP	ENSTGUG00000007604	13002.5	0.187465	0.053052	3.53361	0.000409929	0.0056017	only_NP	protein_coding	FBXL15
Female	E-NP	AMP	ENSTGUG00000021435	1114.03	0.288379	0.0699472	4.12281	3.74e-05	0.000840038	only_NP	protein_coding	DLK2
Female	E-NP	AMP	ENSTGUG00000008100	43029	-0.545091	0.0900606	-6.05249	1.43e-09	1.61e-07	only_NP	protein_coding	EPB41L4B
Female	E-NP	AMP	ENSTGUG00000008491	358.355	-0.632707	0.139063	-4.54979	5.37e-06	0.000178087	only_NP	protein_coding	AMDHD1
Female	E-NP	AMP	ENSTGUG00000001697	118155	-0.376408	0.0790358	-4.7625	1.91e-06	7.46e-05	only_NP	protein_coding	ARPP21
Female	E-NP	AMP	ENSTGUG00000021392	686.2	0.305293	0.0741078	4.11957	3.8e-05	0.000846355	only_NP	protein_coding	RAB5B
Female	E-NP	AMP	ENSTGUG00000004964	2744.8	-0.226862	0.0593564	-3.82203	0.000132356	0.00227912	only_NP	protein_coding	RBM6
Female	E-NP	AMP	ENSTGUG00000012893	494.528	-0.514052	0.189201	-2.71696	0.00658847	0.0472952	only_NP	protein_coding	NOX4
Female	E-NP	AMP	ENSTGUG00000007773	7162.33	0.331559	0.0594454	5.57754	2.44e-08	1.74e-06	only_NP	protein_coding	MGAT5B
Female	E-NP	AMP	ENSTGUG00000005050	1496.69	-0.218344	0.0674377	-3.23772	0.00120489	0.013222	only_NP	protein_coding	ST7
Female	E-NP	AMP	ENSTGUG00000001034	7174.39	-0.397687	0.0840292	-4.73272	2.22e-06	8.49e-05	only_NP	protein_coding	SYT6
Female	E-NP	AMP	ENSTGUG00000000114	4454.75	0.194272	0.0506397	3.83636	0.000124872	0.00217447	only_NP	protein_coding	CLTA
Female	E-NP	AMP	ENSTGUG00000003246	10838.7	-0.21435	0.0619629	-3.45933	0.000541519	0.00693739	only_NP	protein_coding	KAT2B
Female	E-NP	AMP	ENSTGUG00000002986	8418.37	-0.291959	0.0607051	-4.80946	1.51e-06	6.14e-05	only_NP	protein_coding	BAIAP2	Neuron_projection & Neurogenesis_process
Female	E-NP	AMP	ENSTGUG00000027536	4166.34	-0.315039	0.0878797	-3.5849	0.000337212	0.00476098	only_NP	protein_coding	PRIMA1
Female	E-NP	AMP	ENSTGUG00000010265	1671.52	0.416772	0.0741912	5.61754	1.94e-08	1.43e-06	only_NP	protein_coding	PDGFB
Female	E-NP	AMP	ENSTGUG00000012417	1598.37	-0.135068	0.0410905	-3.28709	0.00101227	0.0115014	only_NP	protein_coding	ZC3H14	Neuron_projection
Female	E-NP	AMP	ENSTGUG00000008905	11339.8	0.15724	0.0430348	3.65379	0.000258396	0.00386639	only_NP	protein_coding	DGCR2
Female	E-NP	AMP	ENSTGUG00000017505	10439.2	0.179689	0.0601675	2.98648	0.00282213	0.02535	only_NP	protein_coding	WDR7
Female	E-NP	AMP	ENSTGUG00000027710	5124.69	0.197574	0.0523992	3.77056	0.00016288	0.00267996	only_NP	protein_coding	NOS1AP
Female	E-NP	AMP	ENSTGUG00000027712	2110.53	-0.264504	0.0974995	-2.71288	0.00667018	0.0477207	only_NP	protein_coding	RNASET2
Female	E-NP	AMP	ENSTGUG00000000323	5466.78	-0.241421	0.0839618	-2.87537	0.00403557	0.0330878	only_NP	protein_coding	LINGO3
Female	E-NP	AMP	ENSTGUG00000007729	1127.95	-0.114238	0.0411504	-2.77611	0.00550144	0.0415247	only_NP	protein_coding	RNF166
Female	E-NP	AMP	ENSTGUG00000023165	5754.03	0.22027	0.0635565	3.46574	0.000528774	0.00681517	only_NP	protein_coding	GSTM3
Female	E-NP	AMP	ENSTGUG00000006665	9082.94	0.186925	0.0492067	3.79877	0.000145417	0.00245747	only_NP	protein_coding	TTLL7	Neuron_projection
Female	E-NP	AMP	ENSTGUG00000010125	2667.87	-0.223045	0.0523593	-4.25989	2.05e-05	0.000517037	only_NP	protein_coding	TXNDC9
Female	E-NP	AMP	ENSTGUG00000011275	510.518	0.997563	0.190049	5.24897	1.53e-07	8.42e-06	common	protein_coding	PLCH1
Female	E-NP	AMP	ENSTGUG00000004156	5771.65	-0.429273	0.136489	-3.14511	0.00166026	0.0168231	only_NP	protein_coding	RGS9
Female	E-NP	AMP	ENSTGUG00000001167	17527.5	0.122183	0.04143	2.94916	0.00318642	0.0277008	only_NP	protein_coding	ARHGAP21
Female	E-NP	AMP	ENSTGUG00000024011	879.712	0.503665	0.0975616	5.16253	2.44e-07	1.27e-05	only_NP	protein_coding	FRMD6
Female	E-NP	AMP	ENSTGUG00000001494	18552.2	-0.246048	0.0571278	-4.30698	1.65e-05	0.000434507	common	protein_coding	FAM133B
Female	E-NP	AMP	ENSTGUG00000021662	2151.14	0.236161	0.0670641	3.52142	0.000429237	0.00581418	only_NP	protein_coding
Female	E-NP	AMP	ENSTGUG00000002002	8871.3	0.101779	0.0333723	3.0498	0.00228992	0.0217038	only_NP	protein_coding	MAP4K3
Female	E-NP	AMP	ENSTGUG00000024955	248.086	-0.901331	0.32311	-2.78955	0.00527812	0.0404612	only_NP	protein_coding	RHO	Neuron_projection
Female	E-NP	AMP	ENSTGUG00000008079	4115.74	-0.124402	0.0420116	-2.96114	0.00306503	0.026915	only_NP	protein_coding	SLAIN2
Female	E-NP	AMP	ENSTGUG00000010411	1126.68	-0.637652	0.112067	-5.68991	1.27e-08	1.01e-06	only_NP	protein_coding	LHX8	Neurogenesis_process
Female	E-NP	AMP	ENSTGUG00000013109	95782.7	0.318724	0.0493077	6.46397	1.02e-10	1.55e-08	only_NP	protein_coding	VSNL1
Female	E-NP	AMP	ENSTGUG00000000608	3635.11	0.171359	0.0607446	2.82098	0.00478771	0.0375899	only_NP	protein_coding	GALNT11
Female	E-NP	AMP	ENSTGUG00000003455	29578.8	-0.352091	0.0554496	-6.34974	2.16e-10	3.01e-08	only_NP	protein_coding	SRSF6
Female	E-NP	AMP	ENSTGUG00000006274	2935.2	-0.547491	0.177379	-3.08656	0.00202487	0.0196852	only_NP	protein_coding	MAOA
Female	E-NP	AMP	ENSTGUG00000019474	1373.48	-0.376802	0.119789	-3.14554	0.0016578	0.0168082	only_NP	protein_coding	CARM1	Neuron_projection & Neurogenesis_process
Female	E-NP	AMP	ENSTGUG00000010616	380.412	0.685663	0.136633	5.01829	5.21e-07	2.48e-05	only_NP	protein_coding	CYTH4
Female	E-NP	AMP	ENSTGUG00000026673	3224.73	-0.229583	0.0751435	-3.05526	0.00224869	0.0214204	only_NP	protein_coding	SPATA7	Neuron_projection
Female	E-NP	AMP	ENSTGUG00000012007	19359	0.475734	0.0600407	7.92354	2.31e-15	1.35e-12	only_NP	protein_coding	MPPED1
Female	E-NP	AMP	ENSTGUG00000007617	364.583	-0.580885	0.176125	-3.29815	0.000973251	0.0111127	only_NP	protein_coding	ABCB11
Female	E-NP	AMP	ENSTGUG00000020737	25.6452	-1.2174	0.427811	-2.84566	0.00443191	0.0354539	only_NP	protein_coding
Female	E-NP	AMP	ENSTGUG00000011670	11415.4	-0.208433	0.0505821	-4.1207	3.78e-05	0.000844456	only_NP	protein_coding	SLC35F5
Female	E-NP	AMP	ENSTGUG00000011351	390.258	-0.344644	0.0911623	-3.78056	0.000156477	0.00259721	only_NP	protein_coding	KATNA1
Female	E-NP	AMP	ENSTGUG00000009778	233.977	-0.52561	0.184067	-2.85553	0.00429652	0.034643	only_NP	protein_coding	ADAMTS7
Female	E-NP	AMP	ENSTGUG00000005889	23144	0.250592	0.0565139	4.43417	9.24e-06	0.000266643	only_NP	protein_coding	ARL6IP1
Female	E-NP	AMP	ENSTGUG00000013106	15598.3	0.231639	0.0558961	4.14409	3.41e-05	0.000776998	only_NP	protein_coding	CYRIA
Female	E-NP	AMP	ENSTGUG00000002323	6392.77	0.24009	0.0486983	4.93014	8.22e-07	3.68e-05	only_NP	protein_coding	PCDH19
Female	E-NP	AMP	ENSTGUG00000006091	2476.87	-0.116119	0.0352943	-3.29002	0.00100182	0.0114006	only_NP	protein_coding	SCAF11
Female	E-NP	AMP	ENSTGUG00000022349	157.257	-0.632484	0.207868	-3.04272	0.00234452	0.0221105	only_NP	lncRNA
Female	E-NP	AMP	ENSTGUG00000009676	60450.1	0.161234	0.037773	4.2685	1.97e-05	0.000501949	only_NP	protein_coding	AP2A2
Female	E-NP	AMP	ENSTGUG00000008412	57280.4	0.242153	0.0885698	2.73404	0.00625623	0.0456152	only_NP	protein_coding	SEPTIN5
Female	E-NP	AMP	ENSTGUG00000008416	19668.9	-0.130512	0.0369909	-3.52821	0.000418374	0.00568948	only_NP	protein_coding	SRSF1
Female	E-NP	AMP	ENSTGUG00000008418	591.287	-0.410671	0.0902724	-4.54925	5.38e-06	0.0001782	only_NP	protein_coding
Female	E-NP	AMP	ENSTGUG00000004647	3330.88	-0.138318	0.0414399	-3.33779	0.000844474	0.00993571	only_NP	protein_coding	ARNT
Female	E-NP	AMP	ENSTGUG00000009760	4158.01	-0.15652	0.0538073	-2.90891	0.00362694	0.0305358	only_NP	protein_coding	CD151
Female	E-NP	AMP	ENSTGUG00000010485	4762.08	0.184834	0.0634155	2.91465	0.00356092	0.0301402	only_NP	protein_coding	MICALL1	Neuron_projection & Neurogenesis_process
Female	E-NP	AMP	ENSTGUG00000007559	16898	0.315867	0.0452816	6.97561	3.05e-12	7.3e-10	only_NP	protein_coding	GRK3
Female	E-NP	AMP	ENSTGUG00000013329	14135.5	-0.144253	0.0365698	-3.94458	7.99e-05	0.00154898	only_NP	protein_coding	CHD4
Female	E-NP	AMP	ENSTGUG00000018882	1632.18	0.610145	0.150339	4.05847	4.94e-05	0.00105309	only_NP	protein_coding	GFRA1	Neuron_projection & Neurogenesis_process
Female	E-NP	AMP	ENSTGUG00000019675	2788.09	0.447747	0.113456	3.94646	7.93e-05	0.00153867	only_NP	lncRNA
Female	E-NP	AMP	ENSTGUG00000026471	2155.91	0.197745	0.0712662	2.77474	0.00552455	0.0416453	only_NP	protein_coding	NAA30
Female	E-NP	AMP	ENSTGUG00000004905	7867.33	0.155481	0.0564366	2.75497	0.00586977	0.0434608	only_NP	protein_coding	TMEM132B
Female	E-NP	AMP	ENSTGUG00000001599	563.12	-0.742534	0.130931	-5.67117	1.42e-08	1.1e-06	only_NP	protein_coding	STING1
Female	E-NP	AMP	ENSTGUG00000004293	25191.8	-0.634654	0.0604489	-10.499	8.73e-26	2.97e-22	common	protein_coding	ADCY5
Female	E-NP	AMP	ENSTGUG00000026733	2592.52	-0.326729	0.0910119	-3.58996	0.000330725	0.00468885	only_NP	protein_coding	SAV1	Neuron_projection
Female	E-NP	AMP	ENSTGUG00000004339	17370.4	0.129166	0.0396156	3.26048	0.00111223	0.0123756	only_NP	protein_coding	MIGA2
Female	E-NP	AMP	ENSTGUG00000003545	787.415	-0.454963	0.112371	-4.04876	5.15e-05	0.00108309	only_NP	protein_coding	SLC4A7	Neuron_projection & Neurogenesis_process
Female	E-NP	AMP	ENSTGUG00000002911	12924.8	-0.163681	0.036467	-4.48847	7.17e-06	0.000219906	only_NP	protein_coding	KMT2E
Female	E-NP	AMP	ENSTGUG00000004658	7168.6	0.0999128	0.0362364	2.75725	0.00582898	0.0432861	only_NP	protein_coding	PLPBP
Female	E-NP	AMP	ENSTGUG00000005947	2923.04	-0.237608	0.0768112	-3.09341	0.00197872	0.0193249	only_NP	protein_coding	ANAPC5
Female	E-NP	AMP	ENSTGUG00000005728	102333	-0.170591	0.0618247	-2.75926	0.00579316	0.0431402	only_NP	protein_coding	ATP2A2
Female	E-NP	AMP	ENSTGUG00000013089	7644.35	0.319353	0.0575498	5.54916	2.87e-08	2.01e-06	common	protein_coding	TRIB2
Female	E-NP	AMP	ENSTGUG00000006683	2669.95	0.608074	0.114802	5.29671	1.18e-07	6.64e-06	only_NP	protein_coding	C15orf62
Female	E-NP	AMP	ENSTGUG00000010534	2997.46	0.307693	0.0931332	3.30379	0.00095387	0.0109207	only_NP	protein_coding	PLXND1	Neuron_projection & Neurogenesis_process
Female	E-NP	AMP	ENSTGUG00000019306	20991.1	-0.450473	0.109312	-4.12099	3.77e-05	0.000844456	only_NP	protein_coding	TMEM272
Female	E-NP	AMP	ENSTGUG00000011308	5696.38	-0.391886	0.123855	-3.16407	0.0015558	0.0160417	only_NP	protein_coding	SGK3
Female	E-NP	AMP	ENSTGUG00000020675	13625.7	0.0905034	0.0306512	2.95269	0.00315021	0.0274281	common	lncRNA
Female	E-NP	AMP	ENSTGUG00000004882	19785	0.104162	0.0379323	2.746	0.00603269	0.0444304	only_NP	protein_coding	BIN1	Neuron_projection & Neurogenesis_process
Female	E-NP	AMP	ENSTGUG00000010116	1187.84	-0.373895	0.135179	-2.76593	0.00567602	0.0424649	only_NP	protein_coding	LDLRAD3
Female	E-NP	AMP	ENSTGUG00000009524	18190.4	0.303808	0.0680407	4.4651	8e-06	0.000238878	only_NP	protein_coding	DGKE
Female	E-NP	AMP	ENSTGUG00000028016	207.755	-0.812229	0.23778	-3.41588	0.000635766	0.00791206	only_NP	protein_coding	MKRN2OS
Female	E-NP	AMP	ENSTGUG00000012055	1061.17	-0.512471	0.190468	-2.69059	0.00713249	0.0498951	only_NP	protein_coding	SPAG1
Female	E-NP	AMP	ENSTGUG00000006053	9244.81	0.639902	0.0824424	7.76181	8.37e-15	3.65e-12	only_NP	protein_coding	DGKG	Neuron_projection & Neurogenesis_process
Female	E-NP	AMP	ENSTGUG00000010060	8384.06	0.15999	0.050153	3.19005	0.0014225	0.0150322	only_NP	protein_coding	RAB4A
Female	E-NP	AMP	ENSTGUG00000007297	4646.7	0.367295	0.106769	3.44009	0.000581516	0.00734451	only_NP	protein_coding	IVD
Female	E-NP	AMP	ENSTGUG00000006748	4789.78	0.147831	0.0466365	3.16987	0.0015251	0.0157925	only_NP	protein_coding	CAMK2G	Neuron_projection & Neurogenesis_process
Female	E-NP	AMP	ENSTGUG00000005960	26923.5	0.259423	0.0612547	4.23515	2.28e-05	0.000557506	only_NP	protein_coding	PTPRN	Neuron_projection
Female	E-NP	AMP	ENSTGUG00000001387	6979.61	-0.184373	0.0432466	-4.26331	2.01e-05	0.000511729	only_NP	protein_coding	RUNDC3B
Female	E-NP	AMP	ENSTGUG00000024436	686.966	0.357884	0.11767	3.04142	0.00235461	0.0221802	only_NP	protein_coding	SELENOH
Female	E-NP	AMP	ENSTGUG00000001293	58586.4	-0.18117	0.0557866	-3.24756	0.00116399	0.0128661	only_NP	protein_coding	MACF1	Neuron_projection & Neurogenesis_process
Female	E-NP	AMP	ENSTGUG00000019352	7727.6	0.317095	0.0746596	4.24721	2.16e-05	0.00053996	only_NP	lncRNA
Female	E-NP	AMP	ENSTGUG00000010491	34382.9	-0.265599	0.065347	-4.06445	4.81e-05	0.00103034	only_NP	protein_coding	RYR2
Female	E-NP	AMP	ENSTGUG00000011088	568.575	-0.536708	0.157069	-3.41702	0.000633105	0.00789024	only_NP	protein_coding	BCHE	Neurogenesis_process
Female	E-NP	AMP	ENSTGUG00000017520	5307.78	-0.0834599	0.0304991	-2.73647	0.0062102	0.0453864	only_NP	protein_coding	MAGI3
Female	E-NP	AMP	ENSTGUG00000004046	475.021	-0.378699	0.128012	-2.95832	0.0030932	0.0270564	only_NP	protein_coding	MAPK12
Female	E-NP	AMP	ENSTGUG00000028213	159.658	1.29145	0.238457	5.41589	6.1e-08	3.84e-06	only_NP	protein_coding	ACVR1C
Female	E-NP	AMP	ENSTGUG00000004254	9467.09	-0.155779	0.0576044	-2.7043	0.00684487	0.0485216	only_NP	protein_coding	LUC7L
Female	E-NP	AMP	ENSTGUG00000005505	6292.52	0.117176	0.0354621	3.30425	0.000952319	0.0109103	only_NP	protein_coding	SURF4
Female	E-NP	AMP	ENSTGUG00000009725	8064.11	0.292968	0.0638704	4.5869	4.5e-06	0.000153687	only_NP	protein_coding	PROM1	Neuron_projection & Neurogenesis_process
Female	E-NP	AMP	ENSTGUG00000025329	567.075	0.424586	0.124329	3.41501	0.000637789	0.0079161	only_NP	lncRNA
Female	E-NP	AMP	ENSTGUG00000024687	27643.4	-0.262859	0.0358196	-7.33843	2.16e-13	7.11e-11	only_NP	protein_coding	KCNA1	Neuron_projection & Neurogenesis_process
Female	E-NP	AMP	ENSTGUG00000004601	2982.65	-0.303932	0.102665	-2.96042	0.00307221	0.026942	only_NP	protein_coding	CEP95
Female	E-NP	AMP	ENSTGUG00000007595	9130.12	-0.145368	0.0444579	-3.26979	0.00107628	0.0121023	only_NP	protein_coding	DIDO1
Female	E-NP	AMP	ENSTGUG00000005853	2097.71	0.120269	0.0427313	2.81455	0.00488461	0.0382057	only_NP	protein_coding	BTF3
Female	E-NP	AMP	ENSTGUG00000008527	10788.1	0.301495	0.0432079	6.97777	3e-12	7.29e-10	only_NP	protein_coding	GABBR2	Neuron_projection
Female	E-NP	AMP	ENSTGUG00000005417	2889.57	-0.111646	0.0401689	-2.77941	0.00544583	0.0412694	only_NP	protein_coding	E2F4
Female	E-NP	AMP	ENSTGUG00000012453	1734.55	0.2898	0.101644	2.85111	0.00435668	0.0350284	only_NP	protein_coding	PCDH8	Neuron_projection
Female	E-NP	AMP	ENSTGUG00000006301	702.914	-0.353831	0.0978123	-3.61744	0.000297526	0.00432764	only_NP	protein_coding	MBOAT1	Neuron_projection & Neurogenesis_process
Female	E-NP	AMP	ENSTGUG00000006355	13784.7	0.383827	0.0704041	5.45177	4.99e-08	3.19e-06	only_NP	protein_coding
Female	E-NP	AMP	ENSTGUG00000006403	98.3957	-0.511144	0.17519	-2.91765	0.00352678	0.0299439	only_NP	protein_coding	KLF4	Neuron_projection & Neurogenesis_process
Female	E-NP	AMP	ENSTGUG00000007086	7097.18	0.125738	0.0428423	2.93489	0.00333661	0.0286841	only_NP	protein_coding	RPS27A
Female	E-NP	AMP	ENSTGUG00000007292	2058.6	0.489007	0.126879	3.85411	0.00011615	0.00207134	only_NP	protein_coding	DISP2
Female	E-NP	AMP	ENSTGUG00000001618	10499.1	0.179707	0.0640824	2.8043	0.00504252	0.0392086	only_NP	protein_coding	SYT4	Neuron_projection & Neurogenesis_process
Female	E-NP	AMP	ENSTGUG00000020690	29533	0.216969	0.0684727	3.16869	0.00153128	0.0158369	only_NP	protein_coding	GABRB2	Neuron_projection & Neurogenesis_process
Female	E-NP	AMP	ENSTGUG00000011506	587.636	-0.251851	0.0909479	-2.76918	0.00561973	0.042174	only_NP	protein_coding	CEP70
Female	E-NP	AMP	ENSTGUG00000024354	155.987	-0.656425	0.194044	-3.38287	0.000717325	0.00868601	only_NP	protein_coding	PDE6H	Neuron_projection
Female	E-NP	AMP	ENSTGUG00000021059	244464	0.289937	0.0654331	4.43104	9.38e-06	0.000269049	only_NP	protein_coding	SLC1A2	Neuron_projection
Female	E-NP	AMP	ENSTGUG00000007270	8512.77	0.137309	0.0441306	3.11143	0.00186184	0.0184198	only_NP	protein_coding	TCEA2
Female	E-NP	AMP	ENSTGUG00000008693	2184.17	-0.368512	0.111246	-3.31258	0.000924393	0.0106694	only_NP	protein_coding	COL4A1
Female	E-NP	AMP	ENSTGUG00000029171	644.114	-0.367875	0.0886193	-4.15119	3.31e-05	0.000755327	only_NP	lncRNA
Female	E-NP	AMP	ENSTGUG00000007698	18317.6	0.126901	0.0378969	3.3486	0.000812217	0.00963615	only_NP	protein_coding	RPS8
Female	E-NP	AMP	ENSTGUG00000005096	45240.8	0.268581	0.074191	3.62013	0.000294459	0.00430011	only_NP	protein_coding	BSN	Neuron_projection
Female	E-NP	AMP	ENSTGUG00000003117	36891.8	0.253745	0.0389503	6.51458	7.29e-11	1.19e-08	only_NP	protein_coding	STXBP1	Neuron_projection & Neurogenesis_process
Female	E-NP	AMP	ENSTGUG00000000931	8982.47	-0.226706	0.0506787	-4.47339	7.7e-06	0.000233661	only_NP	protein_coding	PPIP5K2
Female	E-NP	AMP	ENSTGUG00000014668	7735.48	0.223483	0.0642221	3.47984	0.000501711	0.00654069	only_NP	protein_coding	PCDH1
Female	E-NP	AMP	ENSTGUG00000002469	99.7504	-0.525817	0.170512	-3.08375	0.0020441	0.0198354	only_NP	protein_coding	ISM1
Female	E-NP	AMP	ENSTGUG00000023704	1402.59	0.203121	0.0636258	3.19242	0.00141084	0.0149549	only_NP	pseudogene
Female	E-NP	AMP	ENSTGUG00000009734	4794.6	0.564549	0.0942946	5.98707	2.14e-09	2.2e-07	only_NP	protein_coding	SLIT1	Neuron_projection & Neurogenesis_process
Female	E-NP	AMP	ENSTGUG00000021704	1864.44	0.226587	0.0658085	3.44313	0.000575023	0.00728434	only_NP	protein_coding	PARD6B	Neuron_projection & Neurogenesis_process
Female	E-NP	AMP	ENSTGUG00000017315	133.823	-1.03055	0.314578	-3.27598	0.00105296	0.0118793	only_NP	protein_coding	RXRG
Female	E-NP	AMP	ENSTGUG00000015039	2682.51	0.168232	0.0611134	2.75278	0.00590908	0.0436968	only_NP	protein_coding	CCM2
Female	E-NP	AMP	ENSTGUG00000012168	1847.73	0.185605	0.0481432	3.85526	0.000115605	0.00206813	only_NP	protein_coding	PDSS2
Female	E-NP	AMP	ENSTGUG00000012321	1554.41	0.207363	0.0583706	3.55252	0.00038156	0.00527763	only_NP	protein_coding	NUFIP1
Female	E-NP	AMP	ENSTGUG00000029320	101.192	0.921567	0.174712	5.27477	1.33e-07	7.41e-06	only_NP	protein_coding	BHLHE22	Neurogenesis_process
Female	E-NP	AMP	ENSTGUG00000005851	3915.58	0.382986	0.0548253	6.98557	2.84e-12	6.99e-10	only_NP	protein_coding	PRICKLE1
Female	E-NP	AMP	ENSTGUG00000028536	17602.2	0.252107	0.059232	4.25627	2.08e-05	0.000523147	only_NP	protein_coding
Female	E-NP	AMP	ENSTGUG00000010716	8034.22	0.248047	0.0637179	3.89288	9.91e-05	0.00183186	only_NP	protein_coding	TMEFF2
Female	E-NP	AMP	ENSTGUG00000000398	59788.2	0.201753	0.0649582	3.10589	0.0018971	0.0186563	only_NP	protein_coding	THY1	Neuron_projection & Neurogenesis_process
Female	E-NP	AMP	ENSTGUG00000003351	332.605	0.65053	0.205735	3.16198	0.00156698	0.0160905	only_NP	protein_coding	AFMID
Female	E-NP	AMP	ENSTGUG00000002861	5442.95	-0.354287	0.0514323	-6.88842	5.64e-12	1.26e-09	only_NP	protein_coding	MAP7D3
Female	E-NP	AMP	ENSTGUG00000011735	18026.4	-0.221859	0.0443587	-5.00147	5.69e-07	2.68e-05	only_NP	protein_coding	FRY	Neuron_projection & Neurogenesis_process
Female	E-NP	AMP	ENSTGUG00000011803	10161.3	-0.289715	0.0707748	-4.09348	4.25e-05	0.000926468	only_NP	protein_coding	STARD13
Female	E-NP	AMP	ENSTGUG00000010653	9949.02	-0.257607	0.0834316	-3.08765	0.00201748	0.0196246	only_NP	protein_coding	HECW2	Neuron_projection & Neurogenesis_process
Female	E-NP	AMP	ENSTGUG00000016304	19919.8	0.163977	0.0573528	2.8591	0.00424851	0.0343372	only_NP	protein_coding	PPP2R1A	Neuron_projection
Female	E-NP	AMP	ENSTGUG00000002788	37559.4	0.250978	0.0644332	3.89516	9.81e-05	0.00181868	only_NP	protein_coding	TUBB4B
Female	E-NP	AMP	ENSTGUG00000007807	1414.53	0.291755	0.100185	2.91215	0.00358947	0.0302971	only_NP	protein_coding	LNX1
Female	E-NP	AMP	ENSTGUG00000029716	2752.77	0.151847	0.0435908	3.48345	0.000494993	0.00646798	only_NP	lncRNA
Female	E-NP	AMP	ENSTGUG00000002729	1757.53	-0.289611	0.107411	-2.69628	0.00701179	0.0493756	only_NP	protein_coding	FAM126A
Female	E-NP	AMP	ENSTGUG00000004015	2507.32	0.148691	0.0513859	2.89362	0.00380828	0.0316596	only_NP	protein_coding	FBXO28
Female	E-NP	AMP	ENSTGUG00000007023	10002.5	0.11634	0.0418937	2.77704	0.0054857	0.0414792	only_NP	protein_coding	EPN2
Female	E-NP	AMP	ENSTGUG00000010346	21730.2	-0.68666	0.0887258	-7.73912	1e-14	4.26e-12	only_NP	protein_coding	GABRB3	Neuron_projection
Female	E-NP	AMP	ENSTGUG00000011652	779.771	0.516846	0.145422	3.5541	0.000379274	0.0052603	only_NP	protein_coding	CHRM5	Neuron_projection
Female	E-NP	AMP	ENSTGUG00000009881	397.03	0.523863	0.149929	3.49408	0.000475703	0.00627454	only_NP	protein_coding	IL1R1
Female	E-NP	AMP	ENSTGUG00000004990	1323.76	-0.369495	0.114099	-3.23836	0.00120217	0.0132122	only_NP	protein_coding	ERMP1
Female	E-NP	AMP	ENSTGUG00000027782	1155.35	0.265741	0.0870046	3.05434	0.00225559	0.0214382	only_NP	protein_coding	UBE2Z
Female	E-NP	AMP	ENSTGUG00000005553	97.7047	0.913689	0.2523	3.62143	0.000292976	0.00429313	only_NP	protein_coding	GASK1B
Female	E-NP	AMP	ENSTGUG00000004403	5801.24	0.742437	0.106194	6.99131	2.72e-12	6.81e-10	only_NP	protein_coding	CADPS2
Female	E-NP	AMP	ENSTGUG00000003403	1578.03	-0.381084	0.0858701	-4.43791	9.08e-06	0.00026462	only_NP	protein_coding	CEP78
Female	E-NP	AMP	ENSTGUG00000019025	311.287	-0.82018	0.267879	-3.06176	0.0022004	0.0210548	only_NP	lncRNA
Female	E-NP	AMP	ENSTGUG00000005836	4245.74	0.100411	0.0369802	2.71525	0.00662251	0.0474995	only_NP	protein_coding	SMG6
Female	E-NP	AMP	ENSTGUG00000003153	7348.66	-0.433845	0.139237	-3.11588	0.00183395	0.0181824	common	protein_coding	USP40
Female	E-NP	AMP	ENSTGUG00000025741	1015.4	-0.490561	0.115897	-4.23275	2.31e-05	0.000561877	only_NP	protein_coding	RCCD1
Female	E-NP	AMP	ENSTGUG00000003256	41795.8	0.218526	0.0259676	8.41532	3.92e-17	3.93e-14	only_NP	protein_coding	ATP6V0C
Female	E-NP	AMP	ENSTGUG00000000270	151.138	-0.866232	0.312727	-2.76993	0.00560689	0.0421305	only_NP	protein_coding	TTC12
Female	E-NP	AMP	ENSTGUG00000010284	10103	-0.274627	0.0687206	-3.99629	6.43e-05	0.00129702	only_NP	protein_coding	SRSF11
Female	E-NP	AMP	ENSTGUG00000010288	80.8245	-1.26677	0.27365	-4.62917	3.67e-06	0.000129052	only_NP	protein_coding
Female	E-NP	AMP	ENSTGUG00000007122	24287.8	-0.111875	0.0348499	-3.2102	0.00132643	0.0143008	only_NP	protein_coding	SORBS1
Female	E-NP	AMP	ENSTGUG00000012116	2612.84	-0.508743	0.077137	-6.59531	4.24e-11	7.6e-09	only_NP	protein_coding	ABCD4
Female	E-NP	AMP	ENSTGUG00000005351	7955.34	0.276575	0.0631491	4.37972	1.19e-05	0.000328736	only_NP	protein_coding	RALGDS
Female	E-NP	AMP	ENSTGUG00000021970	1026.02	0.606492	0.0792015	7.65759	1.89e-14	7.5e-12	only_NP	protein_coding	NEUROD2	Neurogenesis_process
Female	E-NP	AMP	ENSTGUG00000004738	3647.28	0.12236	0.040233	3.04129	0.00235564	0.0221802	only_NP	protein_coding	SRF	Neuron_projection & Neurogenesis_process
Female	E-NP	AMP	ENSTGUG00000007038	104072	0.302761	0.0426358	7.1011	1.24e-12	3.34e-10	only_NP	protein_coding	STMN3	Neuron_projection & Neurogenesis_process
Female	E-NP	AMP	ENSTGUG00000021562	934.477	-0.185696	0.0631687	-2.93969	0.00328545	0.0283733	only_NP	protein_coding	SLC35G1
Female	E-NP	AMP	ENSTGUG00000029507	210.7	-0.512208	0.189601	-2.70151	0.00690263	0.0488293	only_NP	lncRNA
Female	E-NP	AMP	ENSTGUG00000010964	11641.6	0.120385	0.0432104	2.78601	0.00533607	0.0408012	only_NP	protein_coding	RB1CC1
Female	E-NP	AMP	ENSTGUG00000004713	5862.12	0.116744	0.0303104	3.8516	0.000117347	0.00209049	only_NP	protein_coding	CSNK2A2
Female	E-NP	AMP	ENSTGUG00000021082	691.159	-0.644933	0.231121	-2.79046	0.00526333	0.0403902	only_NP	protein_coding	ARHGEF1
Female	E-NP	AMP	ENSTGUG00000021085	1802.55	-0.508856	0.183725	-2.76966	0.00561145	0.0421305	only_NP	protein_coding	PDE4A
Female	E-NP	AMP	ENSTGUG00000001116	1214.77	-0.134621	0.044445	-3.02894	0.00245415	0.022828	only_NP	protein_coding	PPIC
Female	E-NP	AMP	ENSTGUG00000013235	9364.13	-0.301951	0.0423168	-7.13549	9.64e-13	2.69e-10	only_NP	protein_coding	PRPF39
Female	E-NP	AMP	ENSTGUG00000026851	1110.03	-0.325628	0.106679	-3.05241	0.00227011	0.0215401	only_NP	protein_coding	C1GALT1C1
Female	E-NP	AMP	ENSTGUG00000020949	10400.5	0.108598	0.0390611	2.78022	0.00543222	0.041229	only_NP	protein_coding	BCL2L13
Female	E-NP	AMP	ENSTGUG00000009208	230.812	-0.553866	0.149745	-3.69872	0.000216689	0.00337025	only_NP	protein_coding	GRTP1
Female	E-NP	AMP	ENSTGUG00000010662	9417.98	0.187292	0.0310579	6.03041	1.64e-09	1.78e-07	only_NP	protein_coding	CTBP1
Female	E-NP	AMP	ENSTGUG00000010375	278.047	0.310218	0.113304	2.73794	0.00618258	0.0452211	only_NP	protein_coding	CBY1
Female	E-NP	AMP	ENSTGUG00000008568	691.061	0.901912	0.307845	2.92976	0.00339221	0.0290422	only_NP	protein_coding
Female	E-NP	AMP	ENSTGUG00000029089	1076.52	-0.665248	0.241382	-2.75599	0.00585143	0.0433849	only_NP	protein_coding
Female	E-NP	AMP	ENSTGUG00000008212	14225.4	0.194194	0.0492822	3.94045	8.13e-05	0.00157231	only_NP	protein_coding	AKT3
Female	E-NP	AMP	ENSTGUG00000002028	7218.83	0.10234	0.0316731	3.23112	0.00123305	0.0134302	only_NP	protein_coding	PHLPP1
Female	E-NP	AMP	ENSTGUG00000013032	7581.15	-0.187361	0.0554817	-3.37698	0.000732871	0.00883652	only_NP	protein_coding	ARID4A
Female	E-NP	AMP	ENSTGUG00000026088	324.878	0.642992	0.156352	4.11246	3.91e-05	0.000867175	only_NP	protein_coding	WNT4	Neurogenesis_process
Female	E-NP	AMP	ENSTGUG00000010860	24.0734	-1.05485	0.336364	-3.13604	0.00171244	0.0172185	only_NP	protein_coding	FABP1
Female	E-NP	AMP	ENSTGUG00000010967	14077	0.305301	0.0679952	4.49004	7.12e-06	0.00021868	only_NP	protein_coding	DOCK9
Female	E-NP	AMP	ENSTGUG00000001067	16290.7	-0.276633	0.0498491	-5.54941	2.87e-08	2.01e-06	only_NP	protein_coding	CRTC1	Neuron_projection & Neurogenesis_process
Female	E-NP	AMP	ENSTGUG00000020274	3840.64	0.191744	0.064475	2.97392	0.0029402	0.026121	only_NP	protein_coding	SHISAL1
Female	E-NP	AMP	ENSTGUG00000005382	10685.3	-0.133453	0.0248618	-5.36777	7.97e-08	4.78e-06	only_NP	protein_coding	KAT6A
Female	E-NP	AMP	ENSTGUG00000027507	1565.27	0.202639	0.071852	2.82023	0.00479891	0.0376586	only_NP	protein_coding	NR2F1	Neuron_projection & Neurogenesis_process
Female	E-NP	AMP	ENSTGUG00000014321	577.531	0.304518	0.112257	2.71269	0.00667392	0.047723	only_NP	protein_coding	SERINC2
Female	E-NP	AMP	ENSTGUG00000012337	1106.75	0.331475	0.0869567	3.81196	0.000137871	0.0023503	only_NP	protein_coding	SLIRP
Female	E-NP	AMP	ENSTGUG00000002953	5725.48	0.235432	0.0468668	5.02343	5.08e-07	2.43e-05	only_NP	protein_coding	JAZF1
Female	E-NP	AMP	ENSTGUG00000003217	7260.65	0.219065	0.0773449	2.83231	0.00462128	0.0366194	only_NP	protein_coding	ACAP3	Neuron_projection & Neurogenesis_process
Female	E-NP	AMP	ENSTGUG00000004006	3410.84	-0.238044	0.0488467	-4.87329	1.1e-06	4.68e-05	only_NP	protein_coding	RAF1
Female	E-NP	AMP	ENSTGUG00000002345	1670.26	0.256091	0.0644001	3.97657	6.99e-05	0.00138635	only_NP	protein_coding	HCN1	Neuron_projection & Neurogenesis_process
Female	E-NP	AMP	ENSTGUG00000000818	11733.9	0.139829	0.0473202	2.95496	0.00312715	0.0273112	only_NP	protein_coding	TNIP1
Female	E-NP	AMP	ENSTGUG00000002420	1293.79	-0.59959	0.207488	-2.88976	0.00385539	0.0319176	only_NP	protein_coding	C8G
Female	E-NP	AMP	ENSTGUG00000025736	6808.22	-0.256338	0.0709479	-3.61305	0.000302621	0.00437053	only_NP	protein_coding	GUCD1
Female	E-NP	AMP	ENSTGUG00000006239	4717.3	0.161338	0.0470693	3.42767	0.000608779	0.00762848	only_NP	protein_coding	STK11IP
Female	E-NP	AMP	ENSTGUG00000023786	1843.39	0.340451	0.105492	3.22728	0.00124972	0.0135769	only_NP	protein_coding	ZBTB42
Female	E-NP	AMP	ENSTGUG00000010378	9935.09	-0.175575	0.0651042	-2.69683	0.00700023	0.0493351	only_NP	protein_coding	SLK
Female	E-NP	AMP	ENSTGUG00000000819	904.807	-0.215451	0.0560474	-3.84409	0.000121001	0.00213547	only_NP	protein_coding	CHAF1A
Female	E-NP	AMP	ENSTGUG00000029490	1738.1	0.271932	0.0654334	4.15586	3.24e-05	0.000744988	only_NP	protein_coding	CBFB
Female	E-NP	AMP	ENSTGUG00000005435	44282.5	0.093598	0.0299488	3.12526	0.00177645	0.0177814	only_NP	protein_coding	YWHAE	Neuron_projection
Female	E-NP	AMP	ENSTGUG00000012694	16740.9	0.287961	0.0664163	4.33571	1.45e-05	0.000390499	only_NP	protein_coding	SLC45A4
Female	E-NP	AMP	ENSTGUG00000012146	10079.1	-0.346887	0.0548965	-6.31894	2.63e-10	3.57e-08	only_NP	protein_coding	RCBTB1
Female	E-NP	AMP	ENSTGUG00000012688	4505.92	-0.276391	0.0722872	-3.82351	0.000131563	0.00227006	only_NP	protein_coding	KCNQ5
Female	E-NP	AMP	ENSTGUG00000007865	5289.59	0.176148	0.0394335	4.46697	7.93e-06	0.000238043	only_NP	protein_coding	SLC6A15
Female	E-NP	AMP	ENSTGUG00000000693	6626.62	0.140636	0.0440341	3.19381	0.00140411	0.0149021	only_NP	protein_coding	NTM	Neurogenesis_process
Female	E-NP	AMP	ENSTGUG00000006252	2649.25	0.332634	0.0542503	6.13146	8.71e-10	1.04e-07	only_NP	protein_coding	SLC4A3
Female	E-NP	AMP	ENSTGUG00000009824	2128.25	-0.237233	0.0495994	-4.78298	1.73e-06	6.83e-05	only_NP	protein_coding	TBP
Female	E-NP	AMP	ENSTGUG00000003610	139452	0.156978	0.0496326	3.1628	0.00156259	0.0160728	only_NP	protein_coding	CLSTN1	Neuron_projection
Female	E-NP	AMP	ENSTGUG00000007572	124064	0.19435	0.0420192	4.62526	3.74e-06	0.0001307	only_NP	protein_coding	SYT1	Neuron_projection & Neurogenesis_process
Female	E-NP	AMP	ENSTGUG00000026003	5410.07	0.273844	0.0643542	4.25527	2.09e-05	0.000524707	only_NP	protein_coding	TRARG1
Female	E-NP	AMP	ENSTGUG00000002510	9988.42	-0.152014	0.0378074	-4.02075	5.8e-05	0.00120072	only_NP	protein_coding	RPS6KA6
Female	E-NP	AMP	ENSTGUG00000009253	11962.6	0.243528	0.04844	5.02741	4.97e-07	2.38e-05	only_NP	protein_coding	FGF12
Female	E-NP	AMP	ENSTGUG00000004946	3216.9	-0.278808	0.0884397	-3.15252	0.00161869	0.0165002	only_NP	protein_coding	MID2
Female	E-NP	AMP	ENSTGUG00000003645	251.029	0.385605	0.13988	2.75669	0.00583898	0.0433226	only_NP	protein_coding	ACKR3
Female	E-NP	AMP	ENSTGUG00000006103	17626.5	-0.147528	0.0391309	-3.77011	0.000163175	0.00268222	only_NP	protein_coding	SLC38A1
Female	E-NP	AMP	ENSTGUG00000003447	12718.7	0.199139	0.0513762	3.87609	0.000106149	0.00193767	only_NP	protein_coding	TMEM255A
Female	E-NP	AMP	ENSTGUG00000011174	3309.91	0.407354	0.0655413	6.21523	5.13e-10	6.46e-08	only_NP	protein_coding	TOX	Neuron_projection & Neurogenesis_process
Female	E-NP	AMP	ENSTGUG00000002726	3655.41	-0.19185	0.0617577	-3.1065	0.00189317	0.0186392	only_NP	protein_coding	AFF1
Female	E-NP	AMP	ENSTGUG00000006106	5106.69	0.226883	0.0549482	4.12904	3.64e-05	0.000820865	only_NP	protein_coding	EPHX4
Female	E-NP	AMP	ENSTGUG00000012532	3209.25	0.411797	0.0701107	5.87352	4.27e-09	3.94e-07	only_NP	protein_coding	ADCY8	Neuron_projection
Female	E-NP	AMP	ENSTGUG00000005188	3963.78	-0.239653	0.0538194	-4.45291	8.47e-06	0.000251965	only_NP	protein_coding	REEP3
Female	E-NP	AMP	ENSTGUG00000006048	224.422	-0.250462	0.089069	-2.812	0.00492349	0.0384146	only_NP	protein_coding	PTTG1IP
Female	E-NP	AMP	ENSTGUG00000003842	2799.31	0.58192	0.152634	3.81251	0.000137561	0.00234737	common	protein_coding	NPNT
Female	E-NP	AMP	ENSTGUG00000021734	2780.55	-0.1883	0.0650934	-2.89277	0.00381865	0.0317065	only_NP	protein_coding	TEAD1
Female	E-NP	AMP	ENSTGUG00000020001	2273.62	-0.317423	0.0894433	-3.54887	0.000386888	0.00534697	only_NP	protein_coding	SLITRK3	Neuron_projection & Neurogenesis_process
Female	E-NP	AMP	ENSTGUG00000028746	7.42198	-3.08562	0.891645	-3.46059	0.00053899	0.00691541	only_NP	lncRNA
Female	E-NP	AMP	ENSTGUG00000003476	6903.04	-0.444378	0.0958164	-4.63781	3.52e-06	0.000124286	only_NP	protein_coding	SEC14L5
Female	E-NP	AMP	ENSTGUG00000024611	5444.13	0.319746	0.092311	3.46379	0.000532627	0.00685964	only_NP	protein_coding	FOSL2
Female	E-NP	AMP	ENSTGUG00000000140	7971.84	0.116977	0.0408812	2.86139	0.00421791	0.0341386	only_NP	protein_coding	NR3C1
Female	E-NP	AMP	ENSTGUG00000013133	7599.89	0.133349	0.0355217	3.75401	0.000174027	0.00283594	only_NP	protein_coding	FOXJ2
Female	E-NP	AMP	ENSTGUG00000004795	3386.13	-0.235241	0.046089	-5.10406	3.32e-07	1.68e-05	only_NP	protein_coding	RNPC3
Female	E-NP	AMP	ENSTGUG00000011408	1106.28	-0.878959	0.225599	-3.8961	9.78e-05	0.00181359	only_NP	protein_coding	SGCG
Female	E-NP	AMP	ENSTGUG00000021660	1287.83	0.353163	0.101351	3.48455	0.000492965	0.00644644	only_NP	protein_coding	GJC1
Female	E-NP	AMP	ENSTGUG00000015853	3752.72	-0.508317	0.167652	-3.03197	0.0024296	0.022674	only_NP	protein_coding	ME2
Female	E-NP	AMP	ENSTGUG00000019545	1048.55	-0.37765	0.133314	-2.83278	0.00461445	0.0365994	only_NP	protein_coding	PPT2
Female	E-NP	AMP	ENSTGUG00000019549	1232.38	0.286649	0.0938446	3.0545	0.00225433	0.0214382	only_NP	protein_coding
Female	E-NP	AMP	ENSTGUG00000005987	7031.72	-0.300342	0.0693958	-4.32796	1.5e-05	0.00040007	only_NP	protein_coding	CALB2	Neuron_projection
Female	E-NP	AMP	ENSTGUG00000010796	271.133	0.422367	0.107015	3.9468	7.92e-05	0.00153821	only_NP	protein_coding	FAM155A
Female	E-NP	AMP	ENSTGUG00000007795	2422.97	-0.366379	0.0780755	-4.69262	2.7e-06	9.98e-05	only_NP	protein_coding	BEND2
Female	E-NP	AMP	ENSTGUG00000005023	10900.7	0.128782	0.0443497	2.90378	0.00368682	0.0309137	only_NP	protein_coding	NCOR2
Female	E-NP	AMP	ENSTGUG00000012227	4220.54	0.164991	0.0555964	2.96765	0.00300086	0.0265213	only_NP	protein_coding	HACE1
Female	E-NP	AMP	ENSTGUG00000007594	9178.21	0.0918994	0.0317838	2.89139	0.00383541	0.0317837	only_NP	protein_coding	ARPC1B
Female	E-NP	AMP	ENSTGUG00000002879	3122.99	0.17927	0.0612227	2.92816	0.00340971	0.0291358	only_NP	protein_coding	RASGEF1B
Female	E-NP	AMP	ENSTGUG00000005151	8497.68	0.309144	0.0712585	4.33834	1.44e-05	0.000386455	only_NP	lncRNA
Female	E-NP	AMP	ENSTGUG00000028356	61.4951	-0.592969	0.193281	-3.06791	0.00215562	0.0207034	only_NP	protein_coding	PLIN3
Female	E-NP	AMP	ENSTGUG00000028350	5785.75	0.334151	0.0771623	4.33049	1.49e-05	0.000397976	only_NP	lncRNA
Female	E-NP	AMP	ENSTGUG00000013157	5338.91	-0.243565	0.0764925	-3.18417	0.00145168	0.0152736	only_NP	protein_coding	TULP3	Neurogenesis_process
Female	E-NP	AMP	ENSTGUG00000008407	7466.1	0.238362	0.0738948	3.22569	0.0012567	0.0136354	only_NP	protein_coding	TUB
Female	E-NP	AMP	ENSTGUG00000028883	48782.3	0.191047	0.0539789	3.53929	0.000401198	0.00549563	only_NP	protein_coding	RIMS4
Female	E-NP	AMP	ENSTGUG00000002410	1854.08	0.30378	0.0671171	4.52612	6.01e-06	0.00019394	only_NP	protein_coding	JUP
Female	E-NP	AMP	ENSTGUG00000008651	568.773	-0.869511	0.281261	-3.09147	0.00199166	0.0194067	only_NP	protein_coding
Female	E-NP	AMP	ENSTGUG00000020249	4012.46	-0.142819	0.0485961	-2.9389	0.00329379	0.0284164	only_NP	protein_coding	GLRX5	Neuron_projection
Female	E-NP	AMP	ENSTGUG00000010021	2848.58	-0.231475	0.061853	-3.74233	0.00018232	0.00293454	only_NP	protein_coding	CAPN10
Female	E-NP	AMP	ENSTGUG00000009330	443.374	0.514403	0.127389	4.03806	5.39e-05	0.00112923	only_NP	protein_coding	IGF2
Female	E-NP	AMP	ENSTGUG00000024919	2882.16	-0.206253	0.0718401	-2.871	0.00409176	0.0333715	only_NP	protein_coding	ZADH2
Female	E-NP	AMP	ENSTGUG00000023094	31.4128	-0.725709	0.258846	-2.80363	0.00505306	0.0392726	only_NP	protein_coding	CCL20
Female	E-NP	AMP	ENSTGUG00000023098	483.288	-0.251436	0.0755164	-3.32956	0.000869836	0.0101708	only_NP	protein_coding	NUPL2
Female	E-NP	AMP	ENSTGUG00000004604	1690.72	0.4936	0.107721	4.58219	4.6e-06	0.000156874	only_NP	protein_coding	FAM102B
Female	E-NP	AMP	ENSTGUG00000013196	1092.94	0.12487	0.0460052	2.71427	0.00664222	0.0475873	only_NP	protein_coding	ARF6	Neuron_projection & Neurogenesis_process
Female	E-NP	AMP	ENSTGUG00000008290	9143.73	0.23364	0.0593647	3.93567	8.3e-05	0.0015877	only_NP	protein_coding	PLXNC1	Neuron_projection & Neurogenesis_process
Female	E-NP	AMP	ENSTGUG00000001009	8554.84	0.361888	0.0987579	3.66439	0.000247928	0.00374904	only_NP	protein_coding	RNF130
Female	E-NP	AMP	ENSTGUG00000009280	8007.96	0.25761	0.0606836	4.24513	2.18e-05	0.000541177	only_NP	protein_coding	PTPRG	Neuron_projection & Neurogenesis_process
Female	E-NP	AMP	ENSTGUG00000005344	40276.1	-0.151507	0.0427672	-3.54259	0.000396215	0.00544629	only_NP	protein_coding	ANK3	Neuron_projection & Neurogenesis_process
Female	E-NP	AMP	ENSTGUG00000020548	1058.69	-0.435198	0.1149	-3.78761	0.000152106	0.00254453	only_NP	lncRNA
Female	E-NP	AMP	ENSTGUG00000010981	2449.44	0.263558	0.0800039	3.29432	0.000986616	0.0112427	only_NP	protein_coding	BTBD11
Female	E-NP	AMP	ENSTGUG00000021635	199.537	-0.528326	0.184844	-2.85823	0.00426016	0.0344151	only_NP	protein_coding	HYLS1
Female	E-NP	AMP	ENSTGUG00000025164	160.618	-0.798929	0.285969	-2.79376	0.00520987	0.0400341	only_NP	protein_coding	MFAP5
Female	E-NP	AMP	ENSTGUG00000008436	18992	0.300307	0.0752072	3.99305	6.52e-05	0.00131018	only_NP	protein_coding	SV2B	Neuron_projection
Female	E-NP	AMP	ENSTGUG00000024042	1806.03	0.19789	0.0720984	2.74473	0.00605608	0.0445448	only_NP	lncRNA
Female	E-NP	AMP	ENSTGUG00000019702	3752.09	-0.268753	0.0693745	-3.87395	0.000107086	0.00194851	only_NP	lncRNA
Female	E-NP	AMP	ENSTGUG00000011684	18954.4	-0.393822	0.0685167	-5.74783	9.04e-09	7.47e-07	only_NP	protein_coding	EPB41L2
Female	E-NP	AMP	ENSTGUG00000025021	139.815	-0.645676	0.173372	-3.72422	0.000195922	0.00311225	only_NP	protein_coding	SKOR1	Neuron_projection
Female	E-NP	AMP	ENSTGUG00000009669	3681.11	0.485981	0.0855126	5.68316	1.32e-08	1.04e-06	only_NP	protein_coding	TAFA1	Neurogenesis_process
Female	E-NP	AMP	ENSTGUG00000013361	51434.1	0.216461	0.0478426	4.52445	6.06e-06	0.000194745	only_NP	protein_coding	ATP6V1A
Female	E-NP	AMP	ENSTGUG00000027420	1396.49	0.256588	0.0770174	3.33157	0.000863585	0.0101116	only_NP	protein_coding	UBE2M
Female	E-NP	AMP	ENSTGUG00000011942	686.639	-0.335887	0.119965	-2.79988	0.00511212	0.0396024	only_NP	protein_coding
Female	E-NP	AMP	ENSTGUG00000000764	21215.2	-0.240303	0.0480869	-4.99727	5.81e-07	2.73e-05	only_NP	protein_coding	ZMYND11
Female	E-NP	AMP	ENSTGUG00000008840	4388.72	0.211262	0.0741263	2.85003	0.00437157	0.0350819	only_NP	protein_coding	LIAS
Female	E-NP	AMP	ENSTGUG00000010455	3000.43	-0.162152	0.0521161	-3.11137	0.00186222	0.0184198	only_NP	protein_coding	NOP14
Female	E-NP	AMP	ENSTGUG00000006515	4002.7	0.365522	0.0850982	4.29529	1.74e-05	0.000452458	only_NP	protein_coding	TMSB15B
Female	E-NP	AMP	ENSTGUG00000017410	19954.2	0.179249	0.06454	2.77734	0.00548056	0.0414588	only_NP	protein_coding	ASTN1	Neurogenesis_process
Female	E-NP	AMP	ENSTGUG00000005531	1291.69	0.299147	0.0637937	4.68929	2.74e-06	0.000100955	only_NP	protein_coding	KANK1	Neuron_projection & Neurogenesis_process
Female	E-NP	AMP	ENSTGUG00000011883	347.548	0.533003	0.128454	4.14936	3.33e-05	0.000760363	only_NP	protein_coding	ARHGAP15
Female	E-NP	AMP	ENSTGUG00000008855	19993.5	0.182138	0.0669349	2.72112	0.00650609	0.0468712	only_NP	protein_coding	SLC6A8
Female	E-NP	AMP	ENSTGUG00000000678	93.7982	0.709054	0.257917	2.74915	0.00597492	0.0440812	only_NP	protein_coding	HAVCR1
Female	E-NP	AMP	ENSTGUG00000020709	628.646	-0.403561	0.126967	-3.17848	0.0014805	0.0154583	only_NP	protein_coding
Female	E-NP	AMP	ENSTGUG00000028593	6274.91	0.415662	0.0686956	6.05078	1.44e-09	1.61e-07	only_NP	protein_coding	TAFA2
Female	E-NP	AMP	ENSTGUG00000009720	428.802	-0.552417	0.184152	-2.99978	0.00270173	0.0245014	only_NP	protein_coding	UACA
Female	E-NP	AMP	ENSTGUG00000007116	4636.53	-0.141366	0.0370159	-3.81907	0.000133958	0.00229972	only_NP	protein_coding	TASOR
Female	E-NP	AMP	ENSTGUG00000010553	35154.7	-0.230386	0.0383566	-6.00641	1.9e-09	1.99e-07	only_NP	protein_coding	SF3B1
Female	E-NP	AMP	ENSTGUG00000001606	17891.4	-0.233831	0.0392177	-5.96237	2.49e-09	2.44e-07	only_NP	protein_coding	THRAP3
Female	E-NP	AMP	ENSTGUG00000001388	245.217	0.808807	0.194205	4.16471	3.12e-05	0.000719644	only_NP	protein_coding	DENND2D
Female	E-NP	AMP	ENSTGUG00000012208	172.466	1.33804	0.301366	4.4399	9e-06	0.000262634	only_NP	protein_coding	ANGPT1
Female	E-NP	AMP	ENSTGUG00000008447	5506.94	0.103588	0.0320505	3.23203	0.00122913	0.0134046	only_NP	protein_coding	PSMA1
Female	E-NP	AMP	ENSTGUG00000006133	159470	0.198335	0.0402565	4.92679	8.36e-07	3.71e-05	only_NP	protein_coding	SNAP25	Neuron_projection & Neurogenesis_process
Female	E-NP	AMP	ENSTGUG00000015262	1232.91	-0.416537	0.0762342	-5.46392	4.66e-08	3.01e-06	only_NP	protein_coding	DNM2	Neuron_projection & Neurogenesis_process
Female	E-NP	AMP	ENSTGUG00000000132	1569.13	0.251239	0.0691385	3.63385	0.000279226	0.00412726	only_NP	protein_coding	PCGF3
Female	E-NP	AMP	ENSTGUG00000010870	4408.35	-0.37058	0.120236	-3.0821	0.00205543	0.019914	only_NP	protein_coding	RPAP1
Female	E-NP	AMP	ENSTGUG00000003817	889.03	-0.185097	0.06687	-2.76801	0.00564002	0.0423076	only_NP	protein_coding	INTS12
Female	E-NP	AMP	ENSTGUG00000017490	14568	-0.170842	0.0381405	-4.47929	7.49e-06	0.000228754	only_NP	protein_coding	NEDD4L	Neuron_projection & Neurogenesis_process
Female	E-NP	AMP	ENSTGUG00000000853	4216.94	0.312423	0.108674	2.87488	0.00404185	0.0330914	only_NP	protein_coding	TRPM3
Female	E-NP	AMP	ENSTGUG00000000896	11754.8	0.252229	0.0863774	2.92008	0.00349942	0.0297708	only_NP	protein_coding	CBARP	Neuron_projection
Female	E-NP	AMP	ENSTGUG00000001555	8658.72	-0.108212	0.0318927	-3.39301	0.00069128	0.00841858	only_NP	protein_coding	USO1
Female	E-NP	AMP	ENSTGUG00000000122	3722.96	-0.42279	0.11115	-3.8038	0.000142495	0.00241462	only_NP	protein_coding	SH3RF2
Female	E-NP	AMP	ENSTGUG00000005223	213.031	0.423237	0.137499	3.0781	0.00208327	0.0201378	only_NP	protein_coding	UBA7
Female	E-NP	AMP	ENSTGUG00000016392	4165.01	0.299261	0.0838871	3.56742	0.00036051	0.005033	only_NP	protein_coding	PCDH15	Neuron_projection
Female	E-NP	AMP	ENSTGUG00000009735	848.439	-0.423128	0.117732	-3.59398	0.000325659	0.00464024	only_NP	protein_coding	FHL2
Female	E-NP	AMP	ENSTGUG00000022262	7489.68	0.146851	0.0303046	4.84584	1.26e-06	5.27e-05	only_NP	protein_coding	CRKL	Neuron_projection & Neurogenesis_process
Female	E-NP	AMP	ENSTGUG00000019872	4103.88	-0.468188	0.087927	-5.32474	1.01e-07	5.81e-06	only_NP	protein_coding	TMEM61
Female	E-NP	AMP	ENSTGUG00000027603	13662.9	0.344122	0.0616924	5.57802	2.43e-08	1.74e-06	only_NP	protein_coding	RASL11B
Female	E-NP	AMP	ENSTGUG00000023351	970.457	0.648092	0.140938	4.5984	4.26e-06	0.000146325	only_NP	protein_coding	TOR4A
Female	E-NP	AMP	ENSTGUG00000003955	14466.7	0.221888	0.0350023	6.33923	2.31e-10	3.19e-08	only_NP	protein_coding	NMNAT2	Neuron_projection
Female	E-NP	AMP	ENSTGUG00000027586	3053.96	-0.189319	0.0567245	-3.33752	0.000845295	0.00993849	only_NP	protein_coding
Female	E-NP	AMP	ENSTGUG00000019299	8384.81	0.295066	0.0588048	5.01773	5.23e-07	2.48e-05	only_NP	protein_coding	NKAIN2
Female	E-NP	AMP	ENSTGUG00000010575	3880.43	-0.49521	0.0823284	-6.01506	1.8e-09	1.95e-07	only_NP	protein_coding	ZNF521	Neurogenesis_process
Female	E-NP	AMP	ENSTGUG00000024742	26.0561	-3.40814	1.15699	-2.9457	0.0032222	0.0279659	only_NP	lncRNA
Female	E-NP	AMP	ENSTGUG00000002777	1289.03	-0.415212	0.104948	-3.95636	7.61e-05	0.00149333	only_NP	protein_coding	WNK3
Female	E-NP	AMP	ENSTGUG00000025323	15630	-0.135148	0.0441658	-3.06002	0.00221325	0.021142	only_NP	protein_coding	NETO2
Female	E-NP	AMP	ENSTGUG00000000785	2386.63	0.536937	0.09225	5.82046	5.87e-09	5.2e-07	only_NP	protein_coding	RORB	Neurogenesis_process
Female	E-NP	AMP	ENSTGUG00000009454	1798.17	0.262789	0.0705705	3.72377	0.000196267	0.0031128	only_NP	protein_coding	IFITM10
Female	E-NP	AMP	ENSTGUG00000009791	2476.57	-0.647156	0.0587802	-11.0098	3.43e-28	1.94e-24	only_NP	protein_coding	FRMD4B
Female	E-NP	AMP	ENSTGUG00000009591	13528.5	0.282723	0.0496418	5.69526	1.23e-08	9.79e-07	only_NP	protein_coding	SPIRE1
Female	E-NP	AMP	ENSTGUG00000005855	4188.29	0.254036	0.0629279	4.03693	5.42e-05	0.00113227	only_NP	protein_coding	XYLT1
Female	E-NP	AMP	ENSTGUG00000002543	7663.41	0.198572	0.0468351	4.23981	2.24e-05	0.00055159	only_NP	protein_coding	BABAM2
Female	E-NP	AMP	ENSTGUG00000000431	4576.14	0.11738	0.0400952	2.92754	0.00341656	0.0291797	only_NP	protein_coding	PRELID1
Female	E-NP	AMP	ENSTGUG00000007711	50.4975	0.916578	0.235214	3.89679	9.75e-05	0.00181244	only_NP	protein_coding	UTS2R
Female	E-NP	AMP	ENSTGUG00000019320	933.164	0.2825	0.10356	2.72789	0.00637405	0.0461755	only_NP	protein_coding	IFNAR2
Female	E-NP	AMP	ENSTGUG00000006642	11617.7	-0.267604	0.066456	-4.02679	5.65e-05	0.00117629	only_NP	protein_coding	FAM214A
Female	E-NP	AMP	ENSTGUG00000021914	2652.61	0.277122	0.0975401	2.84111	0.00449569	0.035858	only_NP	protein_coding	CS
Female	E-NP	AMP	ENSTGUG00000029133	2016.03	0.367358	0.101313	3.62599	0.000287858	0.00423703	only_NP	protein_coding	PKIB
Female	E-NP	AMP	ENSTGUG00000000295	1232.49	-0.171746	0.0458735	-3.74389	0.000181193	0.00292193	only_NP	protein_coding	DOT1L
Female	E-NP	AMP	ENSTGUG00000024298	15839.9	0.341179	0.0768131	4.44168	8.93e-06	0.000261372	only_NP	protein_coding	FABP5
Female	E-NP	AMP	ENSTGUG00000021837	495.761	-0.431967	0.144392	-2.99162	0.00277503	0.0250459	only_NP	protein_coding	C22orf23
Female	E-NP	AMP	ENSTGUG00000004629	1117.86	0.306949	0.096581	3.17815	0.0014822	0.0154583	only_NP	protein_coding	GALNT14
Female	E-NP	AMP	ENSTGUG00000013366	156.882	-0.794036	0.218581	-3.63269	0.000280487	0.0041423	only_NP	protein_coding	TRIM45
Female	E-NP	AMP	ENSTGUG00000006128	2409.27	0.22419	0.0767986	2.91919	0.00350943	0.0298255	only_NP	protein_coding	PSMD9
Female	E-NP	AMP	ENSTGUG00000007444	1742.97	-0.435837	0.0914093	-4.76797	1.86e-06	7.28e-05	only_NP	protein_coding	BBS10
Female	E-NP	AMP	ENSTGUG00000010566	26019.2	0.170819	0.0556812	3.06781	0.00215637	0.0207034	only_NP	protein_coding	ADD3
Female	E-NP	AMP	ENSTGUG00000005918	40923.8	0.250354	0.0625033	4.00546	6.19e-05	0.00125814	only_NP	protein_coding	STAB1
Female	E-NP	AMP	ENSTGUG00000005989	484.916	-0.574579	0.140904	-4.07781	4.55e-05	0.000984037	only_NP	protein_coding	SLC18A3	Neuron_projection
Female	E-NP	AMP	ENSTGUG00000012907	17590.2	0.156589	0.0426049	3.67538	0.000237495	0.00362052	only_NP	protein_coding	CEP170B
Female	E-NP	AMP	ENSTGUG00000024728	3250.87	0.426921	0.110397	3.86713	0.000110123	0.00199524	common	protein_coding	VSTM2L	Neuron_projection & Neurogenesis_process
Female	E-NP	AMP	ENSTGUG00000017412	22515.5	0.186147	0.0443958	4.19289	2.75e-05	0.000648094	only_NP	protein_coding	SYT11	Neuron_projection
Female	E-NP	AMP	ENSTGUG00000007521	8295.64	0.274751	0.0651628	4.21639	2.48e-05	0.000597373	only_NP	protein_coding	SGSM1
Female	E-NP	AMP	ENSTGUG00000005791	8566.06	-0.201833	0.0682059	-2.95917	0.00308465	0.0269955	only_NP	protein_coding	SLC9A5
Female	E-NP	AMP	ENSTGUG00000027086	25970.8	0.753475	0.126216	5.96971	2.38e-09	2.35e-07	only_NP	protein_coding	SYT13	Neuron_projection
Female	E-NP	AMP	ENSTGUG00000008498	3939.59	-0.145298	0.0485142	-2.99496	0.00274478	0.0248388	only_NP	protein_coding	XRN1	Neuron_projection
Female	E-NP	AMP	ENSTGUG00000006266	12533.4	-0.131066	0.0417222	-3.14139	0.00168148	0.0170179	only_NP	protein_coding	PPP1R7
Female	E-NP	AMP	ENSTGUG00000006031	406.974	0.555472	0.100804	5.5104	3.58e-08	2.43e-06	only_NP	protein_coding	AGPAT2
Female	E-NP	AMP	ENSTGUG00000011914	4043.94	0.416782	0.149721	2.78373	0.00537378	0.0409974	only_NP	protein_coding	VWF
Female	E-NP	AMP	ENSTGUG00000010679	710.488	-0.345844	0.128066	-2.70052	0.00692316	0.0489338	only_NP	protein_coding	STK17B
Female	E-NP	AMP	ENSTGUG00000028159	11069.1	0.199255	0.0640874	3.10911	0.0018765	0.0185072	only_NP	protein_coding	RNF208
Female	E-NP	AMP	ENSTGUG00000002779	1021.08	0.162575	0.0574802	2.82836	0.00467872	0.0369541	only_NP	protein_coding	RNF180
Female	E-NP	AMP	ENSTGUG00000010681	1257.88	-0.363335	0.096314	-3.7724	0.000161685	0.00266546	only_NP	protein_coding	PPP2R3B
Female	E-NP	AMP	ENSTGUG00000010155	6018.09	-0.246181	0.0792332	-3.10704	0.00188971	0.0186173	only_NP	protein_coding	MGAT4A
Female	E-NP	AMP	ENSTGUG00000010241	59488.3	-0.393838	0.0579779	-6.7929	1.1e-11	2.2e-09	only_NP	protein_coding	ITPR1
Female	E-NP	AMP	ENSTGUG00000029126	6094.2	-0.389244	0.0579283	-6.71942	1.82e-11	3.45e-09	only_NP	protein_coding	KCNJ12
Female	E-NP	AMP	ENSTGUG00000000412	51.5332	-1.16111	0.362567	-3.20247	0.00136256	0.0145428	only_NP	protein_coding	DOK3
Female	E-NP	AMP	ENSTGUG00000005229	10905.2	-0.146952	0.0519053	-2.83116	0.00463798	0.0367176	only_NP	protein_coding	VPS13C
Female	E-NP	AMP	ENSTGUG00000023583	6627.53	0.256656	0.0606718	4.23023	2.33e-05	0.000567384	only_NP	protein_coding	LRTM2	Neuron_projection & Neurogenesis_process
Female	E-NP	AMP	ENSTGUG00000010826	16916.2	-0.340943	0.0698304	-4.88244	1.05e-06	4.5e-05	only_NP	protein_coding	RASD2
Female	E-NP	AMP	ENSTGUG00000007090	132141	0.185123	0.0307812	6.01415	1.81e-09	1.95e-07	only_NP	protein_coding	RTN4	Neuron_projection & Neurogenesis_process
Female	E-NP	AMP	ENSTGUG00000005694	2023.4	-0.210913	0.0751113	-2.80801	0.00498481	0.0387776	only_NP	protein_coding	TRANK1
Female	E-NP	AMP	ENSTGUG00000023738	304.756	-0.871172	0.236715	-3.68026	0.000232997	0.0035776	only_NP	lncRNA
Female	E-NP	AMP	ENSTGUG00000014886	6100.08	-0.277087	0.0611254	-4.53309	5.81e-06	0.000189252	only_NP	protein_coding	LRRTM2
Female	E-NP	AMP	ENSTGUG00000012586	1177.92	-0.247894	0.0728816	-3.40132	0.000670601	0.00823156	only_NP	protein_coding	LCA5	Neuron_projection
Female	E-NP	AMP	ENSTGUG00000026743	10127.4	0.204157	0.0596831	3.42069	0.000624627	0.00780233	only_NP	protein_coding	MGAT3
Female	E-NP	AMP	ENSTGUG00000019191	3297.43	1.32788	0.152862	8.6868	3.73e-18	4.53e-15	only_NP	lncRNA
Female	E-NP	AMP	ENSTGUG00000006330	506.214	-0.349347	0.122479	-2.8523	0.00434037	0.0349303	only_NP	protein_coding	MNS1
Female	E-NP	AMP	ENSTGUG00000024857	322.399	-0.566632	0.132404	-4.27956	1.87e-05	0.000478357	only_NP	lncRNA
Female	E-NP	AMP	ENSTGUG00000006205	6702.33	-0.168991	0.0618081	-2.73412	0.00625472	0.0456152	only_NP	protein_coding	ZNF326
Female	E-NP	AMP	ENSTGUG00000024678	14311.2	0.49624	0.090549	5.48034	4.24e-08	2.78e-06	only_NP	protein_coding	NPTXR
Female	E-NP	AMP	ENSTGUG00000011711	127.316	1.175	0.254695	4.61336	3.96e-06	0.000137497	only_NP	protein_coding	ACMSD
Female	E-NP	AMP	ENSTGUG00000008405	1912.64	-0.275068	0.0817684	-3.36398	0.000768262	0.00921752	only_NP	protein_coding	KLHL25
Female	E-NP	AMP	ENSTGUG00000012266	831.483	0.643094	0.117796	5.4594	4.78e-08	3.07e-06	only_NP	protein_coding	KCNV1
Female	E-NP	AMP	ENSTGUG00000000593	1023.33	-0.583194	0.0862446	-6.7621	1.36e-11	2.66e-09	only_NP	protein_coding	EBF1
Female	E-NP	AMP	ENSTGUG00000012739	7017.3	0.20811	0.0595953	3.49206	0.00047931	0.00631283	only_NP	protein_coding	RHPN1
Female	E-NP	AMP	ENSTGUG00000010123	86513.8	0.17347	0.0301139	5.76045	8.39e-09	7.17e-07	only_NP	protein_coding	AP2M1
Female	E-NP	AMP	ENSTGUG00000011229	82.728	0.915236	0.259128	3.53199	0.000412443	0.005618	only_NP	protein_coding	PTX3
Female	E-NP	AMP	ENSTGUG00000012471	11485.8	0.162581	0.0489983	3.31809	0.000906344	0.0105218	only_NP	protein_coding	TMEM65
Female	E-NP	AMP	ENSTGUG00000012889	12879.6	0.130757	0.0360526	3.62684	0.00028691	0.00423348	only_NP	protein_coding	AGPAT5
Female	E-NP	AMP	ENSTGUG00000003011	2036.3	-0.218073	0.0644637	-3.38287	0.000717315	0.00868601	only_NP	protein_coding	CWC25
Female	E-NP	AMP	ENSTGUG00000008247	14908	0.314933	0.0511089	6.162	7.18e-10	8.73e-08	only_NP	protein_coding	ZBTB18
Female	E-NP	AMP	ENSTGUG00000001107	58.1468	-0.759013	0.239053	-3.17508	0.00149793	0.0155868	only_NP	protein_coding	RHCE
Female	E-NP	AMP	ENSTGUG00000003445	10706.2	-0.16589	0.0517167	-3.20766	0.00133818	0.0144	only_NP	protein_coding	MTA3
Female	E-NP	AMP	ENSTGUG00000026101	398.59	0.440521	0.0919767	4.78949	1.67e-06	6.65e-05	only_NP	protein_coding	LRRC4	Neuron_projection
Female	E-NP	AMP	ENSTGUG00000002908	1944.75	0.198814	0.0556025	3.57562	0.000349396	0.00490967	only_NP	protein_coding	LHFPL3
Female	E-NP	AMP	ENSTGUG00000001451	12715.9	0.187984	0.0565776	3.32258	0.000891893	0.0104072	only_NP	protein_coding	CYP51A1
Female	E-NP	AMP	ENSTGUG00000003234	1844.59	-0.376264	0.0873095	-4.30954	1.64e-05	0.0004315	only_NP	protein_coding	RADX
Female	E-NP	AMP	ENSTGUG00000021579	365.878	-0.481545	0.137185	-3.5102	0.000447778	0.00600319	only_NP	protein_coding	MISP
Female	E-NP	AMP	ENSTGUG00000010669	949.915	0.339437	0.121558	2.7924	0.00523191	0.0401672	only_NP	protein_coding	CREB3L1
Female	E-NP	AMP	ENSTGUG00000011715	3607.03	-0.165531	0.0457871	-3.61524	0.000300074	0.00434113	only_NP	protein_coding	CCNT2
Female	E-NP	AMP	ENSTGUG00000008626	1784.16	-0.276477	0.0832575	-3.32075	0.000897759	0.0104542	only_NP	protein_coding	CRIM1
Female	E-NP	AMP	ENSTGUG00000025477	760.23	-0.935626	0.181825	-5.14575	2.66e-07	1.37e-05	only_NP	lncRNA
Female	E-NP	AMP	ENSTGUG00000004001	11758.5	0.122305	0.0356174	3.43386	0.000595053	0.0074879	only_NP	protein_coding	CNBP
Female	E-NP	AMP	ENSTGUG00000004578	14374.5	-0.381807	0.0783051	-4.87589	1.08e-06	4.63e-05	only_NP	protein_coding	PPP1R16B
Female	E-NP	AMP	ENSTGUG00000025205	16783.8	0.22916	0.0570266	4.01848	5.86e-05	0.00120645	only_NP	protein_coding	PTPA
Female	E-NP	AMP	ENSTGUG00000000980	9087.59	0.123855	0.0394725	3.13776	0.00170244	0.0171484	only_NP	protein_coding	NUDC
Female	E-NP	AMP	ENSTGUG00000029267	1644.77	-0.536331	0.192343	-2.78841	0.00529675	0.0405735	only_NP	protein_coding	MTHFD2L
Female	E-NP	AMP	ENSTGUG00000015455	1852.38	0.29774	0.0952812	3.12485	0.00177895	0.0177926	only_NP	protein_coding	CORO7
Female	E-NP	AMP	ENSTGUG00000009569	1557.52	-0.324798	0.113722	-2.85608	0.00428913	0.0346162	only_NP	protein_coding	PRKAA2	Neuron_projection
Female	E-NP	AMP	ENSTGUG00000010707	5373.84	0.282058	0.0796206	3.54253	0.000396315	0.00544629	only_NP	protein_coding	STXBP5
Female	E-NP	AMP	ENSTGUG00000000079	9573.57	-0.23163	0.0423892	-5.46437	4.65e-08	3.01e-06	only_NP	protein_coding	TCERG1
Female	E-NP	AMP	ENSTGUG00000000128	14916.3	-0.170766	0.0486091	-3.51304	0.000443017	0.00595814	only_NP	protein_coding	CADM1
Female	E-NP	AMP	ENSTGUG00000010878	2794.33	-0.159954	0.041542	-3.85042	0.000117917	0.00209845	only_NP	protein_coding	NHLRC2
Female	E-NP	AMP	ENSTGUG00000003115	9473.83	0.423277	0.103986	4.07053	4.69e-05	0.00100634	common	protein_coding	GALNT15
Female	E-NP	AMP	ENSTGUG00000007222	1004.67	-0.404002	0.104318	-3.8728	0.000107594	0.00195357	only_NP	protein_coding	CEP152
Female	E-NP	AMP	ENSTGUG00000026156	8408.05	0.275668	0.0458437	6.01322	1.82e-09	1.95e-07	only_NP	protein_coding	RGS7BP
Female	E-NP	AMP	ENSTGUG00000008950	473.005	0.317859	0.0775035	4.10122	4.11e-05	0.000903342	only_NP	protein_coding	VSTM2B
Female	E-NP	AMP	ENSTGUG00000006838	461.386	-0.279777	0.10201	-2.74265	0.00609448	0.0447346	only_NP	protein_coding	VRK2
Female	E-NP	AMP	ENSTGUG00000000746	15844.6	-0.368698	0.092711	-3.97685	6.98e-05	0.00138631	only_NP	protein_coding	ESYT2
Female	E-NP	AMP	ENSTGUG00000028617	12482.8	0.313552	0.099584	3.14862	0.00164046	0.0166847	only_NP	protein_coding	BAALC	Neuron_projection
Female	E-NP	AMP	ENSTGUG00000002433	19722.3	0.175909	0.0501681	3.5064	0.000454216	0.0060656	only_NP	protein_coding	MFN2
Female	E-NP	AMP	ENSTGUG00000012001	53598.9	0.148944	0.0552334	2.69662	0.00700466	0.0493459	only_NP	protein_coding	SULT4A1
Female	E-NP	AMP	ENSTGUG00000003516	4055.37	-0.154718	0.034646	-4.46569	7.98e-06	0.00023863	only_NP	protein_coding	ITCH
Female	E-NP	AMP	ENSTGUG00000022691	60.4473	-0.572657	0.206223	-2.77689	0.00548825	0.04148	only_NP	protein_coding	TFAP2B
Female	E-NP	AMP	ENSTGUG00000021628	1743.88	-0.207075	0.068907	-3.00514	0.0026546	0.0242289	only_NP	protein_coding	CTDSP1
Female	E-NP	AMP	ENSTGUG00000008368	1922.34	-0.275801	0.0971675	-2.83841	0.00453392	0.0360953	only_NP	protein_coding	HEATR6
Female	E-NP	AMP	ENSTGUG00000028382	3060.69	-0.267963	0.0842835	-3.17931	0.00147629	0.0154582	only_NP	protein_coding	BATF
Female	E-NP	AMP	ENSTGUG00000003997	5095.87	-0.165334	0.0354268	-4.66692	3.06e-06	0.000110672	common	protein_coding	TP53BP2
Female	E-NP	AMP	ENSTGUG00000008926	2012.89	0.596882	0.165732	3.60149	0.000316404	0.00452485	only_NP	protein_coding	Car15
Female	E-NP	AMP	ENSTGUG00000024660	65.0972	-0.580435	0.194117	-2.99013	0.00278855	0.0251147	only_NP	protein_coding	EHD2
Female	E-NP	AMP	ENSTGUG00000011705	275.927	-0.743161	0.246453	-3.01543	0.00256618	0.0235991	only_NP	protein_coding	SLCO1A2
Female	E-NP	AMP	ENSTGUG00000008245	22299.8	0.147969	0.0373486	3.96183	7.44e-05	0.00146624	only_NP	protein_coding	SDHA
Female	E-NP	AMP	ENSTGUG00000001652	10112.2	-0.398965	0.141127	-2.827	0.00469868	0.0370773	only_NP	protein_coding	TAC1	Neuron_projection
Female	E-NP	AMP	ENSTGUG00000007639	7106.41	0.0846751	0.0305178	2.77462	0.00552671	0.0416453	only_NP	protein_coding	HIF1AN
Female	E-NP	AMP	ENSTGUG00000025536	1401.99	0.245504	0.0598257	4.10365	4.07e-05	0.000897379	only_NP	protein_coding
Female	E-NP	AMP	ENSTGUG00000000670	23002.1	0.2085	0.0559106	3.72917	0.000192112	0.00306318	only_NP	protein_coding	OPCML	Neurogenesis_process
Female	E-NP	AMP	ENSTGUG00000012585	6500.39	-0.109877	0.0342728	-3.20595	0.00134617	0.0144494	only_NP	protein_coding	RBM26
Female	E-NP	AMP	ENSTGUG00000001121	2398	0.160576	0.0520584	3.08454	0.00203865	0.0197966	only_NP	protein_coding	SNX24
Female	E-NP	AMP	ENSTGUG00000022207	16881.7	0.248132	0.0542374	4.57492	4.76e-06	0.000162104	only_NP	protein_coding	ITPK1
Female	E-NP	AMP	ENSTGUG00000004381	3527.88	-0.847696	0.28261	-2.99953	0.002704	0.0245089	only_NP	protein_coding	HBAD
Female	E-NP	AMP	ENSTGUG00000006737	4609.84	0.14966	0.0529556	2.82614	0.00471128	0.0371595	only_NP	protein_coding	PTDSS2
Female	E-NP	AMP	ENSTGUG00000027281	9975.04	0.261077	0.0660218	3.95441	7.67e-05	0.00150033	only_NP	protein_coding	DYNLT3
Female	E-NP	AMP	ENSTGUG00000011605	12926	-0.216	0.0549619	-3.93	8.49e-05	0.00161656	only_NP	protein_coding	ZFHX4
Female	E-NP	AMP	ENSTGUG00000001762	15950.7	0.13058	0.0409863	3.18594	0.00144285	0.0152184	only_NP	protein_coding	PPP2CB
Female	E-NP	AMP	ENSTGUG00000005930	27399.8	-0.307174	0.0691419	-4.44266	8.89e-06	0.000260628	only_NP	protein_coding	MSMO1
Female	E-NP	AMP	ENSTGUG00000010570	9598.86	-0.212233	0.0528309	-4.01721	5.89e-05	0.0012115	only_NP	protein_coding	SLC9A7
Female	E-NP	AMP	ENSTGUG00000009503	46140.2	0.112621	0.0402157	2.80042	0.00510365	0.0395754	only_NP	protein_coding	TOLLIP
Female	E-NP	AMP	ENSTGUG00000027644	12033.4	0.149791	0.0410435	3.64958	0.000262672	0.00392003	only_NP	protein_coding	ELOVL6
Female	E-NP	AMP	ENSTGUG00000019201	1193.38	-0.353687	0.0663935	-5.32713	9.98e-08	5.77e-06	only_NP	lncRNA
Female	E-NP	AMP	ENSTGUG00000006502	8425.44	0.191572	0.0651025	2.94262	0.0032545	0.0281775	only_NP	protein_coding	RPL8
Female	E-NP	AMP	ENSTGUG00000000022	6201.7	-0.176243	0.039409	-4.47216	7.74e-06	0.000234407	only_NP	protein_coding
Female	E-NP	AMP	ENSTGUG00000002684	3039.01	-0.273779	0.053396	-5.12733	2.94e-07	1.5e-05	only_NP	protein_coding	OTUD4
Female	E-NP	AMP	ENSTGUG00000012165	7738.52	-0.109574	0.0400685	-2.73467	0.00624437	0.0455946	only_NP	protein_coding	YLPM1
Female	E-NP	AMP	ENSTGUG00000004773	3415.9	-0.262343	0.0908184	-2.88866	0.00386893	0.0319991	only_NP	protein_coding	RPGRIP1L	Neuron_projection & Neurogenesis_process
Female	E-NP	AMP	ENSTGUG00000006473	2148.09	0.441799	0.15347	2.87872	0.00399289	0.0328011	only_NP	protein_coding	RBM41
Female	E-NP	AMP	ENSTGUG00000011490	10453.5	-0.336907	0.0681268	-4.94529	7.6e-07	3.46e-05	only_NP	protein_coding	FGD4
Female	E-NP	AMP	ENSTGUG00000001016	35533.9	0.157829	0.0456487	3.45746	0.000545291	0.00696997	only_NP	protein_coding	ATCAY	Neuron_projection & Neurogenesis_process
Female	E-NP	AMP	ENSTGUG00000006131	3520.92	0.123343	0.0432745	2.85024	0.00436859	0.0350819	only_NP	protein_coding	DCTN5
Female	E-NP	AMP	ENSTGUG00000022942	2861.01	0.683481	0.0970255	7.04435	1.86e-12	4.9e-10	only_NP	protein_coding	XK
Female	E-NP	AMP	ENSTGUG00000000663	3053.42	-0.333142	0.0998457	-3.33657	0.00084819	0.00995547	only_NP	protein_coding	R3HDM4
Female	E-NP	AMP	ENSTGUG00000017369	135.359	-2.22658	0.532151	-4.18411	2.86e-05	0.000669967	only_NP	protein_coding	INSRR	Neuron_projection
Female	E-NP	AMP	ENSTGUG00000029174	19896.2	0.103583	0.0354542	2.9216	0.00348244	0.029661	only_NP	protein_coding	RPS3A
Female	E-NP	AMP	ENSTGUG00000026690	40.4293	-1.07916	0.364973	-2.95683	0.00310815	0.0271592	only_NP	protein_coding	SPC24
Female	E-NP	AMP	ENSTGUG00000008833	12951.6	-0.164932	0.0507413	-3.25044	0.00115226	0.0127544	only_NP	protein_coding	BIRC6
Female	E-NP	AMP	ENSTGUG00000026529	5790.44	0.208023	0.070831	2.93689	0.0033152	0.0285289	only_NP	protein_coding	RAB3A	Neuron_projection & Neurogenesis_process
Female	E-NP	AMP	ENSTGUG00000012718	13262.8	0.158384	0.0474478	3.33807	0.000843626	0.0099326	only_NP	protein_coding	SMAP1
Female	E-NP	AMP	ENSTGUG00000021529	7302.5	0.232052	0.0829701	2.79681	0.00516095	0.039802	only_NP	protein_coding	ELAVL3
Female	E-NP	AMP	ENSTGUG00000001080	432.019	-0.505827	0.179237	-2.82211	0.00477089	0.037508	only_NP	protein_coding	HOMER3	Neuron_projection
Female	E-NP	AMP	ENSTGUG00000005731	23391.1	0.164988	0.055376	2.97941	0.00288808	0.0257926	only_NP	protein_coding	NRXN1	Neuron_projection & Neurogenesis_process
Female	E-NP	AMP	ENSTGUG00000001248	1464.71	0.172818	0.0627074	2.75593	0.00585249	0.0433849	only_NP	protein_coding	INIP
Female	E-NP	AMP	ENSTGUG00000010001	11593.6	0.291069	0.0823903	3.53281	0.000411172	0.00560947	only_NP	protein_coding	CRMP1	Neuron_projection & Neurogenesis_process
Female	E-NP	AMP	ENSTGUG00000004526	1697.51	0.277202	0.0778784	3.55943	0.000371665	0.00516596	only_NP	protein_coding	DTX2
Female	E-NP	AMP	ENSTGUG00000011829	625.602	-0.403621	0.106313	-3.79652	0.000146742	0.0024718	common	protein_coding	HNMT	Neuron_projection
Female	E-NP	AMP	ENSTGUG00000010725	5306.43	0.180657	0.0432936	4.17282	3.01e-05	0.000696374	only_NP	protein_coding	CACNG2	Neuron_projection
Female	E-NP	AMP	ENSTGUG00000004469	15601.2	-0.189084	0.0425154	-4.44741	8.69e-06	0.000257148	only_NP	protein_coding	CLASP1
Female	E-NP	AMP	ENSTGUG00000028451	590.385	0.281276	0.0728555	3.86074	0.000113045	0.00202787	only_NP	protein_coding	MGAT2
Female	E-NP	AMP	ENSTGUG00000017231	5623.97	-0.174694	0.0570866	-3.06017	0.00221214	0.021142	only_NP	protein_coding	NOTCH2	Neuron_projection & Neurogenesis_process
Female	E-NP	AMP	ENSTGUG00000003339	420.158	-0.354713	0.11027	-3.21678	0.00129639	0.0140124	only_NP	protein_coding	NPEPPS
Female	E-NP	AMP	ENSTGUG00000002261	4540.6	0.14479	0.0522765	2.7697	0.00561086	0.0421305	only_NP	protein_coding	PSMD3
Female	E-NP	AMP	ENSTGUG00000023299	7468.15	0.186467	0.0640318	2.9121	0.00359013	0.0302971	only_NP	protein_coding	PRRG3
Female	E-NP	AMP	ENSTGUG00000005719	7788.93	-0.137189	0.0414958	-3.3061	0.000946054	0.0108485	only_NP	protein_coding
Female	E-NP	AMP	ENSTGUG00000009024	1577.07	0.253103	0.0848641	2.98245	0.00285949	0.0256314	only_NP	protein_coding	DALRD3
Female	E-NP	AMP	ENSTGUG00000019712	139.265	0.93747	0.249606	3.7558	0.00017279	0.00281848	only_NP	protein_coding	DPT
Female	E-NP	AMP	ENSTGUG00000007356	38200.2	-0.168861	0.0417032	-4.04911	5.14e-05	0.00108309	only_NP	protein_coding	SCN1A	Neuron_projection
Female	E-NP	AMP	ENSTGUG00000002634	10191.6	0.185737	0.051525	3.6048	0.000312396	0.00448101	only_NP	protein_coding	CHD5	Neurogenesis_process
Female	E-NP	AMP	ENSTGUG00000006623	17318.7	0.0805739	0.0212712	3.78793	0.000151906	0.00254368	only_NP	protein_coding	RHOA	Neuron_projection & Neurogenesis_process
Female	E-NP	AMP	ENSTGUG00000009707	21304.7	-0.297022	0.0586528	-5.06406	4.1e-07	2.04e-05	only_NP	protein_coding	GNAL
Female	E-NP	AMP	ENSTGUG00000013023	1625.68	0.23224	0.0666058	3.48678	0.000488868	0.00640132	only_NP	protein_coding	DACT1
Female	E-NP	AMP	ENSTGUG00000012643	8432.62	0.245965	0.0692074	3.55403	0.00037938	0.0052603	only_NP	protein_coding	ACAT1
Female	E-NP	AMP	ENSTGUG00000010857	10768.5	0.405673	0.124823	3.24998	0.00115415	0.0127669	only_NP	protein_coding	PLD1
Female	E-NP	AMP	ENSTGUG00000007691	4469.68	-0.417477	0.0946912	-4.40882	1.04e-05	0.000293237	only_NP	protein_coding	SLC29A4
Female	E-NP	AMP	ENSTGUG00000006290	4857.27	-0.30142	0.0833743	-3.61526	0.000300047	0.00434113	only_NP	protein_coding	SNED1
Female	E-NP	AMP	ENSTGUG00000020954	4617.51	0.193541	0.0543368	3.56187	0.000368218	0.00512223	only_NP	protein_coding	BRS3	Neuron_projection
Female	E-NP	AMP	ENSTGUG00000009727	651.291	-0.444579	0.164064	-2.70979	0.00673262	0.0480663	only_NP	protein_coding	ECRG4
Female	E-NP	AMP	ENSTGUG00000024170	7401.78	0.24386	0.0839304	2.90551	0.0036666	0.0307745	only_NP	protein_coding	SVIP
Female	E-NP	AMP	ENSTGUG00000009219	2419.98	-0.217637	0.0621189	-3.50355	0.000459097	0.00610758	only_NP	protein_coding	REXO5
Female	E-NP	AMP	ENSTGUG00000019854	7779.21	0.180125	0.0433524	4.15491	3.25e-05	0.000746134	common	protein_coding	RHOB
Female	E-NP	AMP	ENSTGUG00000012866	19273.8	0.172191	0.0479385	3.59191	0.000328265	0.00466564	only_NP	protein_coding	BAG5	Neuron_projection & Neurogenesis_process
Female	E-NP	AMP	ENSTGUG00000024799	192.297	0.987556	0.207095	4.76862	1.85e-06	7.28e-05	only_NP	protein_coding	EMX1	Neuron_projection & Neurogenesis_process
Female	E-NP	AMP	ENSTGUG00000023387	23677.6	0.261107	0.0562721	4.64009	3.48e-06	0.000123436	only_NP	protein_coding	USP46
Female	E-NP	AMP	ENSTGUG00000003548	13019	-0.314133	0.0531759	-5.90743	3.47e-09	3.3e-07	only_NP	protein_coding	BICD2
Female	E-NP	AMP	ENSTGUG00000021718	9800.87	0.260938	0.0817482	3.19197	0.00141306	0.014969	only_NP	protein_coding	ARMH4
Female	E-NP	AMP	ENSTGUG00000000133	1312.23	0.298191	0.091057	3.27478	0.00105746	0.0119064	only_NP	protein_coding	SLC49A3
Female	E-NP	AMP	ENSTGUG00000000732	4499.3	-0.197568	0.0403875	-4.89181	9.99e-07	4.35e-05	only_NP	protein_coding	TTC37
Female	E-NP	AMP	ENSTGUG00000009521	276.866	0.716655	0.1637	4.37785	1.2e-05	0.00033103	only_NP	protein_coding	NOG	Neuron_projection & Neurogenesis_process
Female	E-NP	AMP	ENSTGUG00000024663	6143.16	0.299768	0.0670946	4.46784	7.9e-06	0.000237499	only_NP	protein_coding	EFNB1	Neuron_projection & Neurogenesis_process
Female	E-NP	AMP	ENSTGUG00000016093	1541.97	0.215562	0.0749953	2.87435	0.00404862	0.0331309	only_NP	protein_coding	LMF2
Female	E-NP	AMP	ENSTGUG00000000875	30933.6	0.244724	0.0550439	4.44599	8.75e-06	0.000258414	only_NP	protein_coding	SLC6A17
Female	E-NP	AMP	ENSTGUG00000006138	2988.34	-0.19618	0.0585633	-3.34988	0.000808455	0.00961164	only_NP	protein_coding	GMPPA
Female	E-NP	AMP	ENSTGUG00000019510	620.969	-0.501833	0.184235	-2.72387	0.00645226	0.0465729	only_NP	protein_coding	DEPDC1
Female	E-NP	AMP	ENSTGUG00000019296	3281.11	0.378843	0.0872967	4.33972	1.43e-05	0.000385263	only_NP	protein_coding	TGFB3
Female	E-NP	AMP	ENSTGUG00000006270	18957.8	0.135944	0.0407626	3.33502	0.000852928	0.0100006	only_NP	protein_coding	TCF12	Neurogenesis_process
Female	E-NP	AMP	ENSTGUG00000007655	5059.41	0.438645	0.0887968	4.93987	7.82e-07	3.55e-05	only_NP	protein_coding	SLC7A5
Female	E-NP	AMP	ENSTGUG00000006741	6001.33	0.133184	0.038559	3.45402	0.00055229	0.00703829	only_NP	protein_coding	CSNK2A1
Female	E-NP	AMP	ENSTGUG00000026029	486.88	-0.626126	0.191888	-3.26297	0.00110251	0.0123153	only_NP	protein_coding	GIPC1	Neuron_projection
Female	E-NP	AMP	ENSTGUG00000002797	8523.13	0.12505	0.0388664	3.21742	0.00129348	0.0139898	only_NP	protein_coding	PSME3
Female	E-NP	AMP	ENSTGUG00000007798	1999.68	-0.373163	0.0566219	-6.59043	4.39e-11	7.77e-09	only_NP	protein_coding	NHS
Female	E-NP	AMP	ENSTGUG00000005109	5820.17	-0.757818	0.0906784	-8.3572	6.42e-17	5.75e-14	common	protein_coding	VCAM1	Neurogenesis_process
Female	E-NP	AMP	ENSTGUG00000022376	16.0187	-1.61661	0.598035	-2.70321	0.00686743	0.0486443	only_NP	lncRNA
Female	E-NP	AMP	ENSTGUG00000026807	1386.35	-0.3985	0.144109	-2.76527	0.00568759	0.0425145	only_NP	lncRNA
Female	E-NP	AMP	ENSTGUG00000026800	104.348	-0.78313	0.203517	-3.84798	0.000119094	0.00211122	only_NP	protein_coding
Female	E-NP	AMP	ENSTGUG00000028323	4.35664	-2.80117	0.824791	-3.39622	0.000683236	0.00836252	common	protein_coding
Female	E-NP	AMP	ENSTGUG00000000765	13293.9	-0.0726595	0.0265524	-2.73645	0.00621052	0.0453864	only_NP	protein_coding	SRSF4
Female	E-NP	AMP	ENSTGUG00000016271	1060.72	-0.184428	0.0583013	-3.16336	0.0015596	0.0160521	only_NP	protein_coding	NPC2
Female	E-NP	AMP	ENSTGUG00000003114	7061.04	-0.299535	0.0587289	-5.1003	3.39e-07	1.71e-05	only_NP	protein_coding	CCNL2
Female	E-NP	AMP	ENSTGUG00000010262	1659.52	-0.531791	0.111677	-4.76186	1.92e-06	7.47e-05	common	protein_coding	ACOX3
Female	E-NP	AMP	ENSTGUG00000003765	5842.9	-0.14534	0.0357005	-4.07108	4.68e-05	0.00100634	only_NP	protein_coding	CCAR1
Female	E-NP	AMP	ENSTGUG00000008966	52522.1	0.169308	0.0482643	3.50793	0.00045161	0.00604028	only_NP	protein_coding	PITPNM3
Female	E-NP	AMP	ENSTGUG00000000657	731.391	0.396058	0.138997	2.84941	0.00438	0.0351329	only_NP	protein_coding	NCAPD3
Female	E-NP	AMP	ENSTGUG00000019752	205.871	0.493863	0.180246	2.73993	0.0061452	0.0450251	only_NP	pseudogene
Female	E-NP	AMP	ENSTGUG00000023515	5667.2	0.197014	0.0665354	2.96105	0.00306597	0.026915	only_NP	protein_coding	UBE2E3
Female	E-NP	AMP	ENSTGUG00000008664	3796.17	0.0893121	0.0320666	2.7852	0.00534942	0.0408848	only_NP	protein_coding	SIAH1	Neuron_projection & Neurogenesis_process
Female	E-NP	AMP	ENSTGUG00000023135	476.268	-0.356076	0.118116	-3.01463	0.00257289	0.0236481	only_NP	protein_coding	NECAP2
Female	E-NP	AMP	ENSTGUG00000010524	3981.67	-0.13145	0.0419052	-3.13685	0.00170774	0.0171815	only_NP	protein_coding	ZFYVE28
Female	E-NP	AMP	ENSTGUG00000001488	7793.7	-0.26318	0.0722632	-3.64197	0.000270561	0.00401662	only_NP	protein_coding	WWC1
Female	E-NP	AMP	ENSTGUG00000002206	12486.8	-0.139183	0.0494204	-2.81631	0.00485792	0.0380368	only_NP	protein_coding	ATP11C
Female	E-NP	AMP	ENSTGUG00000002850	40265.7	-0.270447	0.0508805	-5.31534	1.06e-07	6.04e-06	only_NP	protein_coding	HNRNPDL
Female	E-NP	AMP	ENSTGUG00000009308	861.646	-0.268001	0.0634788	-4.22191	2.42e-05	0.000585478	only_NP	protein_coding	NDC1
Female	E-NP	AMP	ENSTGUG00000003060	4638.1	-0.12093	0.0395272	-3.05941	0.00221771	0.021161	only_NP	protein_coding	ANKRD28
Female	E-NP	AMP	ENSTGUG00000008149	5094.17	-0.318754	0.0805986	-3.95483	7.66e-05	0.00149945	only_NP	protein_coding	GLRA2	Neuron_projection
Female	E-NP	AMP	ENSTGUG00000013523	3138.07	0.0933761	0.0345108	2.70571	0.00681584	0.048381	only_NP	protein_coding	BCL9
Female	E-NP	AMP	ENSTGUG00000003078	2715.88	-0.302133	0.0563805	-5.35882	8.38e-08	4.98e-06	only_NP	protein_coding	ARHGAP39
Female	E-NP	AMP	ENSTGUG00000011521	9456.34	-0.159416	0.0490029	-3.25318	0.0011412	0.0126401	only_NP	protein_coding	SGK1	Neuron_projection & Neurogenesis_process
Female	E-NP	AMP	ENSTGUG00000006812	16366	0.190953	0.0671351	2.84431	0.00445083	0.0355669	only_NP	protein_coding	MPP1	Neuron_projection
Female	E-NP	AMP	ENSTGUG00000021340	902.54	0.531555	0.0995698	5.33852	9.37e-08	5.46e-06	only_NP	protein_coding	PRDM8	Neurogenesis_process
Female	E-NP	AMP	ENSTGUG00000004305	7202.02	-0.229875	0.0356684	-6.44479	1.16e-10	1.73e-08	only_NP	protein_coding	DNAJC13
Female	E-NP	AMP	ENSTGUG00000023228	2578.18	0.334313	0.0990142	3.37642	0.00073437	0.00884833	only_NP	lncRNA
Female	E-NP	AMP	ENSTGUG00000007162	2519.85	-0.233331	0.0597868	-3.90272	9.51e-05	0.00177826	only_NP	protein_coding	UCKL1
Female	E-NP	AMP	ENSTGUG00000027251	103333	-0.40064	0.0831898	-4.81597	1.46e-06	5.98e-05	only_NP	lncRNA
Female	E-NP	AMP	ENSTGUG00000020250	21588.4	0.214933	0.0788075	2.72731	0.00638523	0.0462067	only_NP	protein_coding	AQP4	Neuron_projection
Female	E-NP	AMP	ENSTGUG00000012305	3200.81	-0.187132	0.0505985	-3.69837	0.000216989	0.00337025	common	protein_coding	VIPAS39
Female	E-NP	AMP	ENSTGUG00000028282	6925.36	0.200145	0.0630001	3.1769	0.00148859	0.0155085	only_NP	protein_coding	FAM103A1
Female	E-NP	AMP	ENSTGUG00000012875	2268.09	-0.248078	0.0779626	-3.18202	0.00146254	0.0153594	only_NP	protein_coding	CILK1
Female	E-NP	AMP	ENSTGUG00000006535	5611.49	-0.625442	0.104119	-6.00699	1.89e-09	1.99e-07	only_NP	protein_coding	UNC13C	Neuron_projection
Female	E-NP	AMP	ENSTGUG00000018936	15540.6	0.332263	0.0825259	4.02616	5.67e-05	0.00117629	only_NP	protein_coding	RPL7A
Female	E-NP	AMP	ENSTGUG00000008131	11991.3	0.396756	0.0618929	6.41036	1.45e-10	2.04e-08	only_NP	protein_coding	GALNT9
Female	E-NP	AMP	ENSTGUG00000023143	361.995	-0.817664	0.262868	-3.11055	0.00186739	0.0184602	only_NP	lncRNA
Female	E-NP	AMP	ENSTGUG00000008519	2559.63	-0.18117	0.0620124	-2.92151	0.00348338	0.029661	only_NP	protein_coding	ANKS6
Female	E-NP	AMP	ENSTGUG00000006656	2932.44	0.124527	0.0461599	2.69773	0.00698131	0.049263	only_NP	protein_coding	NAA25
Female	E-NP	AMP	ENSTGUG00000002594	803.033	-0.341568	0.120483	-2.835	0.0045826	0.0364316	only_NP	protein_coding	ARHGAP10
Female	E-NP	AMP	ENSTGUG00000019978	995.704	-0.379649	0.109349	-3.47191	0.000516765	0.00670101	only_NP	protein_coding	TXNIP
Female	E-NP	AMP	ENSTGUG00000011929	2221.7	-0.231488	0.0558723	-4.14316	3.43e-05	0.000778093	only_NP	protein_coding	ORC4
Female	E-NP	AMP	ENSTGUG00000000389	50.1727	-1.30335	0.442648	-2.94445	0.00323533	0.0280401	only_NP	protein_coding	SLC34A1
Female	E-NP	AMP	ENSTGUG00000018838	3348.86	-0.131444	0.0482329	-2.7252	0.00642634	0.0464449	only_NP	protein_coding	KDM5C
Female	E-NP	AMP	ENSTGUG00000011484	10741.6	0.208332	0.0486174	4.28512	1.83e-05	0.000470081	common	protein_coding	BICD1
Female	E-NP	AMP	ENSTGUG00000022829	8406.19	0.154182	0.04193	3.67713	0.000235869	0.00360777	only_NP	protein_coding	HMGB3
Female	E-NP	AMP	ENSTGUG00000003065	33751.8	0.196962	0.0569042	3.46129	0.00053759	0.00690787	only_NP	protein_coding	SNCA	Neuron_projection
Female	E-NP	AMP	ENSTGUG00000007168	7.47031	-2.17032	0.677329	-3.20424	0.0013542	0.0144969	only_NP	protein_coding	SCT
Female	E-NP	AMP	ENSTGUG00000002173	4194.08	0.136891	0.043818	3.12408	0.00178363	0.0178185	only_NP	protein_coding	PRKAA1	Neuron_projection
Female	E-NP	AMP	ENSTGUG00000022354	48707	0.674685	0.0612747	11.0108	3.39e-28	1.94e-24	common	protein_coding	NCALD
Female	E-NP	AMP	ENSTGUG00000007936	10773	0.140882	0.0331254	4.25298	2.11e-05	0.00052931	only_NP	protein_coding	USP32
Female	E-NP	AMP	ENSTGUG00000007705	7736.58	0.17372	0.0408038	4.25746	2.07e-05	0.000521144	only_NP	protein_coding	BTBD1	Neurogenesis_process
Female	E-NP	AMP	ENSTGUG00000005598	76199.2	-0.236173	0.0402807	-5.86317	4.54e-09	4.13e-07	only_NP	protein_coding	ARHGEF9
Female	E-NP	AMP	ENSTGUG00000005721	41458.3	0.0903379	0.0315463	2.86366	0.00418772	0.0339805	only_NP	protein_coding	CNTN1	Neuron_projection & Neurogenesis_process
Female	E-NP	AMP	ENSTGUG00000019820	5489.19	0.192966	0.0671783	2.87245	0.00407305	0.0332508	only_NP	lncRNA
Female	E-NP	AMP	ENSTGUG00000004638	2803.75	-0.180657	0.0523328	-3.45208	0.000556282	0.00707327	only_NP	protein_coding	CSNK1G1
Female	E-NP	AMP	ENSTGUG00000010118	2305.07	-0.197184	0.0601842	-3.27634	0.00105161	0.011872	only_NP	protein_coding	SMPD4
Female	E-NP	AMP	ENSTGUG00000013033	352.534	0.333095	0.11557	2.88219	0.00394921	0.0325051	only_NP	protein_coding	AQP11	Neuron_projection
Female	E-NP	AMP	ENSTGUG00000006358	42441.9	0.302129	0.077132	3.91703	8.96e-05	0.00169085	only_NP	protein_coding	GPM6A	Neuron_projection & Neurogenesis_process
Female	E-NP	AMP	ENSTGUG00000011645	5223.8	0.133283	0.0430669	3.09479	0.00196954	0.0192573	only_NP	protein_coding	EMC7
Female	E-NP	AMP	ENSTGUG00000023389	166.33	-0.469477	0.149033	-3.15015	0.00163188	0.0166147	only_NP	protein_coding	ZC3H12C
Female	E-NP	AMP	ENSTGUG00000023388	1391.75	0.309277	0.0925232	3.34269	0.000829696	0.00980932	only_NP	lncRNA
Female	E-NP	AMP	ENSTGUG00000027860	3774.85	0.167815	0.0491412	3.41496	0.000637922	0.0079161	only_NP	lncRNA
Female	E-NP	AMP	ENSTGUG00000027864	9568.23	0.224325	0.0796305	2.81707	0.00484636	0.0379784	only_NP	protein_coding	TRIM9	Neuron_projection
Female	E-NP	AMP	ENSTGUG00000027865	994.201	0.305966	0.0980324	3.12107	0.00180195	0.0179699	only_NP	protein_coding	TCF4	Neurogenesis_process
Female	E-NP	AMP	ENSTGUG00000003703	19599.2	0.540303	0.0687367	7.86048	3.83e-15	2.03e-12	only_NP	protein_coding	LINGO1	Neuron_projection & Neurogenesis_process
Female	E-NP	AMP	ENSTGUG00000001682	863.812	-0.424798	0.106223	-3.9991	6.36e-05	0.00128628	only_NP	protein_coding	TMEM35B
Female	E-NP	AMP	ENSTGUG00000012272	3556.46	-0.17058	0.0587647	-2.90277	0.00369875	0.0309984	only_NP	protein_coding	CSMD3	Neuron_projection & Neurogenesis_process
Female	E-NP	AMP	ENSTGUG00000002202	1619.77	-0.273914	0.070606	-3.87947	0.000104686	0.00191715	only_NP	protein_coding	PXDC1
Female	E-NP	AMP	ENSTGUG00000011540	2666.67	-0.215311	0.0676333	-3.18351	0.00145503	0.0152994	only_NP	protein_coding	INSYN2A
Female	E-NP	AMP	ENSTGUG00000000337	3304.19	0.250433	0.0734166	3.41113	0.000646943	0.00802218	only_NP	protein_coding	SLC44A1
Female	E-NP	AMP	ENSTGUG00000005747	4250.96	-0.48276	0.0634941	-7.60322	2.89e-14	1.12e-11	common	protein_coding	SLC35C2
Female	E-NP	AMP	ENSTGUG00000000694	12436.2	-0.357639	0.0905169	-3.95107	7.78e-05	0.00151622	only_NP	protein_coding	ADGRV1	Neuron_projection & Neurogenesis_process
Female	E-NP	AMP	ENSTGUG00000004646	170.364	-0.502141	0.169218	-2.96743	0.00300303	0.0265268	only_NP	protein_coding	CPED1
Female	E-NP	AMP	ENSTGUG00000006892	3338.04	0.225697	0.0591108	3.8182	0.000134429	0.00230548	only_NP	protein_coding	PSMF1
Female	E-NP	AMP	ENSTGUG00000003668	37080.3	0.180607	0.0329079	5.48825	4.06e-08	2.69e-06	only_NP	protein_coding	TSPAN3
Female	E-NP	AMP	ENSTGUG00000001620	9179.66	-0.205067	0.0438882	-4.67248	2.98e-06	0.000108178	only_NP	protein_coding	SLC25A13
Female	E-NP	AMP	ENSTGUG00000025297	2312.89	0.387551	0.106991	3.62228	0.000292016	0.00428282	only_NP	protein_coding	NPTX1	Neuron_projection & Neurogenesis_process
Female	E-NP	AMP	ENSTGUG00000024835	22039.2	0.349818	0.0447246	7.8216	5.22e-15	2.46e-12	only_NP	protein_coding	UBE2QL1
Female	E-NP	AMP	ENSTGUG00000006190	3183.06	-0.359554	0.0992059	-3.62432	0.000289721	0.00425283	only_NP	protein_coding	NEK8
Female	E-NP	AMP	ENSTGUG00000025227	989.414	0.530812	0.109043	4.86793	1.13e-06	4.78e-05	common	protein_coding	RTN4RL1	Neuron_projection & Neurogenesis_process
Female	E-NP	AMP	ENSTGUG00000002346	178.582	0.469634	0.16369	2.86905	0.0041171	0.033531	only_NP	protein_coding	IGFBP4
Female	E-NP	AMP	ENSTGUG00000004198	5073.73	0.417692	0.0722784	5.77893	7.52e-09	6.49e-07	only_NP	protein_coding	GRM8
Female	E-NP	AMP	ENSTGUG00000019651	643.908	-0.164881	0.0516226	-3.19396	0.00140333	0.0149021	only_NP	protein_coding	WBP1L
Female	E-NP	AMP	ENSTGUG00000002672	9956.63	0.146419	0.0363641	4.02648	5.66e-05	0.00117629	only_NP	protein_coding	MAGI2	Neuron_projection & Neurogenesis_process
Female	E-NP	AMP	ENSTGUG00000019590	32.0409	-1.80084	0.643541	-2.79833	0.00513679	0.0396696	only_NP	protein_coding	RECQL4
Female	E-NP	AMP	ENSTGUG00000029319	1491.6	0.320668	0.103441	3.1	0.00193521	0.0189981	only_NP	protein_coding	SPRY4
Female	E-NP	AMP	ENSTGUG00000021897	7999.93	0.30677	0.0547107	5.60713	2.06e-08	1.5e-06	only_NP	protein_coding	MAFK
Female	E-NP	AMP	ENSTGUG00000007056	25504.8	0.129433	0.0362783	3.56779	0.000359999	0.00503259	only_NP	protein_coding	PPP3CB	Neuron_projection & Neurogenesis_process
Female	E-NP	AMP	ENSTGUG00000007550	4156.88	-0.309456	0.0572359	-5.40668	6.42e-08	4e-06	only_NP	protein_coding	SH3KBP1	Neuron_projection & Neurogenesis_process
Female	E-NP	AMP	ENSTGUG00000006197	3571.63	-0.382075	0.0708728	-5.391	7.01e-08	4.29e-06	only_NP	protein_coding	AMIGO2
Female	E-NP	AMP	ENSTGUG00000003826	2644.72	0.352403	0.0734273	4.79935	1.59e-06	6.39e-05	only_NP	protein_coding	COLGALT2
Female	E-NP	AMP	ENSTGUG00000000999	15532.9	0.215283	0.0750013	2.87039	0.0040997	0.0334203	only_NP	protein_coding	CAMK4
Female	E-NP	AMP	ENSTGUG00000006982	6067.96	0.207252	0.048779	4.2488	2.15e-05	0.000536919	only_NP	protein_coding	RAB3IP
Female	E-NP	AMP	ENSTGUG00000001459	6545.03	-0.137563	0.0376246	-3.6562	0.000255985	0.00383707	only_NP	protein_coding	KRIT1
Female	E-NP	AMP	ENSTGUG00000023147	114.224	-1.22125	0.424763	-2.87513	0.00403857	0.0330914	only_NP	protein_coding	HR
Female	E-NP	AMP	ENSTGUG00000027877	15568.9	0.283898	0.0877402	3.23567	0.00121359	0.0132827	only_NP	protein_coding	NTS	Neuron_projection
Female	E-NP	AMP	ENSTGUG00000007260	8178	0.247705	0.0660336	3.75119	0.000175996	0.00285435	only_NP	protein_coding	ZDHHC2
Female	E-NP	AMP	ENSTGUG00000008379	3516.23	-0.288949	0.0739301	-3.90841	9.29e-05	0.00173882	only_NP	protein_coding	RASA2
Female	E-NP	AMP	ENSTGUG00000003580	8216.15	-0.397102	0.072556	-5.47304	4.42e-08	2.88e-06	only_NP	protein_coding	CEP250	Neuron_projection
Female	E-NP	AMP	ENSTGUG00000010366	169.531	0.533103	0.14496	3.67759	0.000235451	0.00360551	only_NP	protein_coding	CHRD
Female	E-NP	AMP	ENSTGUG00000009373	13703.7	-0.354964	0.0562353	-6.31212	2.75e-10	3.66e-08	only_NP	protein_coding	MBTD1
Female	E-NP	AMP	ENSTGUG00000004759	2764.75	0.0935781	0.0294949	3.17269	0.00151032	0.0156773	only_NP	protein_coding	CFAP20
Female	E-NP	AMP	ENSTGUG00000017448	1226.1	0.343579	0.0929039	3.69822	0.000217116	0.00337025	only_NP	protein_coding	TIPARP
Female	E-NP	AMP	ENSTGUG00000003383	3030.67	0.311702	0.0520844	5.98456	2.17e-09	2.21e-07	only_NP	protein_coding	BRINP3	Neuron_projection & Neurogenesis_process
Female	E-NP	AMP	ENSTGUG00000013578	23.0376	-1.66258	0.465478	-3.57178	0.000354567	0.0049689	only_NP	protein_coding	FOLR1	Neuron_projection & Neurogenesis_process
Female	E-NP	AMP	ENSTGUG00000009011	7210.09	-0.109586	0.0344698	-3.1792	0.00147682	0.0154582	only_NP	protein_coding	TUT4
Female	E-NP	AMP	ENSTGUG00000000825	14845.6	-0.180572	0.0654317	-2.7597	0.00578541	0.043132	only_NP	protein_coding	GNG7
Female	E-NP	AMP	ENSTGUG00000025343	27717.6	0.385338	0.10564	3.64765	0.000264649	0.00394262	only_NP	protein_coding	DYRK4
Female	E-NP	AMP	ENSTGUG00000024964	36912.5	-0.169654	0.0482209	-3.51827	0.000434371	0.00587008	only_NP	protein_coding	PPP1R2
Female	E-NP	AMP	ENSTGUG00000024962	383.338	-0.541143	0.119347	-4.53419	5.78e-06	0.000189003	only_NP	protein_coding	SLC50A1
Female	E-NP	AMP	ENSTGUG00000006351	500.152	0.281086	0.104149	2.69888	0.00695729	0.0491138	only_NP	protein_coding	TMEM132A
Female	E-NP	AMP	ENSTGUG00000022692	1467.19	0.370497	0.10543	3.51414	0.000441177	0.00593808	only_NP	protein_coding	NEGR1	Neuron_projection & Neurogenesis_process
Female	E-NP	AMP	ENSTGUG00000000726	31103.7	-0.271093	0.0550174	-4.9274	8.33e-07	3.71e-05	only_NP	protein_coding	GRIA1	Neuron_projection
Female	E-NP	AMP	ENSTGUG00000005481	2022.26	0.516392	0.0847501	6.09312	1.11e-09	1.28e-07	only_NP	protein_coding	GPC1	Neuron_projection & Neurogenesis_process
Female	E-NP	AMP	ENSTGUG00000000628	2198.42	0.143133	0.0500013	2.86258	0.00420205	0.0340457	only_NP	protein_coding	RNF126
Female	E-NP	AMP	ENSTGUG00000010065	4575.08	0.250147	0.0839037	2.98136	0.0028697	0.0256824	only_NP	protein_coding	PDE4B	Neuron_projection
Female	E-NP	AMP	ENSTGUG00000022043	875.264	-0.355775	0.101921	-3.49069	0.000481783	0.00632912	only_NP	protein_coding	PPM1J
Female	E-NP	AMP	ENSTGUG00000018515	2255.99	-0.43301	0.11108	-3.89818	9.69e-05	0.00180405	only_NP	protein_coding	TNFAIP8L1
Female	E-NP	AMP	ENSTGUG00000004138	65475.7	0.164048	0.0433735	3.78223	0.000155432	0.00258491	only_NP	protein_coding	ACTB	Neuron_projection & Neurogenesis_process
Female	E-NP	AMP	ENSTGUG00000000933	4192.08	-0.700517	0.217242	-3.22459	0.00126153	0.013679	only_NP	protein_coding	C6orf89
Female	E-NP	AMP	ENSTGUG00000011075	1881.92	-0.274955	0.0893504	-3.07727	0.00208908	0.0201825	only_NP	protein_coding	GANC
Female	E-NP	AMP	ENSTGUG00000027129	870.111	-0.34667	0.111179	-3.11814	0.00181999	0.0180967	only_NP	lncRNA
Female	E-NP	AMP	ENSTGUG00000012521	1641.03	-0.455454	0.116131	-3.92191	8.78e-05	0.00166248	only_NP	protein_coding	DGLUCY
Female	E-NP	AMP	ENSTGUG00000009085	10187.9	0.16084	0.0361125	4.45385	8.43e-06	0.0002513	only_NP	protein_coding	ARL1
Female	E-NP	AMP	ENSTGUG00000004908	6904.55	0.326498	0.0876141	3.72655	0.000194118	0.00308648	only_NP	protein_coding	AACS
Female	E-NP	AMP	ENSTGUG00000003593	760.302	-0.876601	0.265129	-3.30632	0.000945286	0.0108485	only_NP	protein_coding	GADL1
Female	E-NP	AMP	ENSTGUG00000002396	12300.5	0.459403	0.0584758	7.85629	3.96e-15	2.04e-12	only_NP	protein_coding	PCDH11X
Female	E-NP	AMP	ENSTGUG00000026045	6377.64	-0.250456	0.0706017	-3.54746	0.000388971	0.00536704	only_NP	protein_coding	DUSP14
Female	E-NP	AMP	ENSTGUG00000005957	5153.14	0.179076	0.0486066	3.68419	0.000229432	0.00353243	only_NP	protein_coding	SLC38A7	Neuron_projection
Female	E-NP	AMP	ENSTGUG00000008737	13229.8	0.0975465	0.0347201	2.80951	0.0049617	0.0386155	only_NP	protein_coding	SGSM2
Female	E-NP	AMP	ENSTGUG00000029285	6046.22	-0.184262	0.060195	-3.06108	0.00220542	0.0210909	only_NP	protein_coding	ZC4H2	Neurogenesis_process
Female	E-NP	AMP	ENSTGUG00000009138	12446.8	0.117056	0.0354974	3.29759	0.000975184	0.0111273	only_NP	protein_coding	OPA1	Neuron_projection & Neurogenesis_process
Female	E-NP	AMP	ENSTGUG00000005832	2514.99	-0.148718	0.0492968	-3.01679	0.0025547	0.023519	only_NP	protein_coding	PAK2	Neuron_projection & Neurogenesis_process
Female	E-NP	AMP	ENSTGUG00000010368	29668.5	-0.451573	0.0784122	-5.75896	8.46e-09	7.17e-07	only_NP	protein_coding	GABRA5	Neuron_projection & Neurogenesis_process
Female	E-NP	AMP	ENSTGUG00000022818	56.8922	-1.17115	0.320041	-3.65937	0.000252833	0.00379986	only_NP	lncRNA
Female	E-NP	AMP	ENSTGUG00000010811	67498.5	-0.458361	0.0791033	-5.79446	6.85e-09	5.98e-07	only_NP	protein_coding	PDE7B
Female	E-NP	AMP	ENSTGUG00000015881	6236.97	0.316024	0.0609683	5.18341	2.18e-07	1.15e-05	only_NP	protein_coding	R3HDM2
Female	E-NP	AMP	ENSTGUG00000009903	2018.22	0.202572	0.0602285	3.36339	0.000769909	0.00923077	only_NP	protein_coding	FBXW4
Female	E-NP	AMP	ENSTGUG00000002830	3650.67	0.280507	0.0691364	4.05729	4.96e-05	0.00105446	only_NP	protein_coding	OSBPL3
Female	E-NP	AMP	ENSTGUG00000013305	997.876	-0.479087	0.102259	-4.68504	2.8e-06	0.00010285	only_NP	protein_coding	TDH
Female	E-NP	AMP	ENSTGUG00000017533	212.824	-0.64364	0.152995	-4.20693	2.59e-05	0.000616808	only_NP	protein_coding
Female	E-NP	AMP	ENSTGUG00000010031	1180.56	-0.760771	0.21711	-3.50408	0.000458187	0.00610758	only_NP	protein_coding	MYOM1
Female	E-NP	AMP	ENSTGUG00000000968	2396.77	-0.178669	0.0539605	-3.31111	0.000929251	0.0107109	only_NP	protein_coding	ITGB1	Neuron_projection
Female	E-NP	AMP	ENSTGUG00000021805	6841.43	0.367833	0.0857697	4.28861	1.8e-05	0.000464156	only_NP	protein_coding	MAP4	Neuron_projection & Neurogenesis_process
Female	E-NP	AMP	ENSTGUG00000011701	788.844	-0.333002	0.118433	-2.81174	0.00492736	0.0384185	only_NP	protein_coding	LRRCC1
Female	E-NP	AMP	ENSTGUG00000007958	413.865	-0.516298	0.14735	-3.50389	0.000458519	0.00610758	only_NP	protein_coding	KREMEN1	Neuron_projection & Neurogenesis_process
Female	E-NP	AMP	ENSTGUG00000011897	167.695	0.992912	0.20512	4.84064	1.29e-06	5.38e-05	only_NP	protein_coding	SMAD9
Female	E-NP	AMP	ENSTGUG00000003932	1785.44	-0.61976	0.193684	-3.19985	0.00137497	0.0146593	only_NP	protein_coding	HKDC1
Female	E-NP	AMP	ENSTGUG00000012701	2458.85	0.151137	0.053532	2.82331	0.00475311	0.0374027	only_NP	protein_coding	TSNARE1
Female	E-NP	AMP	ENSTGUG00000009147	3085.51	-0.361908	0.120343	-3.0073	0.00263579	0.0241131	only_NP	protein_coding	CNDP2
Female	E-NP	AMP	ENSTGUG00000002658	11459.3	0.18698	0.0688607	2.71533	0.00662093	0.0474995	only_NP	protein_coding	KCNAB2	Neuron_projection
Female	E-NP	AMP	ENSTGUG00000000490	7308.01	0.334073	0.086214	3.87492	0.000106658	0.00194279	only_NP	protein_coding	UNC5A	Neuron_projection & Neurogenesis_process
Female	E-NP	AMP	ENSTGUG00000005859	1151.08	-0.361012	0.095604	-3.77612	0.000159293	0.00263367	only_NP	protein_coding	PIGX
Female	E-NP	AMP	ENSTGUG00000021546	3118.7	-0.28802	0.0779822	-3.69341	0.000221265	0.00342258	only_NP	protein_coding	INPPL1
Female	E-NP	AMP	ENSTGUG00000003768	77126.7	0.15153	0.0563248	2.69029	0.00713905	0.0499001	only_NP	protein_coding	DNM1	Neuron_projection
Female	E-NP	AMP	ENSTGUG00000000212	6961.08	-0.201398	0.0326323	-6.17174	6.75e-10	8.33e-08	only_NP	protein_coding	FBXO38	Neuron_projection & Neurogenesis_process
Female	E-NP	AMP	ENSTGUG00000026155	354.333	0.360067	0.129506	2.7803	0.00543081	0.041229	only_NP	protein_coding
Female	E-NP	AMP	ENSTGUG00000020650	1654.31	0.238724	0.0785161	3.04045	0.00236225	0.0221907	only_NP	protein_coding	bcap29
Female	E-NP	AMP	ENSTGUG00000000982	208.175	-0.60282	0.160638	-3.75265	0.000174974	0.0028432	only_NP	protein_coding	NPY7R
Female	E-NP	AMP	ENSTGUG00000003876	42248.8	0.202838	0.0528361	3.839	0.000123536	0.00216105	only_NP	protein_coding	IQSEC1	Neuron_projection & Neurogenesis_process
Female	E-NP	AMP	ENSTGUG00000024506	4659.34	-0.406909	0.0923556	-4.4059	1.05e-05	0.000296732	only_NP	protein_coding	TSPAN4
Female	E-NP	AMP	ENSTGUG00000007740	11933.7	0.373579	0.0677673	5.51268	3.53e-08	2.41e-06	only_NP	protein_coding	ADCY2	Neuron_projection
Female	E-NP	AMP	ENSTGUG00000003074	606.741	0.344187	0.0896888	3.83757	0.000124256	0.00216595	only_NP	protein_coding	NIBAN2	Neuron_projection & Neurogenesis_process
Female	E-NP	AMP	ENSTGUG00000003956	4720.38	0.34684	0.0638079	5.43569	5.46e-08	3.48e-06	only_NP	protein_coding	ADCY9	Neuron_projection
Female	E-NP	AMP	ENSTGUG00000026438	20478.8	0.148672	0.0440984	3.37137	0.000747944	0.00899277	only_NP	protein_coding	TLE5
Female	E-NP	AMP	ENSTGUG00000003964	9194.58	0.194182	0.0542572	3.57893	0.000345008	0.00486299	only_NP	protein_coding	SH3BP5
Female	E-NP	AMP	ENSTGUG00000007093	3341.7	-0.380746	0.089337	-4.26191	2.03e-05	0.000513141	only_NP	protein_coding	CCDC66	Neuron_projection
Female	E-NP	AMP	ENSTGUG00000007290	774.788	0.241058	0.0709926	3.39553	0.00068495	0.00837504	only_NP	protein_coding	PDE12
Female	E-NP	AMP	ENSTGUG00000004168	44094.6	0.157632	0.0554946	2.84049	0.00450449	0.0359114	only_NP	protein_coding	DPYSL2	Neuron_projection & Neurogenesis_process
Female	E-NP	AMP	ENSTGUG00000006177	1289.66	-0.252258	0.0740303	-3.40749	0.000655631	0.00809452	only_NP	protein_coding	POLK
Female	E-NP	AMP	ENSTGUG00000006944	89765.7	-0.223558	0.0594191	-3.7624	0.000168291	0.00275567	only_NP	protein_coding	OGT
Female	E-NP	AMP	ENSTGUG00000020193	25988.1	-0.266838	0.0699129	-3.81673	0.000135232	0.00231227	only_NP	protein_coding	SYNGAP1	Neuron_projection & Neurogenesis_process
Female	E-NP	AMP	ENSTGUG00000000502	7864.76	-0.174157	0.0483579	-3.60141	0.000316497	0.00452485	only_NP	protein_coding	SAFB
Female	E-NP	AMP	ENSTGUG00000003150	39729.1	0.121447	0.033206	3.65739	0.000254801	0.0038227	only_NP	protein_coding	MAPK8IP3	Neuron_projection & Neurogenesis_process
Female	E-NP	AMP	ENSTGUG00000012128	21675.7	0.22887	0.0511915	4.47085	7.79e-06	0.000235304	only_NP	protein_coding	AZIN1
Female	E-NP	AMP	ENSTGUG00000007152	49309.4	0.118099	0.0252161	4.68348	2.82e-06	0.000103413	only_NP	protein_coding	SCN2A	Neuron_projection
Female	E-NP	AMP	ENSTGUG00000011125	1718.39	0.230212	0.0658501	3.49601	0.000472279	0.00623826	only_NP	protein_coding	SLC41A2
Female	E-NP	AMP	ENSTGUG00000006326	118216	0.190469	0.0567901	3.35391	0.000796774	0.00948217	only_NP	protein_coding	KIF1A	Neuron_projection & Neurogenesis_process
Female	E-NP	AMP	ENSTGUG00000002915	4434.26	-0.270527	0.097777	-2.76677	0.00566145	0.0423749	only_NP	protein_coding	PLCH2
Female	E-NP	AMP	ENSTGUG00000012046	8225.18	-0.15582	0.0472871	-3.2952	0.000983529	0.011215	only_NP	protein_coding	PNN
Female	E-NP	AMP	ENSTGUG00000005136	250.797	-0.54335	0.119772	-4.53655	5.72e-06	0.000187446	only_NP	protein_coding	MET	Neurogenesis_process
Female	E-NP	AMP	ENSTGUG00000009896	2528.01	0.16252	0.0498593	3.25957	0.00111582	0.0124075	only_NP	protein_coding	RNH1
Female	E-NP	AMP	ENSTGUG00000006679	10651.3	-0.477189	0.0641601	-7.43747	1.03e-13	3.64e-11	only_NP	protein_coding	ADGRL2	Neuron_projection
Female	E-NP	AMP	ENSTGUG00000005581	130.632	-0.937143	0.321953	-2.91081	0.00360494	0.0303769	only_NP	protein_coding	EPB42
Female	E-NP	AMP	ENSTGUG00000019371	37332.2	0.25548	0.0519976	4.91331	8.96e-07	3.96e-05	only_NP	protein_coding	TUBB4B
Female	E-NP	AMP	ENSTGUG00000004649	3207.16	-0.257462	0.0775956	-3.318	0.000906658	0.0105218	only_NP	protein_coding	CHUK
Female	E-NP	AMP	ENSTGUG00000008863	3851.41	-0.147367	0.0500742	-2.94297	0.00325077	0.0281596	only_NP	protein_coding	SAAL1
Female	E-NP	AMP	ENSTGUG00000019089	975.942	0.567446	0.121959	4.65278	3.27e-06	0.00011718	only_NP	protein_coding	RTN4RL2	Neuron_projection & Neurogenesis_process
Female	E-NP	AMP	ENSTGUG00000009367	1723.38	0.185876	0.0535763	3.46936	0.000521695	0.00674437	only_NP	protein_coding	PRKN	Neuron_projection & Neurogenesis_process
Female	E-NP	AMP	ENSTGUG00000002625	1223.84	-0.495969	0.12595	-3.93784	8.22e-05	0.00158056	only_NP	protein_coding	EDNRA
Female	E-NP	AMP	ENSTGUG00000010240	71.1858	-0.805877	0.296909	-2.71422	0.00664314	0.0475873	only_NP	protein_coding	RPE65
Female	E-NP	AMP	ENSTGUG00000006372	9233.96	0.102675	0.0344483	2.98056	0.00287717	0.0257087	only_NP	protein_coding	RAD23B
Female	E-NP	AMP	ENSTGUG00000017525	7616.19	-0.171237	0.0421986	-4.05789	4.95e-05	0.00105438	only_NP	protein_coding	LRIG2	Neuron_projection & Neurogenesis_process
Female	E-NP	AMP	ENSTGUG00000005607	2403.17	-0.310439	0.0773068	-4.01568	5.93e-05	0.00121647	only_NP	protein_coding	THAP5
Female	E-NP	AMP	ENSTGUG00000026006	8057.73	0.293741	0.0719421	4.08302	4.45e-05	0.000963456	only_NP	protein_coding	MARCKS
Female	E-NP	AMP	ENSTGUG00000026259	13571.9	0.37225	0.0479224	7.76775	7.99e-15	3.58e-12	only_NP	protein_coding	TRHDE
Female	E-NP	AMP	ENSTGUG00000011522	1019.76	-0.854083	0.147171	-5.80333	6.5e-09	5.73e-07	only_NP	protein_coding	SYT10
Female	E-NP	AMP	ENSTGUG00000007682	8594.23	0.513546	0.0841732	6.10106	1.05e-09	1.23e-07	only_NP	protein_coding	HOMER2	Neuron_projection
Female	E-NP	AMP	ENSTGUG00000022611	3071.79	0.237883	0.0755527	3.14857	0.00164071	0.0166847	only_NP	protein_coding	PAIP2B
Female	E-NP	AMP	ENSTGUG00000010082	4821.48	-0.148166	0.046996	-3.15273	0.00161751	0.016498	only_NP	protein_coding	REV1
Female	E-NP	AMP	ENSTGUG00000002621	4961.64	0.107314	0.028819	3.7237	0.000196322	0.0031128	only_NP	protein_coding	ICMT
Female	E-NP	AMP	ENSTGUG00000028672	180.64	0.656667	0.172598	3.80461	0.000142028	0.00240909	only_NP	protein_coding	CHST7
Female	E-NP	AMP	ENSTGUG00000004622	68845.1	-0.140136	0.0367198	-3.81636	0.000135435	0.00231342	only_NP	protein_coding	DDX5
Female	E-NP	AMP	ENSTGUG00000003824	3439.12	0.18423	0.0548174	3.36079	0.000777208	0.00927919	only_NP	protein_coding	TAFA5
Female	E-NP	AMP	ENSTGUG00000003350	10164.7	0.224614	0.0540513	4.15557	3.24e-05	0.000744988	only_NP	protein_coding	BRINP1	Neuron_projection & Neurogenesis_process
Female	E-NP	AMP	ENSTGUG00000001199	1524.82	-0.461969	0.159613	-2.8943	0.00380007	0.031614	only_NP	protein_coding	SPAG6
Female	E-NP	AMP	ENSTGUG00000006425	41333.3	-0.219632	0.0491283	-4.47058	7.8e-06	0.000235304	only_NP	protein_coding	PPP1CC	Neuron_projection & Neurogenesis_process
Female	E-NP	AMP	ENSTGUG00000012150	29714.4	-0.299467	0.060251	-4.97032	6.68e-07	3.07e-05	only_NP	protein_coding	AREL1
Female	E-NP	AMP	ENSTGUG00000011851	2344.56	-0.255398	0.0553405	-4.61502	3.93e-06	0.000136749	only_NP	protein_coding	FAM118A
Female	E-NP	AMP	ENSTGUG00000009066	4878.53	-0.1589	0.0486688	-3.26492	0.00109493	0.0122715	only_NP	protein_coding	ZNF318
Female	E-NP	AMP	ENSTGUG00000012435	9025.96	-0.311462	0.0764857	-4.07216	4.66e-05	0.00100311	only_NP	protein_coding	ATAD2
Female	E-NP	AMP	ENSTGUG00000006964	27159.7	-0.159272	0.0468205	-3.40175	0.000669563	0.00822475	only_NP	protein_coding	SMPD3
Female	E-NP	AMP	ENSTGUG00000008308	7408.33	-0.798495	0.141435	-5.64565	1.65e-08	1.24e-06	only_NP	protein_coding	ARHGAP6
Female	E-NP	AMP	ENSTGUG00000019492	356.908	0.386757	0.133736	2.89195	0.00382858	0.031758	only_NP	protein_coding	TRMT1
Female	E-NP	AMP	ENSTGUG00000001965	778.87	-0.619864	0.162282	-3.81967	0.00013363	0.00229641	only_NP	protein_coding	KCNH6
Female	E-NP	AMP	ENSTGUG00000007293	16815.6	0.101761	0.0314036	3.24042	0.00119354	0.0131259	only_NP	protein_coding	SNX12
Female	E-NP	AMP	ENSTGUG00000019234	322.719	-0.446008	0.160972	-2.77071	0.00559338	0.0420505	only_NP	lncRNA
Female	E-NP	AMP	ENSTGUG00000008993	10526	-0.233137	0.0424802	-5.48813	4.06e-08	2.69e-06	only_NP	protein_coding	NCOA3
Female	E-NP	AMP	ENSTGUG00000011384	739.895	-0.248315	0.0786905	-3.15559	0.00160171	0.0163959	only_NP	protein_coding	SYNJ2BP	Neuron_projection
Female	E-NP	AMP	ENSTGUG00000010456	5839.14	0.161347	0.0595577	2.70909	0.00674683	0.0481072	only_NP	protein_coding	PICK1	Neuron_projection & Neurogenesis_process
Female	E-NP	AMP	ENSTGUG00000024740	5169.88	0.137987	0.0429448	3.21312	0.001313	0.0141649	only_NP	protein_coding	CDV3
Female	E-NP	AMP	ENSTGUG00000006158	2225.74	-0.418382	0.0922768	-4.53399	5.79e-06	0.000189003	only_NP	protein_coding	MLXIP
Female	E-NP	AMP	ENSTGUG00000008543	3092.31	-0.20519	0.0449264	-4.56725	4.94e-06	0.000166809	only_NP	protein_coding	PRKD3
Female	E-NP	AMP	ENSTGUG00000015581	6811.23	0.168076	0.0564515	2.97735	0.00290748	0.0259386	only_NP	protein_coding	AP1B1
Female	E-NP	AMP	ENSTGUG00000008599	13722.9	0.238262	0.0685148	3.47752	0.000506072	0.00658859	only_NP	protein_coding	NR2F2	Neurogenesis_process
Female	E-NP	AMP	ENSTGUG00000024507	743.969	0.546959	0.188134	2.90729	0.00364577	0.030645	only_NP	protein_coding	JMJD7
Female	E-NP	AMP	ENSTGUG00000000444	142.167	-0.624975	0.217123	-2.87844	0.00399652	0.0328151	only_NP	protein_coding	TECTA
Female	E-NP	AMP	ENSTGUG00000011816	4191.07	-0.287483	0.0748566	-3.84045	0.000122811	0.00215186	only_NP	protein_coding	G2E3
Female	E-NP	AMP	ENSTGUG00000028626	1327.19	-0.548206	0.171123	-3.20359	0.00135726	0.0145045	only_NP	protein_coding	C16orf87
Female	E-NP	AMP	ENSTGUG00000027783	3365.76	0.67903	0.0596192	11.3895	4.72e-30	8.03e-26	common	protein_coding	SST
Female	E-NP	AMP	ENSTGUG00000020946	1266.83	0.624915	0.138941	4.49771	6.87e-06	0.00021364	only_NP	protein_coding	CPLX3	Neuron_projection
Female	E-NP	AMP	ENSTGUG00000004727	22151.5	0.249988	0.0514328	4.86047	1.17e-06	4.94e-05	common	protein_coding	MRAS
Female	E-NP	AMP	ENSTGUG00000013694	21190.4	0.191854	0.0605154	3.17033	0.00152264	0.0157859	only_NP	protein_coding	PACSIN1	Neuron_projection & Neurogenesis_process
Female	E-NP	AMP	ENSTGUG00000013613	7184.44	0.241372	0.0895923	2.69411	0.00705766	0.0495755	only_NP	protein_coding	ALCAM	Neuron_projection & Neurogenesis_process
Female	E-NP	AMP	ENSTGUG00000005235	12770.5	0.153563	0.0437195	3.51247	0.000443962	0.00596613	only_NP	protein_coding	IP6K1
Female	E-NP	AMP	ENSTGUG00000003831	38571.6	0.23887	0.0500958	4.76826	1.86e-06	7.28e-05	only_NP	protein_coding	AAK1	Neuron_projection
Female	E-NP	AMP	ENSTGUG00000018526	83.6369	-1.1054	0.3733	-2.96115	0.00306491	0.026915	only_NP	protein_coding
Female	E-NP	AMP	ENSTGUG00000001509	3591.04	-0.322648	0.0728506	-4.4289	9.47e-06	0.000270817	only_NP	protein_coding	EPHA10	Neuron_projection & Neurogenesis_process
Female	E-NP	AMP	ENSTGUG00000010510	4573.96	-0.280411	0.0580044	-4.83431	1.34e-06	5.51e-05	only_NP	protein_coding	CYFIP1	Neuron_projection & Neurogenesis_process
Female	E-NP	AMP	ENSTGUG00000007313	2491.81	0.287904	0.0633265	4.54635	5.46e-06	0.000180317	only_NP	protein_coding	SREBF1
Female	E-NP	AMP	ENSTGUG00000001211	7689.98	-0.144054	0.0438761	-3.2832	0.00102637	0.0116334	only_NP	protein_coding	MLLT10
Female	E-NP	AMP	ENSTGUG00000010145	1161.27	-0.251677	0.0827065	-3.04301	0.00234227	0.022105	only_NP	pseudogene
Female	E-NP	AMP	ENSTGUG00000008856	2259.76	-0.493781	0.0802493	-6.1531	7.6e-10	9.17e-08	only_NP	protein_coding	MYLK3
Female	E-NP	AMP	ENSTGUG00000004813	1607.73	0.271831	0.0885454	3.06997	0.00214082	0.0205773	only_NP	protein_coding	TMEM132D
Female	E-NP	AMP	ENSTGUG00000010855	3304.13	-0.30464	0.106785	-2.85283	0.00433317	0.0349054	only_NP	protein_coding	ltk
Female	E-NP	AMP	ENSTGUG00000005814	538.488	0.210496	0.077117	2.72956	0.0063419	0.045991	only_NP	protein_coding	DPH1
Female	E-NP	AMP	ENSTGUG00000027356	9320.26	0.217491	0.0607864	3.57796	0.000346292	0.00487704	only_NP	protein_coding	CHMP1B
Female	E-NP	AMP	ENSTGUG00000007277	8401.63	0.1823	0.0625333	2.91525	0.00355409	0.0301119	only_NP	protein_coding	VPS53
Female	E-NP	AMP	ENSTGUG00000025290	3730.3	-0.161829	0.0554838	-2.91669	0.00353769	0.0300033	only_NP	protein_coding	PPP2R2D
Female	E-NP	AMP	ENSTGUG00000018889	67.074	-0.845341	0.308054	-2.74413	0.00606715	0.0445684	only_NP	lncRNA
Female	E-NP	AMP	ENSTGUG00000012289	18015.3	-0.397804	0.0620291	-6.41318	1.43e-10	2.02e-08	only_NP	protein_coding	PNISR
Female	E-NP	AMP	ENSTGUG00000006503	14098.2	0.105536	0.0368106	2.867	0.00414389	0.0336998	only_NP	protein_coding	PRPS1
Female	E-NP	AMP	ENSTGUG00000018874	10119.8	0.293128	0.0620392	4.72488	2.3e-06	8.78e-05	only_NP	protein_coding	THRB	Neurogenesis_process
Female	E-NP	AMP	ENSTGUG00000017688	9.18719	-1.21462	0.356691	-3.40525	0.00066103	0.00814345	only_NP	miRNA	tgu-let-7f
Female	E-NP	AMP	ENSTGUG00000000909	538.657	0.44421	0.122123	3.63741	0.000275392	0.00408123	only_NP	protein_coding	PNPLA1
Female	E-NP	AMP	ENSTGUG00000008940	4702.13	-0.246126	0.067707	-3.63517	0.000277796	0.00410969	only_NP	protein_coding	SULF2
Female	E-NP	AMP	ENSTGUG00000011736	3090.48	-0.743884	0.139502	-5.33244	9.69e-08	5.63e-06	only_NP	protein_coding	ARHGAP11A
Female	E-NP	AMP	ENSTGUG00000021827	3457.15	0.762686	0.158766	4.80384	1.56e-06	6.26e-05	only_NP	protein_coding	CPNE7
Female	E-NP	AMP	ENSTGUG00000011551	3679.71	-0.431868	0.105506	-4.09328	4.25e-05	0.000926468	only_NP	protein_coding	WASF3	Neurogenesis_process
Female	E-NP	AMP	ENSTGUG00000013609	23641.8	-0.190815	0.0532	-3.58675	0.00033483	0.00473521	only_NP	protein_coding	IFT57	Neuron_projection
Female	E-NP	AMP	ENSTGUG00000004594	2937.44	-0.194309	0.047071	-4.12799	3.66e-05	0.000822432	only_NP	protein_coding	PRPF38B
Female	E-NP	AMP	ENSTGUG00000011347	1765	-0.217288	0.0494803	-4.39141	1.13e-05	0.000314098	only_NP	protein_coding	LATS1
Female	E-NP	AMP	ENSTGUG00000002916	3437.8	0.327338	0.0726791	4.50388	6.67e-06	0.000209056	only_NP	protein_coding	PTPN14
Female	E-NP	AMP	ENSTGUG00000023089	13437.6	0.125524	0.0463753	2.70671	0.00679537	0.0482914	only_NP	protein_coding	CDC42SE2
Female	E-NP	AMP	ENSTGUG00000025994	2189.35	-0.26175	0.053542	-4.88869	1.02e-06	4.39e-05	common	protein_coding	LEPROT
Female	E-NP	AMP	ENSTGUG00000016109	3894.29	0.252378	0.0890718	2.83342	0.00460531	0.0365439	only_NP	protein_coding	DKK3
Female	E-NP	AMP	ENSTGUG00000004425	2477.44	0.398502	0.109102	3.65255	0.000259645	0.00388167	only_NP	protein_coding	IER5L
Female	E-NP	AMP	ENSTGUG00000003673	11923.9	0.21074	0.0669878	3.14595	0.00165545	0.0167944	only_NP	protein_coding	GPD1L
Female	E-NP	AMP	ENSTGUG00000007629	5715.55	-0.257554	0.0648394	-3.97219	7.12e-05	0.00141048	only_NP	protein_coding	FNBP4
Female	E-NP	AMP	ENSTGUG00000003642	3845.24	-0.216549	0.0495108	-4.37378	1.22e-05	0.000336169	only_NP	protein_coding	RUFY2
Female	E-NP	AMP	ENSTGUG00000019045	215.737	-0.52039	0.160847	-3.23532	0.00121506	0.0132852	only_NP	lncRNA
Female	E-NP	AMP	ENSTGUG00000001815	2714.02	0.201953	0.0638016	3.16533	0.00154909	0.0159898	only_NP	protein_coding	TESK1
Female	E-NP	AMP	ENSTGUG00000010054	13581.4	-0.582545	0.0827046	-7.04368	1.87e-12	4.9e-10	common	protein_coding	UPB1
Female	E-NP	AMP	ENSTGUG00000007055	14980.3	-0.161871	0.036923	-4.38402	1.17e-05	0.000323885	only_NP	protein_coding	NFX1
Female	E-NP	AMP	ENSTGUG00000025833	108.965	-0.777079	0.247407	-3.1409	0.00168431	0.0170295	only_NP	protein_coding	FOXJ1
Female	E-NP	AMP	ENSTGUG00000002218	8596.89	-0.184374	0.0596387	-3.09151	0.00199138	0.0194067	only_NP	protein_coding	B3GNT2	Neuron_projection & Neurogenesis_process
Female	E-NP	AMP	ENSTGUG00000000340	17619.1	-0.427772	0.0531155	-8.05362	8.04e-16	5.26e-13	only_NP	protein_coding	DRD1	Neuron_projection & Neurogenesis_process
Female	E-NP	AMP	ENSTGUG00000011130	696.307	-0.406898	0.109955	-3.7006	0.00021509	0.00335452	only_NP	protein_coding	STARD9
Female	E-NP	AMP	ENSTGUG00000022232	63.1237	-0.90858	0.291429	-3.11767	0.00182288	0.0181122	only_NP	protein_coding	ADAMTS7
Female	E-NP	AMP	ENSTGUG00000026513	8135.88	-0.360622	0.0577854	-6.2407	4.36e-10	5.66e-08	only_NP	protein_coding	SRSF11
Female	E-NP	AMP	ENSTGUG00000006452	14283.7	0.257086	0.0567628	4.52914	5.92e-06	0.000191556	only_NP	protein_coding	KCNT1
Female	E-NP	AMP	ENSTGUG00000006347	3686.01	-0.166784	0.0550462	-3.02989	0.0024464	0.0227818	only_NP	protein_coding	WDR59
Female	E-NP	AMP	ENSTGUG00000007695	7240.02	-0.452572	0.127547	-3.54827	0.000387773	0.00535486	only_NP	protein_coding	PHKA2
Female	E-NP	AMP	ENSTGUG00000019506	58866.3	0.148169	0.0488999	3.03005	0.00244511	0.0227818	only_NP	protein_coding	MGLL
Female	E-NP	AMP	ENSTGUG00000012702	4067.01	-0.349638	0.119658	-2.92199	0.00347808	0.0296456	only_NP	protein_coding	VRK1
Female	E-NP	AMP	ENSTGUG00000004257	10496.4	-0.271337	0.0708892	-3.82762	0.000129386	0.00224159	only_NP	protein_coding	PRKCA	Neuron_projection & Neurogenesis_process
Female	E-NP	AMP	ENSTGUG00000012695	20833.1	0.229291	0.0493045	4.65051	3.31e-06	0.00011785	only_NP	protein_coding	RIMS1	Neuron_projection & Neurogenesis_process
Female	E-NP	AMP	ENSTGUG00000000083	5174.04	0.101781	0.0311828	3.264	0.00109851	0.0122879	only_NP	protein_coding	UBE4A
Female	E-NP	AMP	ENSTGUG00000003948	9976.26	0.306005	0.0554139	5.52217	3.35e-08	2.31e-06	only_NP	protein_coding	GPD1L
Female	E-NP	AMP	ENSTGUG00000026057	2128.21	0.336347	0.103987	3.23452	0.00121846	0.0133138	only_NP	protein_coding	RAB11FIP5
Female	E-NP	AMP	ENSTGUG00000006471	9920.36	-0.299405	0.0715693	-4.18342	2.87e-05	0.00067106	only_NP	protein_coding	DLG5	Neuron_projection & Neurogenesis_process
Female	E-NP	AMP	ENSTGUG00000003678	1511.6	0.317332	0.089068	3.56281	0.000366912	0.00511243	only_NP	protein_coding	CELSR1	Neurogenesis_process
Female	E-NP	AMP	ENSTGUG00000020044	3754.11	-0.443215	0.164419	-2.69564	0.00702526	0.04945	only_NP	protein_coding	STX1B	Neuron_projection & Neurogenesis_process
Female	E-NP	AMP	ENSTGUG00000027012	354.349	-0.723689	0.120484	-6.00652	1.9e-09	1.99e-07	common	lncRNA
Female	E-NP	AMP	ENSTGUG00000010286	1119.97	0.521072	0.129807	4.0142	5.96e-05	0.00122116	only_NP	protein_coding	GNG4
Female	E-NP	AMP	ENSTGUG00000001011	7889.43	-0.219548	0.0724311	-3.03113	0.00243641	0.0227251	only_NP	protein_coding	ARHGAP12
Female	E-NP	AMP	ENSTGUG00000001580	18440.6	-0.129454	0.0373121	-3.46949	0.00052145	0.00674437	only_NP	protein_coding	ANKRD17
Female	E-NP	AMP	ENSTGUG00000026831	2459.37	-0.221973	0.0767943	-2.89049	0.00384643	0.0318594	only_NP	lncRNA
Female	E-NP	AMP	ENSTGUG00000020118	4181.46	-0.194731	0.0486699	-4.00106	6.31e-05	0.00127717	only_NP	protein_coding	CMC4
Female	E-NP	AMP	ENSTGUG00000023927	52.3819	-2.02045	0.710844	-2.84233	0.00447853	0.0357547	only_NP	protein_coding	PLA2G4E
Female	E-NP	AMP	ENSTGUG00000003532	154.734	-1.04279	0.332064	-3.14032	0.00168766	0.0170295	only_NP	protein_coding
Female	E-NP	AMP	ENSTGUG00000007406	3938.71	0.148666	0.0436752	3.40391	0.000664298	0.00817187	only_NP	protein_coding	AKTIP
Female	E-NP	AMP	ENSTGUG00000007442	25964.5	0.112876	0.0357994	3.15302	0.00161591	0.016498	only_NP	protein_coding	TRIO	Neuron_projection & Neurogenesis_process
Female	E-NP	AMP	ENSTGUG00000003864	864.382	-0.378178	0.0805185	-4.69678	2.64e-06	9.8e-05	only_NP	protein_coding	SIX3	Neurogenesis_process
Female	E-NP	AMP	ENSTGUG00000027889	3200.31	-0.287288	0.0523135	-5.49166	3.98e-08	2.67e-06	only_NP	protein_coding	LBH
Female	E-NP	AMP	ENSTGUG00000008763	699.605	0.271824	0.100947	2.69275	0.00708654	0.0496963	only_NP	protein_coding	ADAMTS17
Female	E-NP	AMP	ENSTGUG00000027623	571.843	0.375072	0.0837474	4.47861	7.51e-06	0.000229065	only_NP	protein_coding	POU3F2	Neuron_projection & Neurogenesis_process
Female	E-NP	AMP	ENSTGUG00000023075	11009.6	0.267526	0.066251	4.03807	5.39e-05	0.00112923	only_NP	protein_coding	FMNL1
Female	E-NP	AMP	ENSTGUG00000003388	5225.61	-0.241723	0.0722807	-3.34423	0.000825114	0.00976193	only_NP	protein_coding	EML4
Female	E-NP	AMP	ENSTGUG00000008092	611.73	0.55662	0.191882	2.90085	0.00372157	0.0311131	only_NP	protein_coding	TEC
Female	E-NP	AMP	ENSTGUG00000020525	237.4	-0.912276	0.141932	-6.42757	1.3e-10	1.87e-08	common	protein_coding	TRIM65
Female	E-NP	AMP	ENSTGUG00000026052	2329.37	0.352726	0.0939825	3.75311	0.000174657	0.00284077	only_NP	protein_coding	TMEM47
Female	E-NP	AMP	ENSTGUG00000008328	2203.29	0.442539	0.142912	3.09658	0.00195768	0.0191744	only_NP	protein_coding	DENND2B
Female	E-NP	AMP	ENSTGUG00000013631	13234.6	0.158265	0.0360278	4.39285	1.12e-05	0.000312528	only_NP	protein_coding	TOMM70
Female	E-NP	AMP	ENSTGUG00000005807	4006.07	0.188073	0.0509215	3.69338	0.000221292	0.00342258	only_NP	protein_coding	NEXMIF	Neurogenesis_process
Female	E-NP	AMP	ENSTGUG00000012538	11372.4	-0.274734	0.0562267	-4.88618	1.03e-06	4.44e-05	only_NP	protein_coding	CACNA1C	Neuron_projection
Female	E-NP	AMP	ENSTGUG00000010651	385.156	-1.06203	0.239041	-4.44288	8.88e-06	0.000260628	only_NP	protein_coding	DSC2
Female	E-NP	AMP	ENSTGUG00000007832	19660.5	0.109728	0.0373233	2.93995	0.00328268	0.0283638	only_NP	protein_coding	RAB7A
Female	E-NP	AMP	ENSTGUG00000029244	26064.8	0.586894	0.0709464	8.27236	1.31e-16	1.06e-13	only_NP	protein_coding	GAP43	Neuron_projection & Neurogenesis_process
Female	E-NP	AMP	ENSTGUG00000009708	6696.98	0.319127	0.0444055	7.18666	6.64e-13	1.95e-10	only_NP	protein_coding	LDB2
Female	E-NP	AMP	ENSTGUG00000005841	1973.92	-0.222713	0.0465509	-4.78429	1.72e-06	6.81e-05	only_NP	protein_coding	NCOA5
Female	E-NP	AMP	ENSTGUG00000001194	10707.5	0.110379	0.0377358	2.92505	0.00344406	0.0293703	only_NP	protein_coding	KLHL3
Female	E-NP	AMP	ENSTGUG00000004011	4662.9	0.0977674	0.0344	2.84207	0.00448215	0.0357668	only_NP	protein_coding	VBP1
Female	E-NP	AMP	ENSTGUG00000010638	114.364	0.978131	0.210265	4.65191	3.29e-06	0.000117301	only_NP	protein_coding	OPN3	Neuron_projection
Female	E-NP	AMP	ENSTGUG00000012194	64038.7	0.288137	0.053404	5.39542	6.84e-08	4.21e-06	only_NP	protein_coding	OXR1
Female	E-NP	AMP	ENSTGUG00000002747	8983.38	0.158859	0.0502584	3.16085	0.00157308	0.0161319	only_NP	protein_coding	RAB3GAP2
Female	E-NP	AMP	ENSTGUG00000018847	3556.15	0.165832	0.0451002	3.67697	0.000236022	0.00360777	only_NP	protein_coding	ARL15
Female	E-NP	AMP	ENSTGUG00000008476	1750.76	-0.180747	0.0664885	-2.71847	0.00655847	0.0471396	only_NP	protein_coding	SLCO3A1
Female	E-NP	AMP	ENSTGUG00000005590	4175.49	0.193351	0.0456752	4.23316	2.3e-05	0.00056165	only_NP	protein_coding	LRRN3
Female	E-NP	AMP	ENSTGUG00000003207	185.105	-0.76676	0.215262	-3.56199	0.000368058	0.00512223	only_NP	protein_coding	DNAH17
Female	E-NP	AMP	ENSTGUG00000028860	10485.9	0.12489	0.0463489	2.69456	0.00704819	0.0495294	only_NP	lncRNA
Female	E-NP	AMP	ENSTGUG00000002935	7711.88	-0.138084	0.0354698	-3.89301	9.9e-05	0.00183186	only_NP	protein_coding	SREK1
Female	E-NP	AMP	ENSTGUG00000019013	6578.07	0.302362	0.0689897	4.38271	1.17e-05	0.000325306	only_NP	protein_coding	TP53I11
Female	E-NP	AMP	ENSTGUG00000023144	35168.1	0.169882	0.0273965	6.20088	5.61e-10	7.02e-08	only_NP	protein_coding	PFN2
Female	E-NP	AMP	ENSTGUG00000012523	33720.2	0.115381	0.0304956	3.78352	0.000154623	0.0025765	only_NP	protein_coding	SNAP91
Female	E-NP	AMP	ENSTGUG00000009121	341.617	-0.915981	0.323273	-2.83346	0.00460475	0.0365439	only_NP	protein_coding	TDRD12
Female	E-NP	AMP	ENSTGUG00000012166	2498.13	-0.307592	0.0800406	-3.84295	0.000121563	0.00213946	only_NP	protein_coding	CDADC1
Female	E-NP	AMP	ENSTGUG00000023276	11707.4	0.537327	0.189209	2.83986	0.00451334	0.0359482	only_NP	protein_coding	KIF3C
Female	E-NP	AMP	ENSTGUG00000007643	44.0832	-0.949737	0.261915	-3.62613	0.000287702	0.00423703	only_NP	protein_coding	AGBL2
Female	E-NP	AMP	ENSTGUG00000027193	558.304	-0.360651	0.0950859	-3.79289	0.000148902	0.00250323	only_NP	protein_coding	NECAP2
Female	E-NP	AMP	ENSTGUG00000008831	2455.33	-0.194055	0.0553259	-3.5075	0.000452344	0.00604535	only_NP	protein_coding	USP42
Female	E-NP	AMP	ENSTGUG00000028082	58.1491	0.999938	0.321832	3.10702	0.00188985	0.0186173	only_NP	lncRNA
Female	E-NP	AMP	ENSTGUG00000013557	103676	0.122001	0.0336467	3.62595	0.000287903	0.00423703	only_NP	protein_coding	APP	Neuron_projection & Neurogenesis_process
Female	E-NP	AMP	ENSTGUG00000007104	8103.96	-0.387104	0.0788296	-4.91065	9.08e-07	3.99e-05	only_NP	protein_coding	TNS3
Female	E-NP	AMP	ENSTGUG00000005434	10148.2	0.151128	0.0505844	2.98764	0.00281144	0.0252806	only_NP	protein_coding	AP3M2	Neuron_projection
Female	E-NP	AMP	ENSTGUG00000012920	5646.37	0.305167	0.082935	3.67959	0.000233609	0.00358186	only_NP	protein_coding	ME3
Female	E-NP	AMP	ENSTGUG00000002585	3104.11	0.236451	0.0506345	4.66977	3.02e-06	0.000109384	only_NP	protein_coding	AHR
Female	E-NP	AMP	ENSTGUG00000009694	1968.82	-0.551855	0.112267	-4.91557	8.85e-07	3.92e-05	only_NP	protein_coding	SLC5A7	Neuron_projection
Female	E-NP	AMP	ENSTGUG00000016061	306.748	-0.521921	0.184826	-2.82386	0.00474497	0.0373732	only_NP	protein_coding	FLNC
Female	E-NP	AMP	ENSTGUG00000008063	524.051	-0.368776	0.11242	-3.28036	0.00103675	0.0117275	only_NP	protein_coding	POC1B
Female	E-NP	AMP	ENSTGUG00000000474	8431.24	0.111346	0.0411704	2.70451	0.00684056	0.0485112	only_NP	protein_coding	SIN3B
Female	E-NP	AMP	ENSTGUG00000023364	399.682	0.765729	0.135444	5.65348	1.57e-08	1.19e-06	only_NP	protein_coding	RUNX2	Neurogenesis_process
Female	E-NP	AMP	ENSTGUG00000001381	2016.53	0.444037	0.0921345	4.81945	1.44e-06	5.89e-05	only_NP	protein_coding	ADORA1	Neuron_projection
Female	E-NP	AMP	ENSTGUG00000000877	321.649	-0.285027	0.102449	-2.78215	0.00540009	0.0411228	only_NP	protein_coding	EFNA2	Neuron_projection & Neurogenesis_process
Female	E-NP	AMP	ENSTGUG00000008448	3408.23	-0.161399	0.0596132	-2.70743	0.00678054	0.0482507	only_NP	protein_coding	CSTF1
Female	E-NP	AMP	ENSTGUG00000007078	4909.5	-0.250929	0.060058	-4.1781	2.94e-05	0.000682262	only_NP	protein_coding	ZMYM3
Female	E-NP	AMP	ENSTGUG00000005528	9.18233	3.40149	0.846172	4.01986	5.82e-05	0.00120235	only_NP	protein_coding	UMODL1
Female	E-NP	AMP	ENSTGUG00000007603	17512.1	-0.130355	0.0422764	-3.08341	0.00204645	0.0198383	only_NP	protein_coding	PPP1R12A
Female	E-NP	AMP	ENSTGUG00000010835	14770.7	-0.166699	0.0462174	-3.60684	0.000309943	0.00445703	only_NP	protein_coding	BCLAF1
Female	E-NP	AMP	ENSTGUG00000021079	199.708	-0.81816	0.120533	-6.78784	1.14e-11	2.25e-09	only_NP	protein_coding	EMB	Neuron_projection & Neurogenesis_process
Female	E-NP	AMP	ENSTGUG00000001032	10584.1	-0.208434	0.0668672	-3.11713	0.0018262	0.0181267	only_NP	protein_coding	DHDDS
Female	E-NP	AMP	ENSTGUG00000001696	8017.81	0.114073	0.027715	4.11593	3.86e-05	0.000857577	only_NP	protein_coding	ZMAT2
Female	E-NP	AMP	ENSTGUG00000013379	474.836	-0.533399	0.192149	-2.77596	0.00550392	0.0415247	only_NP	protein_coding	GPR156
Female	E-NP	AMP	ENSTGUG00000007960	7632.82	0.275529	0.0932717	2.95405	0.00313633	0.0273633	only_NP	protein_coding	TMEM151B
Female	E-NP	AMP	ENSTGUG00000013292	34653.4	0.17959	0.0517497	3.47037	0.000519749	0.00672944	only_NP	protein_coding	ENO2
Female	E-NP	AMP	ENSTGUG00000007311	2908.75	-0.209566	0.0735804	-2.84812	0.0043978	0.0352425	only_NP	protein_coding	DENND6A
Female	E-NP	AMP	ENSTGUG00000013491	18049.7	0.361127	0.0832374	4.33852	1.43e-05	0.000386455	only_NP	protein_coding	EPHA3	Neuron_projection & Neurogenesis_process
Female	E-NP	AMP	ENSTGUG00000026290	16.9026	-1.46719	0.483875	-3.03217	0.00242801	0.0226716	only_NP	lncRNA
Female	E-NP	AMP	ENSTGUG00000026233	32848.6	0.302675	0.0515377	5.87288	4.28e-09	3.94e-07	only_NP	protein_coding	CLVS2
Female	E-NP	AMP	ENSTGUG00000006464	1957.89	-0.348404	0.11438	-3.04603	0.00231887	0.0219294	only_NP	protein_coding	SEMA3F	Neuron_projection & Neurogenesis_process
Female	E-NP	AMP	ENSTGUG00000007664	5015.6	0.495978	0.0737037	6.72935	1.7e-11	3.29e-09	only_NP	protein_coding	SEMA5A	Neuron_projection & Neurogenesis_process
Female	E-NP	AMP	ENSTGUG00000008060	75270	-0.179257	0.0528652	-3.39083	0.000696808	0.00847377	only_NP	protein_coding	GAD1	Neuron_projection
Female	E-NP	AMP	ENSTGUG00000000306	13845	0.260607	0.0729093	3.5744	0.000351038	0.00492757	only_NP	protein_coding	ADCYAP1R1	Neuron_projection
Female	E-NP	AMP	ENSTGUG00000004110	3152.61	0.0933544	0.0344051	2.71339	0.00665988	0.0476761	only_NP	protein_coding	WIPI1
Female	E-NP	AMP	ENSTGUG00000010943	66.0627	0.98147	0.262863	3.73377	0.000188632	0.003019	only_NP	protein_coding	NMBR
Female	E-NP	AMP	ENSTGUG00000020934	8758.29	0.270696	0.0800759	3.38049	0.000723573	0.00873679	only_NP	protein_coding	TMEM59L
Female	E-NP	AMP	ENSTGUG00000010724	9711.52	0.275995	0.0844871	3.26672	0.00108803	0.0122263	only_NP	protein_coding	MYO1B
Female	E-NP	AMP	ENSTGUG00000022693	9632.6	0.120184	0.0413291	2.90797	0.00363786	0.0305936	only_NP	protein_coding	CDC37
Female	E-NP	AMP	ENSTGUG00000001066	28151.2	0.150747	0.0403719	3.73396	0.000188493	0.003019	only_NP	protein_coding	APBA1	Neuron_projection
Female	E-NP	AMP	ENSTGUG00000023892	54.6644	-5.24398	1.22995	-4.26356	2.01e-05	0.000511729	only_NP	lncRNA
Female	E-NP	AMP	ENSTGUG00000000852	14572.9	0.235491	0.0494844	4.7589	1.95e-06	7.56e-05	only_NP	protein_coding	PFKP
Female	E-NP	AMP	ENSTGUG00000013268	19.4634	1.23936	0.450277	2.75245	0.00591511	0.0436968	only_NP	protein_coding	PKHD1
Female	E-NP	AMP	ENSTGUG00000002413	7780.39	0.28202	0.0618114	4.56259	5.05e-06	0.000169216	only_NP	protein_coding	NPDC1
Female	E-NP	AMP	ENSTGUG00000010076	6446.96	-0.341783	0.122116	-2.79885	0.00512855	0.0396616	only_NP	protein_coding	CARF
Female	E-NP	AMP	ENSTGUG00000004424	8719.57	-0.357099	0.0716988	-4.98054	6.34e-07	2.92e-05	only_NP	protein_coding	MYO9A	Neuron_projection & Neurogenesis_process
Female	E-NP	AMP	ENSTGUG00000022044	967.224	-0.607683	0.163345	-3.72023	0.000199043	0.00314711	only_NP	protein_coding	BCKDHA
Female	E-NP	AMP	ENSTGUG00000025647	136.735	-0.368679	0.13566	-2.71767	0.00657432	0.0472335	only_NP	protein_coding	ALKAL1	Neuron_projection & Neurogenesis_process
Female	E-NP	AMP	ENSTGUG00000012956	39574.4	0.159407	0.0523232	3.04658	0.0023146	0.0219012	only_NP	protein_coding	DLG2	Neuron_projection
Female	E-NP	AMP	ENSTGUG00000004639	1355.1	0.237032	0.0577312	4.10578	4.03e-05	0.00089031	only_NP	protein_coding	NFIB	Neuron_projection & Neurogenesis_process
Female	E-NP	AMP	ENSTGUG00000004372	10864.2	-1.01864	0.253638	-4.01611	5.92e-05	0.00121569	only_NP	protein_coding	HBAA
Female	E-NP	AMP	ENSTGUG00000027725	599.773	-0.516197	0.133573	-3.86453	0.000111302	0.00201444	only_NP	protein_coding
Female	E-NP	AMP	ENSTGUG00000020325	95.696	-0.925798	0.292309	-3.16719	0.00153922	0.0158996	only_NP	protein_coding	OGN
Female	E-NP	AMP	ENSTGUG00000010542	6063.67	0.249319	0.0572476	4.3551	1.33e-05	0.000361472	only_NP	protein_coding	TBC1D10A
Female	E-NP	AMP	ENSTGUG00000004492	132.76	-0.36852	0.128718	-2.86301	0.00419633	0.0340287	only_NP	protein_coding	CCDC171
Female	E-NP	AMP	ENSTGUG00000012084	5130.48	-0.359477	0.0634939	-5.66161	1.5e-08	1.14e-06	only_NP	protein_coding	INTS6
Female	E-NP	AMP	ENSTGUG00000008095	2876.33	-0.205991	0.0716232	-2.87604	0.00402698	0.0330333	only_NP	protein_coding	MINAR1	Neuron_projection & Neurogenesis_process
Female	E-NP	AMP	ENSTGUG00000027719	379.009	-0.289577	0.107519	-2.69327	0.00707543	0.0496594	only_NP	protein_coding	FAM222A
Female	E-NP	AMP	ENSTGUG00000007963	7661.36	-0.492503	0.0627565	-7.84784	4.23e-15	2.11e-12	only_NP	protein_coding	CEP290	Neuron_projection & Neurogenesis_process
Female	E-NP	AMP	ENSTGUG00000008580	7192.3	0.144363	0.0459692	3.14043	0.00168699	0.0170295	only_NP	protein_coding	NLGN4X	Neuron_projection & Neurogenesis_process
Female	E-NP	AMP	ENSTGUG00000020436	2843.96	0.374656	0.0845265	4.43241	9.32e-06	0.000267794	only_NP	protein_coding	NECTIN1	Neuron_projection & Neurogenesis_process
Female	E-NP	AMP	ENSTGUG00000011535	9517.91	0.177588	0.0386043	4.60021	4.22e-06	0.000145353	only_NP	protein_coding	STAU2
Female	E-NP	AMP	ENSTGUG00000024395	2514.17	0.613894	0.10908	5.62793	1.82e-08	1.37e-06	only_NP	protein_coding	BRD2
Female	E-NP	AMP	ENSTGUG00000024398	192.683	-0.622639	0.144045	-4.32253	1.54e-05	0.000409037	only_NP	protein_coding	SKOR1	Neuron_projection
Female	E-NP	AMP	ENSTGUG00000019570	1087.45	0.533231	0.196577	2.71258	0.00667611	0.047723	only_NP	protein_coding	GPR26
Female	E-NP	AMP	ENSTGUG00000002568	109684	-0.210932	0.0717968	-2.93791	0.00330436	0.0284643	only_NP	protein_coding	GRIN1	Neuron_projection
Female	E-NP	AMP	ENSTGUG00000024939	727.373	-0.501048	0.109632	-4.57027	4.87e-06	0.00016508	only_NP	protein_coding	CASC5
Female	E-NP	AMP	ENSTGUG00000002878	1657.72	-0.415818	0.122493	-3.39463	0.000687212	0.00838705	only_NP	protein_coding	KCNJ2	Neuron_projection
Female	E-NP	AMP	ENSTGUG00000023878	1018.37	-0.518252	0.154733	-3.34933	0.000810081	0.00962423	only_NP	protein_coding	PRRG1
Female	E-NP	AMP	ENSTGUG00000000884	70235.2	-0.384466	0.0562238	-6.83814	8.02e-12	1.68e-09	only_NP	protein_coding	CIRBP
Female	E-NP	AMP	ENSTGUG00000011176	3238.48	0.383362	0.115721	3.31281	0.000923634	0.0106679	only_NP	protein_coding	CA8
Female	E-NP	AMP	ENSTGUG00000022571	459.808	0.657007	0.230935	2.84499	0.00444127	0.0355072	only_NP	protein_coding	HNRNPL
Female	E-NP	AMP	ENSTGUG00000022577	856.929	1.82443	0.637107	2.86361	0.00418839	0.0339805	only_NP	lncRNA
Female	E-NP	AMP	ENSTGUG00000004170	1513.67	0.199375	0.0585837	3.40326	0.000665878	0.00818539	only_NP	protein_coding	C7orf26
Female	E-NP	AMP	ENSTGUG00000010693	8543.23	-0.269378	0.072278	-3.72697	0.000193797	0.00308425	only_NP	protein_coding	MFN1
Female	E-NP	AMP	ENSTGUG00000007451	111.023	0.965583	0.315992	3.05572	0.00224518	0.021399	only_NP	protein_coding	DNASE1L3
Female	E-NP	AMP	ENSTGUG00000002858	11554.2	-0.13003	0.0412416	-3.15287	0.00161673	0.016498	only_NP	protein_coding	HNRNPD
Female	E-NP	AMP	ENSTGUG00000005835	186.186	0.399556	0.147461	2.70956	0.00673719	0.0480788	only_NP	protein_coding	HIC1
Female	E-NP	AMP	ENSTGUG00000011712	24957.6	-0.20469	0.0727292	-2.81442	0.0048866	0.0382057	only_NP	protein_coding	HSPH1
Female	E-NP	AMP	ENSTGUG00000006615	2189.29	0.24174	0.0769775	3.14039	0.0016872	0.0170295	common	protein_coding	SRPRB
Female	E-NP	AMP	ENSTGUG00000009690	4934.6	-0.605115	0.0698103	-8.668	4.4e-18	4.99e-15	only_NP	protein_coding	MPPE1
Female	E-NP	AMP	ENSTGUG00000011028	4949.64	-0.564715	0.129413	-4.36365	1.28e-05	0.000350989	only_NP	protein_coding	megf6
Female	E-NP	AMP	ENSTGUG00000006847	1694.07	-0.24989	0.0836625	-2.98688	0.0028184	0.0253299	only_NP	protein_coding	TMOD3
Female	E-NP	AMP	ENSTGUG00000004217	5893.26	0.147262	0.0402198	3.66143	0.000250809	0.00377761	only_NP	protein_coding	USP10
Female	E-NP	AMP	ENSTGUG00000000245	14331.9	-0.24438	0.0609729	-4.00801	6.12e-05	0.00124758	only_NP	protein_coding	HOOK3	Neurogenesis_process
Female	E-NP	AMP	ENSTGUG00000011246	9089.32	-0.202526	0.0495868	-4.08427	4.42e-05	0.000961927	only_NP	protein_coding	RBM25
Female	E-NP	AMP	ENSTGUG00000012418	8065.62	-0.193521	0.0688108	-2.81237	0.00491777	0.0384142	only_NP	protein_coding	NAA16
Female	E-NP	AMP	ENSTGUG00000001322	532.297	1.21127	0.153034	7.91505	2.47e-15	1.4e-12	common	protein_coding	C1QL3
Female	E-NP	AMP	ENSTGUG00000008426	3027.38	0.192265	0.0511615	3.758	0.000171273	0.00279911	only_NP	protein_coding	SAP30BP
Female	E-NP	AMP	ENSTGUG00000004673	1829.34	-0.297319	0.0910548	-3.26527	0.00109358	0.0122695	only_NP	protein_coding	TRIP4
Female	E-NP	AMP	ENSTGUG00000000696	5177.73	-0.277921	0.0729318	-3.8107	0.000138576	0.00235995	only_NP	protein_coding	RBM33
Female	E-NP	AMP	ENSTGUG00000023130	47.1591	-0.774358	0.273666	-2.82957	0.00466102	0.0368827	only_NP	lncRNA
Female	E-NP	AMP	ENSTGUG00000007255	9983.81	0.244791	0.0662933	3.69255	0.000222021	0.00343073	only_NP	protein_coding	PAK6	Neuron_projection & Neurogenesis_process
Female	E-NP	AMP	ENSTGUG00000022432	14261.1	0.142811	0.0425707	3.35467	0.000794605	0.00946681	only_NP	protein_coding	KCNS2
Female	E-NP	AMP	ENSTGUG00000003722	9047.12	-0.0957516	0.0304298	-3.14664	0.0016516	0.0167753	only_NP	protein_coding	STAG2
Female	E-NP	AMP	ENSTGUG00000005144	2838.47	-0.395355	0.106903	-3.69827	0.000217076	0.00337025	only_NP	protein_coding	B3GALT5
Female	E-NP	AMP	ENSTGUG00000024212	88.8412	-0.423106	0.146287	-2.8923	0.00382427	0.0317377	only_NP	lncRNA
Female	E-NP	AMP	ENSTGUG00000024216	9017.48	0.363402	0.0692417	5.24831	1.54e-07	8.42e-06	only_NP	lncRNA
Female	E-NP	AMP	ENSTGUG00000003336	14764.4	-0.20569	0.0359842	-5.71613	1.09e-08	8.79e-07	only_NP	protein_coding	NCOA6
Female	E-NP	AMP	ENSTGUG00000004155	1132.7	-0.374274	0.10977	-3.40961	0.000650565	0.00806122	only_NP	protein_coding	TMEM63A
Female	E-NP	AMP	ENSTGUG00000017364	11499	-0.136319	0.0506376	-2.69206	0.00710128	0.0497792	only_NP	protein_coding	XPR1
Female	E-NP	AMP	ENSTGUG00000005613	23088.2	0.170072	0.0449078	3.78714	0.000152394	0.00254683	only_NP	protein_coding	APBA2	Neuron_projection
Female	E-NP	AMP	ENSTGUG00000011746	16402.7	0.163192	0.0379658	4.29838	1.72e-05	0.000447566	only_NP	protein_coding	SPRED1
Female	E-NP	AMP	ENSTGUG00000001349	6579.35	-0.223317	0.0554801	-4.02517	5.69e-05	0.00117979	only_NP	protein_coding	ELAVL2
Female	E-NP	AMP	ENSTGUG00000010292	242.494	-0.472968	0.175577	-2.69379	0.0070644	0.0496024	only_NP	protein_coding	CPZ
Female	E-NP	AMP	ENSTGUG00000000810	398.353	0.681544	0.120232	5.66857	1.44e-08	1.11e-06	common	protein_coding	NKAIN1
Female	E-NP	AMP	ENSTGUG00000019070	1900.62	0.284928	0.0735548	3.87368	0.000107203	0.00194856	only_NP	protein_coding	ADPGK
Female	E-NP	AMP	ENSTGUG00000010890	177.134	0.437525	0.143881	3.04088	0.0023589	0.0221907	only_NP	protein_coding	ADRB1
Female	E-NP	AMP	ENSTGUG00000001710	357.167	-0.392644	0.131396	-2.98825	0.00280577	0.0252506	only_NP	protein_coding	KIF24
Female	E-NP	AMP	ENSTGUG00000008838	466.9	-0.448503	0.126939	-3.53321	0.000410539	0.00560554	only_NP	protein_coding	ZIC1
Female	E-NP	AMP	ENSTGUG00000007167	4053.8	-0.127817	0.0433928	-2.94558	0.00322349	0.0279659	only_NP	protein_coding	MED12	Neurogenesis_process
Female	E-NP	AMP	ENSTGUG00000010473	3193.51	-0.26852	0.0519257	-5.17123	2.33e-07	1.22e-05	only_NP	protein_coding	MSH4
Female	E-NP	AMP	ENSTGUG00000023510	1785.06	0.191611	0.0561005	3.41549	0.000636667	0.00791206	only_NP	protein_coding	B4GALT1
Female	E-NP	AMP	ENSTGUG00000006079	1104.12	-0.274448	0.0725348	-3.78367	0.00015453	0.0025765	only_NP	protein_coding	JAG1	Neurogenesis_process
Female	E-NP	AMP	ENSTGUG00000026674	5350.06	0.233674	0.0602654	3.87741	0.000105576	0.00192929	only_NP	protein_coding	B3GALT2
Female	E-NP	AMP	ENSTGUG00000004910	6598.44	-0.151085	0.050612	-2.98517	0.0028342	0.025445	only_NP	protein_coding	ZC3H7A
Female	E-NP	AMP	ENSTGUG00000011766	13801.7	-0.173699	0.0345441	-5.02833	4.95e-07	2.38e-05	only_NP	protein_coding	C2CD5
Female	E-NP	AMP	ENSTGUG00000011268	2720.03	-0.161561	0.0459502	-3.51599	0.000438113	0.00590152	only_NP	protein_coding	RMND1
Female	E-NP	AMP	ENSTGUG00000027830	2499.57	0.415112	0.138257	3.00247	0.00267797	0.0243508	only_NP	protein_coding	FN3KRP
Female	E-NP	AMP	ENSTGUG00000000607	14888.7	0.246511	0.0710269	3.47067	0.000519161	0.00672695	only_NP	protein_coding	SCN3B
Female	E-NP	AMP	ENSTGUG00000023590	13164.9	0.148427	0.0509804	2.91146	0.0035974	0.0303433	only_NP	protein_coding	XBP1	Neurogenesis_process
Female	E-NP	AMP	ENSTGUG00000007178	1954.97	-0.208356	0.0756156	-2.75546	0.0058609	0.0434284	only_NP	protein_coding	ELOVL1
Female	E-NP	AMP	ENSTGUG00000009410	4023.44	-0.240063	0.0798827	-3.00519	0.00265411	0.0242289	only_NP	protein_coding	SLC25A28
Female	E-NP	AMP	ENSTGUG00000001157	20.4777	-1.92643	0.619508	-3.10961	0.00187335	0.0184979	only_NP	protein_coding	IFNLR1
Female	E-NP	AMP	ENSTGUG00000021225	1917.87	0.292554	0.0694009	4.21542	2.49e-05	0.00059824	only_NP	protein_coding	MRPL9
Female	E-NP	AMP	ENSTGUG00000021222	31.8551	1.05776	0.380651	2.77881	0.00545586	0.0413271	only_NP	lncRNA
Female	E-NP	AMP	ENSTGUG00000003205	15990.1	0.242061	0.0548807	4.41067	1.03e-05	0.000291776	only_NP	protein_coding	CANT1
Female	E-NP	AMP	ENSTGUG00000008726	5806.6	-0.135647	0.0352983	-3.84287	0.000121604	0.00213946	only_NP	protein_coding	PDS5A
Female	E-NP	AMP	ENSTGUG00000026942	30931.3	-0.253351	0.0846966	-2.99128	0.00277814	0.0250514	only_NP	protein_coding	SPTBN4	Neuron_projection & Neurogenesis_process
Female	E-NP	AMP	ENSTGUG00000026949	1561.73	-0.264278	0.0810955	-3.25884	0.00111868	0.0124311	only_NP	lncRNA
Female	E-NP	AMP	ENSTGUG00000025666	11364.1	-0.167459	0.055565	-3.01375	0.0025804	0.0236915	only_NP	protein_coding	HACD2
Female	E-NP	AMP	ENSTGUG00000011529	3560.63	-0.353273	0.072195	-4.89332	9.92e-07	4.33e-05	only_NP	protein_coding	RNF6	Neuron_projection & Neurogenesis_process
Female	E-NP	AMP	ENSTGUG00000006135	10050.7	-0.223634	0.0635843	-3.51713	0.000436237	0.0058809	only_NP	protein_coding	CERT1
Female	E-NP	AMP	ENSTGUG00000008211	4717.65	-0.211367	0.0687845	-3.07288	0.00212001	0.0204119	only_NP	protein_coding	PPP4R1
Female	E-NP	AMP	ENSTGUG00000013253	27799.5	0.154366	0.0505318	3.05483	0.00225189	0.0214269	only_NP	protein_coding	CLSTN3	Neuron_projection
Female	E-NP	AMP	ENSTGUG00000006588	4175.31	0.219552	0.0473222	4.63951	3.49e-06	0.000123523	only_NP	protein_coding	LEMD3
Female	E-NP	AMP	ENSTGUG00000006826	24813.4	0.270941	0.0606648	4.4662	7.96e-06	0.000238485	only_NP	protein_coding	EDIL3
Female	E-NP	AMP	ENSTGUG00000006668	7859.58	0.170098	0.0517712	3.28557	0.00101775	0.011551	only_NP	protein_coding	PSMD14
Female	E-NP	AMP	ENSTGUG00000014780	4496.32	0.209037	0.0706757	2.9577	0.00309945	0.0270971	only_NP	protein_coding
Female	E-NP	AMP	ENSTGUG00000018935	2987.8	-0.192337	0.0546729	-3.51796	0.000434884	0.00587197	only_NP	protein_coding	RBBP5
Female	E-NP	AMP	ENSTGUG00000010166	95977.5	0.221636	0.0545432	4.06349	4.83e-05	0.00103329	only_NP	protein_coding	TUBA1B
Female	E-NP	AMP	ENSTGUG00000011610	1530.63	-0.131966	0.0479017	-2.75493	0.00587039	0.0434608	only_NP	protein_coding	WEE2
Female	E-NP	AMP	ENSTGUG00000018929	602.67	0.324524	0.112483	2.88509	0.00391305	0.032268	only_NP	protein_coding	ASB13
Female	E-NP	AMP	ENSTGUG00000010225	33795.4	0.151536	0.0545555	2.77765	0.00547528	0.0414372	only_NP	protein_coding	ATF4	Neuron_projection & Neurogenesis_process
Female	E-NP	AMP	ENSTGUG00000001937	30219.7	0.12766	0.0343548	3.71593	0.000202459	0.00318635	only_NP	protein_coding	GDI2
Female	E-NP	AMP	ENSTGUG00000019099	42985.4	0.206986	0.0432157	4.78961	1.67e-06	6.65e-05	only_NP	protein_coding	DNAJC5
Female	E-NP	AMP	ENSTGUG00000019341	5487.84	-0.252005	0.05196	-4.84999	1.23e-06	5.19e-05	only_NP	protein_coding	KIAA1551
Female	E-NP	AMP	ENSTGUG00000023167	847.403	0.468419	0.116044	4.03656	5.42e-05	0.00113227	only_NP	protein_coding	BTD
Female	E-NP	AMP	ENSTGUG00000013262	115.754	-0.917415	0.31074	-2.95236	0.00315358	0.0274434	only_NP	protein_coding	RHAG
Female	E-NP	AMP	ENSTGUG00000008627	2743.19	0.208142	0.0689008	3.02089	0.00252035	0.0233056	only_NP	protein_coding	ZNF423	Neurogenesis_process
Female	E-NP	AMP	ENSTGUG00000002848	2387.58	0.171727	0.0485194	3.53934	0.000401128	0.00549563	only_NP	protein_coding	RUNDC1
Female	E-NP	AMP	ENSTGUG00000003264	2773.2	-0.219569	0.0773058	-2.84026	0.00450762	0.0359195	only_NP	protein_coding	TLE4
Female	E-NP	AMP	ENSTGUG00000023170	42.6462	1.02912	0.333494	3.08588	0.00202949	0.0197188	only_NP	protein_coding	KCNJ16
Female	E-NP	AMP	ENSTGUG00000003215	3933.51	-0.21012	0.0698137	-3.00972	0.00261492	0.0239826	only_NP	protein_coding	ASIC2	Neuron_projection
Female	E-NP	AMP	ENSTGUG00000022051	2256.57	-0.17885	0.0646324	-2.76718	0.00565435	0.0423591	only_NP	protein_coding	PHOSPHO2
Female	E-NP	AMP	ENSTGUG00000008066	334.903	-0.59235	0.132204	-4.48058	7.44e-06	0.000227778	only_NP	protein_coding	GDF10
Female	E-NP	AMP	ENSTGUG00000011934	1882.41	-0.274608	0.0634318	-4.32917	1.5e-05	0.000398485	only_NP	protein_coding	BAZ1A
Female	E-NP	AMP	ENSTGUG00000003894	20888.9	0.124478	0.0412533	3.01741	0.00254949	0.0234839	only_NP	protein_coding	GFPT1
Female	E-NP	AMP	ENSTGUG00000003599	7396.36	0.22175	0.0566258	3.91605	9e-05	0.00169587	only_NP	protein_coding	LZIC
[truncated: 3,447 more rows]

## Sheet: S5. GO category
Table S5. Categorization of GO into new category of neural function (i.e., neuron projection, Neurogenesis process, and in-situ neurogenesis)
term_goid	term_category	term_level	term_name	category	members_input_overlap_geneids
GO:0055059	b	4	asymmetric neuroblast division	in-situ neurogenesis	ARHGEF2; DOCK7; TEAD3; FGF13; RAB10; SOX5
GO:0045200	b	4	establishment of neuroblast polarity	in-situ neurogenesis	FGF13; RAB10; DOCK7
GO:0014016	b	5	neuroblast differentiation	in-situ neurogenesis	TAFA3; TAFA1; ASCL1; BCHE; SIX3
GO:0021847	b	4	ventricular zone neuroblast division	in-situ neurogenesis	DCT; FGFR2
GO:0002085	b	5	inhibition of neuroepithelial cell differentiation	in-situ neurogenesis	HES1; HES5; NOTCH1; DLL1; NODAL
GO:2000177	b	5	regulation of neural precursor cell proliferation	in-situ neurogenesis	TAFA3; KDM1A; TOX; PTN; RASSF10; VAX1; SLC6A4; ID2; FOXG1; VEGFA; TAFA1; HIF1A; PTPRZ1; CTNNB1; ZNF335; RAPGEF1; ADCYAP1; DLL4; PITX3; SIX3; GNAI2; EGF; SPINT2; LHX1; SPINT1; NES; BTG2; TRIM71; DISC1; SOX10; NAP1L1; SMO; PROX1; GLI2; GLI3; GLI1; NF2; NF1; CX3CL1; PTBP2; DCT; CDH2; SIRT2; LYN; MDK; ASCL1; GPR37L1; APPL2; FZD3; SMARCD3; NR2E1; VEGFC; SHH; DISP3; GATA2; CTNNA1; WNT3A; LHX5; LRP2; LI…
GO:0036445	b	5	neuronal stem cell division	in-situ neurogenesis	WNT3A; ARHGEF2; DOCK7; TEAD3; NUMB; FGF13; RAB10; DCT; FGFR2; LEF1; SOX5
GO:0048699	b	5	generation of neurons	Neurogenesis process	DUOXA1; TAFA3; ZDHHC17; IFT27; MOV10; RYK; CRKL; HOXC10; STK11; USP9X; IL6ST; FKBP4; HIPK2; B2M; PCSK9; GPM6A; GORASP1; GPM6B; DBN1; SEMA4B; SEMA4C; SEMA4D; GABRB2; KIAA0319; EEF2K; LHX1; LHX2; LHX3; DLG5; DLG4; NTNG2; KANK1; CAMK1; PIK3CA; PIK3CB; GPR183; PIK3CD; APBB1; BLOC1S2; GDF7; GPRC5B; ZSWIM5; ZSWIM6; RTN4R; MANF; IRX5; IRX4; THY1; IRX6; IRX1; IRX3; IRX2; BRINP3; NEUROD2; SLITRK4; SLITRK5…
GO:0021533	b	4	cell differentiation in hindbrain	Neurogenesis process	FAIM2; LHX1; TTLL1; LHX5; GRID2; ATP7A; NOG; AGTPBP1; OPHN1; RORA; CBLN1; HERC1; MTPN; LDB1; WNT7A; PHOX2B; GATA2; PROX1; KNDC1
GO:0021954	b	5	central nervous system neuron development	Neurogenesis process	CDH11; FBXO45; TTC36; CRKL; SZT2; FOXG1; EPHA4; DCLK1; UBB; NDNF; UQCRQ; MAP2; NDEL1; AGBL4; RAPGEF2; CRK; SPTBN4; DRD1; ATP7A; HSP90AB1; GBX2; SOX1; ARX; FEZF2; LHX8; GATA2; HPRT1; CHRNB2; NTRK2; GLI2; DISC1; SLIT3; MYCBP2; SLIT1; SCN1B; GBA2; B4GALT5; ZMIZ1; DRAXIN; ARHGAP35; EPHB2; EPHB3; EPHB1; EPHB6; RAC3; NR4A2; SCYL2; ASCL1; NR2E1; FGF8; GABRB1; SLC4A10; PHOX2B; FGFR2; NANOS1; NRP2; BTG2; …
GO:0021953	b	5	central nervous system neuron differentiation	Neurogenesis process	GSX1; RYK; CRKL; ISL1; ISL2; UQCRQ; FAIM2; B2M; AGBL4; RAPGEF2; NKX2-2; NKX2-1; LHX1; LHX3; LHX4; LHX5; LHX6; LHX8; FGFR2; RORA; OLIG3; HSP90AB1; INHBA; CSNK1D; CSNK1E; MYCBP2; TBX20; KNDC1; CLN8; SEMA3A; ERBB4; LDB1; GATA2; NKX6-1; PAFAH1B1; NIN; ROBO1; ROBO2; PTEN; HES5; NPY; UBB; ZNF335; SIN3A; WNT7A; DMRT3; GBA; DCLK1; TBR1; NDNF; MDGA1; MDGA2; CRK; EMX1; ATP7A; CHD5; GSX2; TULP3; TCTN1; DISC…
GO:0021893	b	5	cerebral cortex GABAergic interneuron fate commitment	Neurogenesis process	DLX1; DLX2
GO:0021877	b	5	forebrain neuron fate commitment	Neurogenesis process	FEZF2; ASCL1; TBR1; BCL11B; SATB2; NKX2-1; GATA2
GO:0021979	b	4	hypothalamus cell differentiation	Neurogenesis process	SEMA3A; POU3F2; HAP1; NDNF; UBB; OTP; NRP2
GO:0021886	b	5	hypothalamus gonadotrophin-releasing hormone neuron differentiation	Neurogenesis process	SEMA3A; NDNF; NRP2; UBB
GO:0022008	b	4	neurogenesis	Neurogenesis process	DUOXA1; RNF10; HSPA5; B2M; ITPKA; EN1; CAMK1; PIK3CA; PIK3CB; GPR183; PIK3CD; ZSWIM5; ZSWIM6; IRX5; IRX4; IRX6; IRX1; IRX3; IRX2; CRB1; CRB2; OPA1; TRAPPC9; TRAPPC4; MAG; UGCG; EVL; ITGA1; ITGA4; RIT2; ITGA6; IQSEC1; APOA1; GAP43; MYPN; TTL; KCNIP2; SDK1; TPRN; LIN28A; GRN; ANAPC2; ZEB1; RPS6KA5; NOG; GIT1; NUP133; SMAD4; VAPA; NPHP4; CYFIP1; SPART; ARF1; ARF6; ARF4; ARTN; SZT2; OLIG2; OLIG3; ZSW…
GO:0048666	b	4	neuron development	Neurogenesis process	ZDHHC15; ZDHHC17; IFT27; MOV10; RYK; CRKL; STK11; USP9X; FKBP4; B2M; GPM6A; GPM6B; DBN1; SEMA4B; SEMA4C; SEMA4D; GABRB2; KIAA0319; EEF2K; LHX1; BLOC1S5; LHX3; DLG5; DLG4; NTNG2; KANK1; CAMK1; PIK3CA; PIK3CB; MFRP; PIK3CD; APBB1; ZSWIM5; ZSWIM6; RTN4R; MANF; THY1; ZSWIM8; SLITRK6; LRP2; SLITRK4; SLITRK5; SLITRK2; SLITRK3; CAMK2G; CRB1; CAMK2A; CAMK2B; CRB2; NEUROG3; SFRP1; OPA1; NEGR1; CXCL12; GAT…
GO:0030182	b	4	neuron differentiation	Neurogenesis process	DUOXA1; ZDHHC15; ZDHHC17; IFT27; MOV10; RYK; CRKL; HOXC10; STK11; USP9X; FKBP4; HIPK2; B2M; PCSK9; GPM6A; GPM6B; DBN1; SEMA4B; SEMA4C; SEMA4D; GABRB2; KIAA0319; EEF2K; LHX1; LHX2; LHX3; DLG5; DLG4; NTNG2; KANK1; CAMK1; PIK3CA; PIK3CB; MFRP; PIK3CD; APBB1; BLOC1S2; GDF7; ZSWIM5; ZSWIM6; RTN4R; MANF; IRX5; IRX4; THY1; IRX6; IRX1; IRX3; IRX2; BRINP3; LRP2; SLITRK4; SLITRK5; SLITRK2; SLITRK3; GPR37L1…
GO:0048663	b	4	neuron fate commitment	Neurogenesis process	DMRT3; SMAD4; ISL1; FOXG1; TBR1; BCL11B; FOXN4; NKX2-2; SOX1; MNX1; DLL1; GBX1; NKX2-1; FEZF2; GSX2; OLIG2; RBPJ; GSX1; SIX1; MYT1L; GLI2; GLI3; ESRP1; ATOH1; JAG2; DLX1; DLX2; POU3F2; TGFBR1; LBX1; ASCL1; ISL2; FEV; POU4F1; PAX6; DLL4; SATB2; SUFU; SHH; GATA2; OLIG3; DBX1; LHX3; ZNF521; BMP4; HOXC10; DMRTA2; PTF1A; WNT1; ID2; NOTCH1; HOXD10; TLX3; FOXA1; IHH; PRRX1; CDC42
GO:0048664	b	4	neuron fate determination	Neurogenesis process	FEZF2; FOXG1; LBX1; PRRX1; ATOH1; NKX2-2; WNT1; CDC42
GO:0048665	b	4	neuron fate specification	Neurogenesis process	DMRT3; ISL1; ISL2; NKX2-2; SOX1; MNX1; DLL1; LHX3; GSX2; SIX1; GLI2; GLI3; ESRP1; ATOH1; MYT1L; POU3F2; ASCL1; FEV; POU4F1; SUFU; OLIG3; DBX1; HOXC10; DMRTA2; HOXD10; TLX3; FOXA1
GO:0042551	b	4	neuron maturation	Neurogenesis process	KDM1A; LGI4; EPHA8; NRCAM; BCL11A; RET; SRRM4; CNTN2; CNTNAP2; TBX6; MYOC; EDNRB; SPTBN4; SCLT1; LRRK2; GLDN; RB1; CLN5; VSX1; C3; B4GALT5; KCNIP2; ADGRB3; C1QL1; FARP2; RAC3; NR4A2; MECP2; FEV; CX3CL1; MTOR; OPA1; ANKS1A; AGRN; MTCH1; SCARF1; APP; NTN4; PICK1; C1QA; RND1; MAP3K13; ACTL6B; B4GALT6
GO:0003358	b	5	noradrenergic neuron development	Neurogenesis process	ASCL1; PHOX2B
GO:0003357	b	5	noradrenergic neuron differentiation	Neurogenesis process	PHOX2A; SOX11; ASCL1; HAND2; PHOX2B
GO:0060163	b	5	subpallium neuron fate commitment	Neurogenesis process	GSX2; ASCL1
GO:0021535	b	4	cell migration in hindbrain	Neurogenesis process	RERE; ARL13B; SEMA4C; RBFOX2; PLXNA2; ATP1B2; POU4F1; NHLH2; TTBK2; FLNA; DAB1; PHOX2B; LEF1; CTNNA2
GO:0021814	b	4	cell motility involved in cerebral cortex radial glia guided migration	Neurogenesis process	SUN2; DAB2IP; P2RY12; SRGAP2; SYNE2; BMERB1
GO:0021885	b	4	forebrain cell migration	Neurogenesis process	NRP2; ARL13B; EMX2; FOXG1; NDNF; SRGAP2; MBOAT7; SYNE2; LAMB1; DAB1; NKX2-1; PEX13; FEZF2; DISC1; SUN2; PSEN1; P2RY12; GLI3; SLIT3; RELN; SLIT1; CXCR4; FGF13; CDK5R1; NRG3; LHX6; SLIT2; FBXO45; POU3F2; SRF; TNR; RTN4; DAB2IP; FOXB1; HTR6; NR2E1; NDEL1; EFHC1; CXCL12; PAFAH1B1; TYRO3; BMERB1; SEMA3A; LRRK2; ROBO1; LRP8; DRD2; DRD1; ARX; CDK5; ADGRG1; DIXDC1; CCDC141; ZMIZ1
GO:0021828	b	5	gonadotrophin-releasing hormone neuronal migration to the hypothalamus	Neurogenesis process	SEMA3A; NDNF; NRP2
GO:0021855	b	4	hypothalamus cell migration	Neurogenesis process	SEMA3A; FOXB1; NDNF; NRP2
GO:1904936	b	5	interneuron migration	Neurogenesis process	LHX6; FEZF2; ARX; DRD2; EVX1; DRD1; SOX1
GO:0021815	b	4	modulation of microtubule cytoskeleton involved in cerebral cortex radial glia guided migration	Neurogenesis process	SUN2; SYNE2; SRGAP2
GO:0097475	b	5	motor neuron migration	Neurogenesis process	LHX1; DAB1; VEGFA; OLIG3; NRP1
GO:0001764	b	4	neuron migration	Neurogenesis process	CRKL; NRCAM; TBX20; GPM6A; RAPGEF2; SCRT2; DAB1; NKX2-1; KIAA0319; LHX1; VAX1; NTNG2; GATA2; ARHGEF2; NTRK2; NAV1; RELN; DCX; CDK5R1; FGFR1; DDIT4; ERBB4; EVX1; CAMK2A; CAMK2B; FLRT2; KIRREL3; CXCL12; PAFAH1B1; GATA3; NKX6-1; BARHL2; BARHL1; ADGRG1; ELP3; CCK; PCM1; DCLK1; NDNF; MDGA1; COL3A1; PLXNB2; ZNF609; SOX14; IGSF10; DISC1; PRKG1; CX3CL1; TOP2B; MAP1B; GFRA3; ASTN2; ASTN1; VEGFA; TRIM46; T…
GO:0021812	b	4	neuronal-glial interaction involved in cerebral cortex radial glia guided migration	Neurogenesis process	LAMB1; DAB1
GO:0021852	b	5	pyramidal neuron migration	Neurogenesis process	DISC1; FOXG1; ZMIZ1
GO:0016322	b	5	neuron remodeling	Neuron projection	C1QL1; FARP2; SCARF1; EPHA8; NTN4; APP; BCL11A; C1QA; CX3CL1; RND1; C3; ANKS1A; ADGRB3
GO:0033564	b	5	anterior/posterior axon guidance	Neuron projection	LHX1; UNC5B; NTN1; UNC5A; LHX9; UNC5C
GO:0016198	b	4	axon choice point recognition	Neuron projection	EFNB3; ROBO3; GAP43; ROBO1; APP; ROBO2; FOXG1
GO:0048675	b	5	axon extension	Neuron projection	RYK; NRCAM; L1CAM; DBN1; SEMA4B; SEMA4C; SEMA4D; KIAA0319; HSP90AB1; RTN4R; GOLGA4; CDH4; SEMA3E; CXCL12; SEMA7A; NKX6-1; TWF2; DBNL; BARHL2; FN1; EIF4G2; GSK3B; BMPR2; MAG; RNF6; PAK1; MACF1; DCLK1; DNM2; LAMB2; SLC9A6; RAB11A; DISC1; CDK5R1; TTL; SEMA4G; SEMA4A; MAP1B; DPYSL2; VEGFA; TRIM46; ANAPC2; SEMA5B; SEMA5A; WNT5A; ISLR2; WNT3A; OLFM1; TRPC5; ABL1; CDKL5; ALCAM; DRAXIN; SRF; NLGN3; SEMA3…
GO:0048677	b	5	axon extension involved in regeneration	Neuron projection	KIAA0319; LAMB2; TNR
GO:0007411	b	4	axon guidance	Neuron projection	SEMA6D; RYK; NRCAM; ISL1; LYPLA2; CHN1; L1CAM; FEZF1; DAB1; NKX2-1; SEMA4D; SEMA4G; LHX1; LHX3; LHX4; B3GNT2; PIK3CA; PIK3CB; PIK3CD; NTRK1; GDF7; SMAD4; ZSWIM6; NEO1; RELN; NECTIN1; ZSWIM8; CDH4; SLIT2; BMPR2; SHC1; EXT1; SHC3; DOK5; EVX1; USP33; FLRT2; RET; SIAH1; DOK4; CXCL12; SEMA7A; GATA3; FLRT3; BMP7; SEMA3G; ROBO1; GRB10; KIF5B; KIF5C; NRXN3; ROBO4; NRXN1; MYCBP2; GRB2; GFRA1; GFRA3; GFRA2…
GO:0016199	b	5	axon midline choice point recognition	Neuron projection	ROBO1; APP; ROBO2; FOXG1; ROBO3
GO:0031103	b	5	axon regeneration	Neuron projection	INPP5F; DHFR; ISL1; EPHA4; RTN4R; MAP2K1; CHL1; KREMEN1; LAMB2; APOA1; KIAA0319; PTN; APOD; CERS2; GAP43; PTPRF; NEFL; JAM3; STK24; JAK2; SPP1; RGMA; CNTF; MAP1B; TNR; MTR; KLF4; DAG1; TNC; NDEL1; GRN; TSPO; CTNNA1; MAPK8IP3; PTPRS; LRIG2; SCARF1; PTEN; FKBP1B; MAG; FLNA; RTN4RL1; FOLR1; RTN4RL2
GO:0048679	b	5	regulation of axon regeneration	Neuron projection	EPHA4; RTN4R; MAP2K1; KREMEN1; RGMA; PTN; CERS2; PTEN; KLF4; FKBP1B; KIAA0319; CNTF; TNR; STK24; NDEL1; GRN; INPP5F; PTPRS; LRIG2; SCARF1; PTPRF; SPP1; FLNA; RTN4RL1
GO:0007413	b	4	axonal fasciculation	Neuron projection	CNR1; EPHB2; CASP3; SEMA5A; EPHB3; NRCAM; EPHA4; EPHA3; RTN4; TNFRSF21; SEMA3A; CDK5R1; ARHGAP35; CNTN4; FEZF2; AMIGO1; NCAM2
GO:0150018	b	4	basal dendrite development	Neuron projection	SEMA3A; NRP1; TAOK2
GO:0061642	b	5	chemoattraction of axon	Neuron projection	ROBO3; WNT5A; GDNF
GO:0061643	b	5	chemorepulsion of axon	Neuron projection	SEMA3B; RYK; UNC5C; PLXNA4; NTN1; WNT5A
GO:0048668	b	4	collateral sprouting	Neuron projection	WNT3A; WNT3; NGF; PTPRS; SPART; CRABP2; IST1; EPHA7; APP; COBL; FGF13; RND2; DVL1; SPP1; LPAR3; ABL1; NIN; BDNF; SEMA4D; FSTL4
GO:0048669	b	5	collateral sprouting in absence of injury	Neuron projection	WNT3; COBL; APP; SPART; WNT3A
GO:0071679	b	5	commissural neuron axon guidance	Neuron projection	EPHB2; NFIB; FZD3; RYK; ROBO3; NRP1; SMO; VEGFA; DAG1; PTCH1; NCAM1; GDNF
GO:0021966	b	5	corticospinal neuron axon guidance	Neuron projection	SCN1B; SLIT2
GO:0097484	b	5	dendrite extension	Neuron projection	CYFIP1; STK11; BCL11A; PRKN; RASAL1; SH3GL2; SMURF1; SLC9A6; WASF1; ITSN2; CPNE5; LLPH; SYT17; CXCR4; RNF157; RIMS2; OSTN; SPAG9; CPNE9; TMEM108; UNC13A; SYT1; SYT2; SYT3; SYT4; RIMS1; NEDD4L; SLC23A2; MUL1; CACNG7
GO:1903859	b	5	regulation of dendrite extension	Neuron projection	BCL11A; PRKN; RASAL1; SMURF1; CPNE9; ITSN2; CPNE5; SYT17; CXCR4; RIMS1; RIMS2; OSTN; SPAG9; UNC13A; SYT1; SYT2; SYT3; SYT4; RNF157; NEDD4L; SLC23A2; MUL1; CACNG7
GO:0070593	b	4	dendrite self-avoidance	Neuron projection	NPTN; IGSF9; EXT1; EMB; ROBO3; ROBO4; CNTN2; PALLD; MYPN; NEXN; CNTN4; VSTM2L; CNTN6; BSG; DSCAML1
GO:0036514	b	5	dopaminergic neuron axon guidance	Neuron projection	WNT5A; FZD3; RYK
GO:0033563	b	5	dorsal/ventral axon guidance	Neuron projection	SLIT1; FGF8
GO:0097156	b	5	fasciculation of motor neuron axon	Neuron projection	EPHA4; EPHA3
GO:0097155	b	5	fasciculation of sensory neuron axon	Neuron projection	EPHA4; EPHA3
GO:0097376	b	5	interneuron axon guidance	Neuron projection	DLX5; EVX1; LHX9; LHX1
GO:0008045	b	5	motor neuron axon guidance	Neuron projection	NOG; EPHA4; CHN1; NTN3; LHX1; LHX3; LHX4; EGR2; ALCAM; MYCBP2; SLIT1; HOXA2; RAC2; RAC1; SLIT2; RHOH; FGF8; LAMC2; RHOG; SEMA3A; RNF165; SEMA3F; NTN1; KIF5C; PLXNA4; CDK5; TMEFF1
GO:0031175	b	5	neuron projection development	Neuron projection	ZDHHC15; ZDHHC17; IFT27; MOV10; RYK; CRKL; STK11; USP9X; FKBP4; B2M; GPM6A; GPM6B; DBN1; SEMA4B; SEMA4C; SEMA4D; KIAA0319; EEF2K; LHX1; BLOC1S5; LHX3; DLG5; DLG4; NTNG2; CAMK1; PIK3CA; PIK3CB; PIK3CD; APBB1; ZSWIM5; ZSWIM6; RTN4R; MANF; THY1; ZSWIM8; SLITRK6; SFRP2; SLITRK4; SLITRK5; SLITRK2; SLITRK3; CAMK2G; CAMK2A; CAMK2B; NEUROG3; OPA1; NEGR1; CXCL12; GATA3; SNAP25; DBNL; SGK1; IST1; GRB10; TR…
GO:1990138	b	4	neuron projection extension	Neuron projection	RYK; NRCAM; STK11; L1CAM; RASAL1; DBN1; SEMA4B; SEMA4C; SEMA4D; KIAA0319; DISC1; ITSN2; HSP90AB1; RTN4R; GOLGA4; LLPH; CDH4; SLIT2; SPAG9; POSTN; FLRT3; TMEM108; ZFYVE27; CXCL12; SEMA7A; NKX6-1; TWF2; DBNL; BARHL2; FN1; EIF4G2; SYT2; SYT3; SYT4; GSK3B; BMPR2; RIMS1; MAG; SYT1; RNF6; PAK6; PAK1; OSTN; MACF1; ITGA4; DNM2; LAMB2; SMURF1; SLC9A6; RAB11A; TIAM1; CDK5R1; SYT17; TTL; SEMA4G; SEMA4A; MAP…
GO:1902284	b	5	neuron projection extension involved in neuron projection guidance	Neuron projection	WNT3A; RYK; SEMA4A; SEMA4B; SEMA4C; SEMA4D; SEMA6C; SEMA6A; ALCAM; SEMA6B; SLIT3; SLIT2; SLIT1; SEMA4G; VEGFA; CXCL12; SEMA7A; NRP1; NRP2; SEMA5B; SEMA3A; SEMA3C; SEMA3B; SEMA3E; SEMA3D; SEMA5A; SEMA3F; WNT3; SEMA6D; PLXNA4; BMPR2; SEMA3G; WNT5A
GO:0106027	b	5	neuron projection organization	Neuron projection	ZDHHC15; PLS1; ABHD17B; CTTN; MAP1A; PRNP; EPHA4; ADAM10; INSR; CAPRIN2; CTNND2; DNM3; CAPRIN1; DBN1; DCTN1; DOCK10; DHX36; EEF2K; ACTR2; PPFIA2; DLG4; LRRK2; ZNF804A; ARF1; UBE3A; FYN; ABI2; SHANK2; ITPKA; TIAM1; DVL1; CDK5R1; RELN; KALRN; HOMER1; ABCD2; MTMR2; DIP2A; EPHB2; EPHB3; IGF1R; EPHB1; ZMYND8; SRCIN1; NLGN1; ZNF365; TANC1; EFNA1; INS; SIPA1L1; CUX2; CHRNA7; CAMK2B; OPA1; DBNL; TANC2; S…
GO:0031102	b	4	neuron projection regeneration	Neuron projection	INPP5F; DHFR; ISL1; EPHA4; RTN4R; GRN; MAP2K1; CHL1; KREMEN1; LAMB2; APOA1; KIAA0319; PTN; APOD; CERS2; GAP43; PTPRF; NEFL; JAM3; STK24; JAK2; SPP1; THY1; RGMA; CNTF; MAP1B; ULK1; TNR; MTR; KLF4; DAG1; TNC; NDEL1; HGF; PTPRS; ADM; TSPO; CTNNA1; MAPK8IP3; OMG; LRIG2; SCARF1; PTEN; FKBP1B; MAG; PRRX1; FLNA; RTN4RL1; FOLR1; RTN4RL2
GO:0070571	b	5	negative regulation of neuron projection regeneration	Neuron projection	PTPRS; LRIG2; INPP5F; TNR; EPHA4; PTEN; RTN4R; SPP1; CERS2; THY1; RGMA; RTN4RL1; KREMEN1; KIAA0319
GO:0070572	b	5	positive regulation of neuron projection regeneration	Neuron projection	CNTF; SCARF1; PTN; HGF; FKBP1B; NDEL1; GRN; FLNA
GO:1902285	b	5	semaphorin-plexin signaling pathway involved in neuron projection guidance	Neuron projection	PLXNC1; SEMA3A; PLXNB1; SEMA3F; PLXNA2; PLXNA1; PLXNA4; PLXND1; PLXNB2; NRP1; NRP2
GO:0097374	b	5	sensory neuron axon guidance	Neuron projection	GBX1; NRP2
GO:0036515	b	5	serotonergic neuron axon guidance	Neuron projection	WNT5A; FZD3
GO:0008347	b	4	glial cell migration	Others	MMP14; TGFB2; CRKL; FOXG1; EPHA4; SRGAP2; MBOAT7; TREM2; LAMB1; DISC1; DAB1; CD9; CERS2; GLI3; SUN2; TSPO; GPR183; P2RY12; P2RX4; TIAM1; CDK5R1; CX3CL1; RTN4; DAB2IP; IDH2; ATP1B2; NR2E1; SYNE2; P2RY1; PAFAH1B1; BMERB1; CX3CR1; CSPG4; LRP8; HEXB; CSF1; CDK5; ADGRG1; ZMIZ1
GO:1904124	b	5	microglial cell migration	Others	CX3CR1; CSF1; P2RY12; TREM2; CX3CL1; P2RX4
GO:0097490	b	5	sympathetic neuron projection extension	Others	SEMA3A; NRP1; NRP2; SEMA3F
GO:0097491	b	4	sympathetic neuron projection guidance	Others	SEMA3A; NRP1; NRP2; SEMA3F
GO:0001508	b	4	action potential	Others	KCNE2; KCNE3; KCNE1; KCNE4; SUMO1; CD36; PKP2; CAV3; CAV1; DLG1; CACNA1I; CALM2; CALM1; RYR2; DSC2; YWHAH; NTRK2; CACNA1G; SCN4A; RNF207; SCN4B; CXADR; CAMK2D; CLCN1; ATP1B1; KCNN2; CACNA2D1; ADRA1A; AKAP6; KCNMB2; KCNMB4; HCN2; HCN4; FKBP1B; SCN3A; SCN3B; SLC8A1; DMD; ATP2A2; GBA; KCND3; NTSR1; SLC9A1; SLMAP; JUP; KCNIP2; CACNA1H; DSP; KCNQ1; MTNR1B; GJA1; GNAQ; KCNH2; USP53; NPS; FLNA; CACNA1C;…
GO:0045759	b	4	negative regulation of action potential	Others	CNR1; KCNE3; CNR2; SUMO1; CHRNB2; BIN1; CAV3
GO:0045760	b	4	positive regulation of action potential	Others	ADRA1A; SLC9A1; GBA; TAC1; ANK3; RNF207; NOS1AP; NPS
GO:0098870	b	5	action potential propagation	Others	CLCN1; CLDN19; NTRK2; CNTNAP1; SCN1B; FKBP1B
GO:0060079	b	5	excitatory postsynaptic potential	Others	NPAS4; AKT1; PTK2B; DLG4; MPP2; RELN; GRIN1; TRPV1; MTMR2; ZMYND8; TMEM108; SSH1; APP; NRXN1; GSK3B; PTEN; NETO1; WNT7A; ADORA1; CELF4; CHRNA10; SLC29A1; LRRK2; IGSF11; PPP1R9A; RAB3GAP1; CUX2; MEF2C; CACNB3; EIF4A3; STX1A; STX1B; SH3GL1; CHRNB1; S1PR2; CHRNB3; CHRNB2; CHRNB4; CBLN1; SEZ6; SLC8A3; SLC8A2; RIMS1; RIMS2; NLGN2; NLGN3; NLGN1; MECP2; CHRNA4; CHRNA5; CHRNA6; CHRNA7; CHRNA1; CHRNA2; CH…
GO:0060080	b	5	inhibitory postsynaptic potential	Others	GLRA1; NLGN2; NLGN3; DRD4; NPAS4; INSYN2A; NTSR1; CHRNA4; UNC13B; RIMS1; GRIK2; RIMS2
GO:0086010	b	5	membrane depolarization during action potential	Others	SCN10A; SCN9A; CAV3; CACNA1H; CACNA1I; CACNB2; CACNA1C; CACNA1D; YWHAH; CACNA1G; SLMAP; SCN2B; SCN2A; SCN4A; SCN4B; SCN11A; SCN8A; SLC8A1; PTPN3; CACNA2D1; KCNJ2; KCNH2; HCN2; HCN4; ANK2; ANK3; SCN1B; ATP1A2; SCN1A; SCN3A; SCN3B
GO:0098902	b	4	regulation of membrane depolarization during action potential	Others	PTPN3; SLMAP; ANK3; CAV3
GO:0098903	b	4	regulation of membrane repolarization during action potential	Others	DLG1; KCNE3; CACNB3; RNF207; FLNA; CACNA2D1; NOS1AP; CAV1
GO:0098815	b	4	modulation of excitatory postsynaptic potential	Others	STX1A; STX1B; CELF4; PTK2B; TMEM25; SHANK2; ZMYND8; IGSF11; SH3GL1; PRKCZ; DLG4; LRRK2; CACNB3; S1PR2; CBLN1; RGS4; DVL1; RELN; GRIN1; SLC8A2; MTMR2; RIMS2; NLGN2; NLGN3; NLGN1; NLGN4X; NPY2R; TMEM108; SSH1; SHANK3; SLC8A3; APP; CUX2; NRXN1; RIMS1; PTEN; ADRB2; CHRNA7; NETO1; WNT7A; EIF4A3
GO:0098828	b	4	modulation of inhibitory postsynaptic potential	Others	NLGN2; UNC13B; RIMS1; RIMS2; NTSR1
GO:0019228	b	5	neuronal action potential	Others	GBA; SCN10A; SCN9A; FMR1; P2RX1; P2RX3; KCNA2; P2RX4; KCNA1; CACNA1H; CACNA1I; CACNA1G; GPR88; SCN2A; SCN4A; FGF12; SCN11A; KCND2; SCN8A; CHRNA1; MTNR1B; KCNMB2; KCNMB4; GRIK2; ANK3; SCN1A; SCN3A
GO:0098908	b	4	regulation of neuronal action potential	Others	FMR1; FGF12; MTNR1B; GBA
GO:0019227	b	4	neuronal action potential propagation	Others	CLCN1; CLDN19; NTRK2; CNTNAP1; SCN1B; FKBP1B
GO:0060078	b	4	regulation of postsynaptic membrane potential	Others	NPAS4; CHRNA6; AKT1; PTK2B; GRIN3A; DLG4; MPP2; RELN; GRIN1; TRPV1; MTMR2; ZMYND8; TMEM108; SSH1; APP; NRXN1; GSK3B; PTEN; NETO1; WNT7A; ADORA1; GABRG2; GABRG1; GRIA1; CHRNA10; NTSR1; SLC29A1; GABBR1; LRRK2; SH3GL1; IGSF11; PPP1R9A; GRM5; KCNA1; GRM1; RAB3GAP1; CUX2; INSYN2A; MEF2C; CACNB3; GABRE; EIF4A3; STX1A; STX1B; GABRR1; GABRR2; ADCYAP1; GABRA5; GABRA4; GABRA6; GABRA1; GABRA3; GABRA2; CHRNB…
GO:0099505	b	4	regulation of presynaptic membrane potential	Others	GABRR1; GRIK2; GRIK3; KCNC2; KCNA1
GO:0005513	b	4	detection of calcium ion	Others	KCNMB1; STIM1; KCNMB2; CALM2; KCNMB4; CASQ2; SYT1; RYR2; CASR; CALM1; KCNIP2
GO:1901877	b	5	negative regulation of calcium ion binding	Others	PLN; SLN
GO:1901876	b	4	regulation of calcium ion binding	Others	PLN; SLN
GO:1905664	b	4	regulation of calcium ion import across plasma membrane	Others	PRNP; CALCR; FYN; RAMP3
GO:1902656	b	5	calcium ion import into cytosol	Others	SLC8A2; FAM155A; FYN; CALCR; FAM155B; PRNP; RAMP3; SLC24A1; TRPV6; TRPV3; SLC24A2; SLC8A1; TRPV4; SLC8A3; CACNA2D1; TRPV1; ATP2B4; TRPM2
GO:0097553	b	5	calcium ion transmembrane import into cytosol	Others	FYN; JPH2; JPH3; PTK2B; JPH1; CALM2; CALM1; RYR1; RYR3; RYR2; PRNP; XCL1; CAPN3; TRPV4; GRIN1; TRPV6; TRPV1; TRPV3; CAMK2D; RAMP3; CX3CL1; FASLG; CHERP; CACNA2D1; ATP2B4; TPCN1; AKAP6; FAM155B; FKBP1B; PKD2; DMD; DHRS7C; NTSR1; CHD7; HTR2A; HTR2C; HTR2B; CCL21; TRPM2; SLC24A2; FKBP1A; IBTK; ITPR2; ITPR3; ITPR1; FGF2; GSTO1; APLNR; HTT; SNCA; LCK; CACNA1C; LETM1; TRPC1; CCR7; ABL1; TMEM38A; TMEM38…
GO:0060402	b	4	calcium ion transport into cytosol	Others	FYN; JPH2; EPO; PTK2B; JPH1; CAV1; CALM2; CALM1; RYR1; RYR3; RYR2; PRNP; XCL1; CAPN3; TRPV4; GRIN1; TRPV6; TRPV1; TRPV3; CAMK2D; RAMP3; CCL21; FASLG; CHERP; CACNA2D1; ATP2B4; TPCN1; ADRA1A; AKAP6; JPH3; FAM155B; FKBP1B; PKD2; DMD; NOS1; NTSR1; PLA2G1B; CHD7; HTR2A; HTR2C; HTR2B; CX3CL1; TRPM1; TRPM2; SLC24A2; FKBP1A; IBTK; ITPR2; ITPR3; ITPR1; FGF2; GSTO1; APLNR; HTT; SNCA; LCK; CACNA1C; LETM1; C…
GO:0010523	b	4	negative regulation of calcium ion transport into cytosol	Others	TRDN; NOS1; TMBIM6; SRI; CLIC2; CASQ2; PKD2; CALM1; NTSR1; EPO; GSTO1; FKBP1B; FKBP1A; CALM2
GO:0010524	b	4	positive regulation of calcium ion transport into cytosol	Others	CEMIP; BAX; NTSR1; CD4; TRPC3; PLCG1; TRPC1; PLA2G1B; ABL1; P2RX3; P2RX5; P2RX4; CAV1; TRDN; CALM2; CALM1; XCL1; CAPN3; CX3CL1; GRIN1; SRI; AKAP6; RAMP3; HAP1; NPSR1; P2RY6; THY1; BDKRB1; JPH2; F2; GSTO1; APLNR; PKD2; CALCR; DRD1; HTT; SNCA; F2RL3; PDPK1
GO:0010522	b	4	regulation of calcium ion transport into cytosol	Others	RYR2; DMD; NOS1; PRNP; CEMIP; BAX; NTSR1; CD4; EPO; PTK2B; TRPC1; PLA2G1B; ABL1; P2RX3; P2RX5; P2RX4; CAV1; TMEM38A; TRDN; CALM2; CHD7; CALM1; CACNA1C; FYN; PTPN6; XCL1; CAPN3; SELENON; ATG5; PML; GRIN1; JPH1; DHRS7C; SRI; CLIC2; AKAP6; UBASH3B; CAMK2D; TMEM38B; SNCA; PRKCE; HAP1; RAMP3; CX3CL1; THY1; PDPK1; TMBIM6; NPSR1; P2RY6; LYN; BDKRB1; JPH2; F2; GSTO1; APLNR; TRPC3; PKD2; CALCR; CASQ2; PLC…
GO:0016339	b	5	calcium-dependent cell-cell adhesion via plasma membrane cell adhesion molecules	Others	CDH11; CDH10; CDH13; CDH12; CDH17; CDH19; CDH18; KIFAP3; ATP2C1; NLGN1; CDH9; CDH8; DSG1; CDH5; CDH7; CDH6; DCHS1; ARVCF; CDH20; CDH22; CDH23; PCDHGC3; CDH2; CDHR3; PCDH12; SELP
GO:0016340	b	5	calcium-dependent cell-matrix adhesion	Others	TRPM7; DAG1
GO:0051040	b	5	regulation of calcium-independent cell-cell adhesion	Others	CX3CL1; BMP2
GO:0016338	b	5	calcium-independent cell-cell adhesion via plasma membrane cell-adhesion molecules	Others	CLDN12; CLDN10; CLDN19; CLDN16; BMP2; CLDN14; CLDN23; CLDN22; CLDN18; CLDN20; CLDN8; CX3CL1; CLDN1; CLDN2; CLDN5
GO:0007161	b	5	calcium-independent cell-matrix adhesion	Others	ITGB1; PKD1; FN1
GO:0019722	b	5	calcium-mediated signaling	Others	AVPR1A; PPP3R1; LAT2; JPH2; JPH3; PTK2B; JPH1; HPCA; SELENOK; CALM2; CALM1; CACNA1C; PRNP; EDN1; GRIN1; EDN2; ZAP70; ERBB3; CAMK2D; CCR10; CAMTA1; ATP1B1; SPPL3; CHERP; GRM5; TMEM100; ATP2B4; NFAT5; AKAP6; CX3CR1; SYK; CXCL8; GSK3B; FKBP1B; FKBP1A; PLCE1; CD3E; NFATC1; NFATC2; NFATC3; DMD; ATP2A2; SELENON; TREM2; RIT2; EDNRB; RGN; SLC9A1; LRRK2; TRPM8; NR5A2; NR5A1; HTR2B; PPP1R9A; BST1; KSR2; PP…
GO:0099533	b	5	positive regulation of presynaptic cytosolic calcium concentration	Others	CNR1; CACNB2; CDK5
GO:0099509	b	4	regulation of presynaptic cytosolic calcium ion concentration	Others	CNR1; P2RY1; SCGN; ADORA1; CACNB2; CALB2; CALB1; NCS1; P2RX1; P2RY4; CDK5; ATP2B1; ATP2B3; ATP2B2; HTR1B
GO:0051279	b	4	regulation of release of sequestered calcium ion into cytosol	Others	RYR2; DMD; NOS1; CEMIP; BAX; NTSR1; JPH2; JPH3; PTK2B; TRPC1; ABL1; TMEM38A; TRDN; CALM2; CHD7; CALM1; CACNA1C; XCL1; CAPN3; SELENON; ATG5; CX3CL1; LYN; JPH1; DHRS7C; SRI; CLIC2; UBASH3B; CAMK2D; TMEM38B; SNCA; PRKCE; AKAP6; SLC8A1; THY1; PDPK1; HAP1; NPSR1; P2RY6; PTPN6; BDKRB1; F2; GSTO1; APLNR; PKD2; CASQ2; PLCG1; DRD1; ANK2; HTT; FKBP1B; ATP1A2; FKBP1A; F2RL3; PLN; PDE4D
GO:0051592	b	5	response to calcium ion	Others	ADD1; HNRNPD; PTK2B; HPCA; RASAL1; ADGRV1; SLC25A13; SLC25A12; CAV1; EEF2K; CALM2; HSPA5; CALM1; RYR1; RYR3; RYR2; ITPKB; CAPN3; EDN1; FGG; FGA; FGB; SYT17; ENTPD6; AQP3; CAMK2D; SLC25A24; KCNMB4; KCNMB1; SYT9; KCNMB2; ADCY1; CCND1; SYT1; SYT2; D2HGDH; SYT4; SYT6; SYT7; APOBEC1; PENK; RASGRP2; SYT3; ALG2; ADCY8; NCSTN; GPLD1; AANAT; ADAM9; DPEP1; TNNT2; KCNMA1; THBS1; SYT12; SYT13; SYT10; SYT11; …
GO:0051282	b	4	regulation of sequestering of calcium ion	Others	JPH2; JPH3; PTK2B; JPH1; CALM2; CALM1; RYR1; RYR3; RYR2; XCL1; CAPN3; LYN; TRPV1; CAMK2D; CX3CL1; FASLG; CHERP; SLC8B1; AKAP6; FKBP1B; PKD2; DMD; DHRS7C; NTSR1; CHD7; HTR2A; HTR2C; HTR2B; CCL21; TRPM2; FKBP1A; IBTK; ITPR2; ITPR3; ITPR1; PTPN6; GSTO1; APLNR; HTT; SNCA; LCK; CACNA1C; LETM1; TRPC1; CCR7; ABL1; TMEM38A; TMEM38B; FGF2; SLC8A1; CLIC2; SRI; THY1; BDKRB1; F2; TPCN1; TPCN2; CCL19; ATP1A2;…
GO:0051283	b	4	negative regulation of sequestering of calcium ion	Others	JPH2; JPH3; PTK2B; JPH1; CALM2; CALM1; RYR1; RYR3; RYR2; XCL1; CAPN3; LYN; TRPV1; CAMK2D; CX3CL1; FASLG; CHERP; SLC8B1; AKAP6; FKBP1B; PKD2; DMD; DHRS7C; NTSR1; CHD7; HTR2A; HTR2C; HTR2B; CCL21; TRPM2; FKBP1A; IBTK; ITPR2; ITPR3; ITPR1; PTPN6; GSTO1; APLNR; HTT; SNCA; LCK; CACNA1C; LETM1; TRPC1; CCR7; ABL1; TMEM38A; TMEM38B; FGF2; SLC8A1; CLIC2; SRI; THY1; BDKRB1; F2; TPCN1; TPCN2; CCL19; ATP1A2;…
GO:0051284	b	4	positive regulation of sequestering of calcium ion	Others	TRDN; RYR2; CLIC2; CASQ2; PKD2; CALM1; NTSR1; GSTO1; FKBP1B; FKBP1A; CALM2; SRI
GO:1903630	b	5	regulation of aminoacyl-tRNA ligase activity	Others	AIMP2; RGN
GO:0106074	b	4	aminoacyl-tRNA metabolism involved in translational fidelity	Others	IARS1; IARS2; TARS2; DTD1; AARSD1; VARS2; DTD2; LARS1; AARS1; AARS2; LARS2
GO:0048096	b	5	chromatin-mediated maintenance of transcription	Others	SERTAD2; CDCA4; PABPC1L; ELOF1; ARID1B; ARID1A; PADI2; SMARCD1; ZMIZ2; ZMIZ1; CHEK1
GO:0032793	b	5	positive regulation of CREB transcription factor activity	Others	LRP8; RPS6KA5; ADCY1; CAMK1D; EPHA5; ADCY8; CRTC1; CRTC2; VEGFA; OPRD1; CD200; LPAR5; PRKD1; RELN
GO:0032792	b	5	negative regulation of CREB transcription factor activity	Others	FOXP3; ADGRG3; SIK1; EIF2AK4
GO:0033962	b	5	cytoplasmic mRNA processing body assembly	Others	PAN2; CNOT6L; ATXN2L; LSM4; ATXN2; LSM14A; CNOT6; RC3H1; EDC3; DDX6; NOCT; CNOT7; DYNC1H1; EIF4ENIF1; CNOT2; LIMD1; LSM3; PATL2; CNOT1; PATL1
GO:0010603	b	5	regulation of cytoplasmic mRNA processing body assembly	Others	PAN2; CNOT6L; ATXN2L; ATXN2; CNOT2; CNOT1; PATL2; CNOT6
GO:0042994	b	5	cytoplasmic sequestering of transcription factor	Others	SRI; CCDC22; SUFU; KEAP1; IL10; PKD2; PKD1; NFKBIA; FAF1; PSMD10; NFKBIB; TMSB4X; G3BP2
GO:0042772	b	5	DNA damage response, signal transduction resulting in transcription	Others	BRCA1; MAD2L2; BRCA2; TP53; TFAP4; RPS6KA6; MUC1; RPL26; KAT5; HIPK2; FOXM1; ING4; CHEK2; ZNF385A; RPS27L
GO:0051091	b	4	positive regulation of DNA-binding transcription factor activity	Others	RBCK1; TRIM13; TRIM14; CD36; SAV1; IKBKB; AKT1; IKBKG; CLU; AGT; CAV1; PARK7; ARHGEF5; ARHGEF2; NTRK1; CAPN3; RELN; EDN1; ZIC2; RELA; KRAS; UBE2V1; DHX9; SLCO3A1; TRIM25; CAMK2A; EDA; TERF2IP; ROR1; NKX6-1; TRAPPC9; MBTPS2; ADCY1; CX3CR1; HIPK2; APP; ADCY8; ADAM8; KIT; FOXA1; PTEN; UBA52; TLR4; UBC; MAVS; LRP8; UBE2N; TNFSF11; STK36; TRAF1; TRIM32; RPS27A; TRIM37; COPS5; CRTC1; CRTC2; PLA2G1B; CD…
GO:0043433	b	4	negative regulation of DNA-binding transcription factor activity	Others	WWP2; SUFU; SUMO1; ACOD1; BHLHE40; NR0B2; NR0B1; COMMD1; COMMD6; COMMD7; XCL1; IRAK2; TNFRSF4; GLIS2; SETD6; BMP7; TRAIP; TCF7L2; FOXA2; CYLD; PKHD1; WFS1; RNF2; FOXP3; NFKBIB; NFKBIA; TRIM37; EIF2AK4; TRIB1; CD200; CARD8; NR1H4; ADGRG3; FOXJ1; SIRT1; PIAS4; FAF1; CHUK; FOXS1; PAXIP1; PELI1; EGLN1; PLA2G10; RWDD3; TAF1; ESR1; ERBIN; LRRC14; HMOX1; PSMD10; TNFAIP3; RBCK1; HES1; HES6; GAS6; KDM1A; …
GO:0043620	b	4	regulation of DNA-templated transcription in response to stress	Others	HSF1; HSPA5; PSMF1; EPO; NFE2L2; RBPJ; BCLAF1; RELA; CUL2; MUC1; MBTPS2; UBA52; UBB; UBC; RBX1; RPS27A; INO80; HIF1A; HMOX1; CHD6; BACH1; EGR1; JUN; CHEK1; SIRT2; VEGFA; EGLN3; RPS6KA1; EGLN1; RPS6KA3; TP53; PSMD14; PSMD11; PSMD10; PSMD13; PSMD12; HIF1AN; CREBBP; BAG3; SESN2; STOX1; ELOB; ELOC; DNAJB1; NEDD4; PSMA2; PSMA3; PSMA1; PSMA6; MAPK7; PSMA4; PSMA5; CITED2; LIMD1; PSMA7; EPAS1; GCN1; TCIM…
GO:0097694	b	4	establishment of RNA localization to telomere	Others	TERF1; ATM; ATR
GO:0010467	b	4	gene expression	Others	RNF14; KHSRP; RNF10; NCBP1; HSPA5; NCBP3; NELFB; HSPA8; NELFE; DUOXA2; ATRX; PDCD10; PDCD11; AGT; PAWR; ADIPOQ; PPP3R1; VRTN; CAMK1; PIK3CA; NR0B1; NHLRC1; PIK3CD; CAMK4; DBR1; ATRAID; PRKAG1; ZC3H13; ZC3H15; ZC3H14; TMEM59; IRX5; IRX4; GRIN1; IRX6; IRX1; IRX3; IRX2; DHX8; DHX9; DIMT1; NELFA; TCOF1; GSC2; SIRPA; NUP98; XPC; SP1; MUC1; SP3; PPP2R2A; SP5; SP6; SP7; SPPL3; NUP50; RARS1; ACOD1; TRAPP…
GO:0010468	b	5	regulation of gene expression	Others	RNF14; KHSRP; RNF10; NCBP1; HSPA5; NELFB; HSPA8; NELFE; ATRX; PDCD10; AGT; PAWR; ADIPOQ; PPP3R1; VRTN; CAMK1; PIK3CA; NR0B1; PIK3CD; CAMK4; ZNF704; ATRAID; ZC3H10; ZC3H14; TMEM59; IRX5; IRX4; GRIN1; IRX6; IRX1; IRX3; IRX2; SP8; DHX9; DIMT1; NELFA; TCOF1; GSC2; SIRPA; NUP98; XPC; SP1; MUC1; SP3; PPP2R2A; SP5; SP6; SP7; NUP50; TRAPPC9; PTRH2; RPSA; FAM98A; MAX; PARP14; TRAPPC2; PARP10; ERI1; MYRFL;…
GO:0006349	b	5	regulation of gene expression by genetic imprinting	Others	BRCA1; IGF2; PCGF3; DNMT3A; PCGF5; DIRAS3; MECP2; PRMT7; KCNQ1; ARID4A; KDM1B; CTCF
GO:0060968	b	4	regulation of gene silencing	Others	AAAS; ATF7IP; TNRC6B; TNRC6A; DNMT1; NDC1; ZC3H10; H1-0; NUP214; NUP210; SETDB1; SETDB2; ZMPSTE24; PPHLN1; TRIM28; NUP98; NUP93; FXR1; RAE1; BMP4; EIF4G1; DDX5; DDX6; DND1; NUP205; NUP88; NUP58; ELAVL1; SEH1L; NUP85; PUM2; PUM1; MYCN; XPO5; ADAR; APOBEC1; BCDIN3D; SIRT6; MIER1; SEC13; LIN28B; LIN28A; POLR2E; PPARG; POLR2G; POLR2F; POLR2A; POLR2C; POLR2B; NUP62; POLR2I; POLR2H; POLR2K; TP53; POLR2…
GO:0035195	b	5	gene silencing by miRNA	Others	AAAS; MOV10; TNRC6C; TNRC6B; TNRC6A; DGCR8; RAN; NDC1; ZC3H10; NUP214; NUP210; TUT4; TUT7; ZMPSTE24; DHX9; NUP98; NUP93; FXR1; RAE1; BMP4; EIF4G1; DDX5; DDX6; DND1; MRPL44; NUP205; NUP88; NUP58; METTL3; ELAVL1; SEH1L; NUP85; PUM2; PUM1; MYCN; XPO5; ADAR; BCDIN3D; SEC13; LIN28B; LIN28A; POLR2E; PPARG; POLR2G; POLR2F; POLR2A; POLR2C; POLR2B; NUP62; POLR2I; POLR2H; POLR2K; TP53; POLR2D; NUP153; IPO8…
GO:0007228	b	5	positive regulation of hh target transcription factor activity	Others	SHH; SMO; STK36
GO:0032649	b	5	regulation of interferon-gamma production	Others	FOXP3; RASGRP1; IL1RL1; IL23A; ISL1; HRAS; INHA; IL12B; ZFPM1; CD244; LAPTM5; PDCD1LG2; RIPK2; IL20RB; IL23R; CD2; CCR7; ABL1; ZC3H12A; IL1B; IL1R1; RARA; IFNL1; CEBPG; FZD5; INHBA; IL12RB1; ZP3; IL12RB2; PRNP; C1QBP; SASH3; HSPD1; XCL1; PTPN22; FADD; NR1H4; CD276; HMGB1; HLA-DPB1; IL36RN; SLC7A5; SIRPA; CD96; WNT5A; IL18R1; TXK; GATA3; RIPK3; IL18; IL21; CRTAM; CR1; CYRIB; PGLYRP2; IL10; CD274; …
GO:0008298	b	4	intracellular mRNA localization	Others	EXOSC10; PRPF18; ZNF385A; PCID2; ZFP36L1; CASC3; BICD1; EXOSC2; EXOSC3; MEX3D; DHX36
GO:1904582	b	4	positive regulation of intracellular mRNA localization	Others	ZFP36L1; DHX36
GO:1904580	b	5	regulation of intracellular mRNA localization	Others	ZFP36L1; DHX36
GO:1990428	b	5	miRNA transport	Others	TGFBR2; YBX1; HNRNPA2B1
GO:1902415	b	5	regulation of mRNA binding	Others	LARP6; EIF4G1; EIF3C; EIF3D; EIF3E; CARM1; FMR1; CDK9; EIF4A3
GO:0031990	b	5	mRNA export from nucleus in response to heat stress	Others	POLR2D; TPR
GO:0010609	b	5	mRNA localization resulting in posttranscriptional regulation of gene expression	Others	MEX3D; ZNF385A
GO:0080009	b	5	mRNA methylation	Others	METTL8; WTAP; METTL3; TRMT10C; NSUN2; TRMT61A; TRMT61B; TRMT6; ZC3H13; CBLL1; PCIF1; VIRMA; CMTR2; CMTR1; METTL16; METTL14
GO:0043488	b	4	regulation of mRNA stability	Others	MOV10; PARN; PSMF1; HSPA8; AKT1; ANP32A; FASTK; ZC3H14; NUP214; METTL16; METTL14; DAZL; DHX9; BOLL; FXR1; CARHSP1; SYNCRIP; RBM46; EIF4G1; VIM; VIP; DND1; XRN1; UBB; UBC; YBX1; YBX3; ELAVL4; ELAVL1; PABPC1; RPS27A; PABPC4; CELF1; PUM2; YTHDF2; EXOSC8; EXOSC9; DCP1A; EXOSC2; EXOSC3; EXOSC1; EXOSC6; MAPKAPK2; DHX36; EXOSC5; XPO1; SLC11A1; KHSRP; UBA52; RIDA; TENT5B; PCBP4; MYD88; PSME3; SET; FTO; P…
GO:0051028	b	5	mRNA transport	Others	HSF1; AAAS; U2AF2; NCBP1; NCBP2; NCBP3; SYMPK; SRSF11; RBM15B; LRPPRC; SMG5; SMG7; SMG6; SMG1; AHCTF1; NDC1; NUP214; NUP210; MAGOH; DHX9; NUP98; CHTOP; NUP93; IWS1; RAE1; THOC3; THOC2; THOC1; SETD2; THOC7; THOC6; THOC5; ZC3H11A; KIF5C; PARP11; SARNP; EIF5A2; NUP205; NUP88; SLBP; SEH1L; NUP85; DHX38; GLE1; SRSF5; SRSF4; SRSF7; SRSF6; SRSF1; SRSF3; SRSF2; U2AF1; KHSRP; CETN3; CETN2; RNPS1; SEC13; A…
GO:0071427	b	4	mRNA-containing ribonucleoprotein complex export from nucleus	Others	AAAS; NCBP1; NCBP2; SYMPK; SRSF11; RBM15B; SMG5; SMG7; SMG6; SMG1; NDC1; NUP214; NUP210; MAGOH; NUP98; CHTOP; NUP93; IWS1; RAE1; THOC3; THOC2; THOC1; SETD2; THOC7; THOC6; THOC5; ZC3H11A; SARNP; NUP205; NUP88; SLBP; SEH1L; NUP85; DHX38; EIF5A; SRSF5; SRSF4; SRSF7; SRSF6; SRSF1; SRSF3; SRSF2; U2AF1; U2AF2; RNPS1; SEC13; ALYREF; POLR2D; EIF4E; SUPT6H; PCID2; NUP153; WDR33; ALKBH5; EIF4A3; AGFG1; NUP…
GO:0051092	b	5	positive regulation of NF-kappaB transcription factor activity	Others	RBCK1; TRIM13; TRIM14; CD36; IKBKB; IKBKG; CLU; AGT; CAV1; ARHGEF2; MAP3K7; CAPN3; IRAK2; RELA; DHX9; SLCO3A1; TRIM25; CAMK2A; TERF2IP; ROR1; KRAS; TRAPPC9; CX3CR1; APP; ADAM8; PIDD1; TLR2; TLR3; UBA52; UBB; UBC; TNFSF11; TRAF1; TRIM32; RPS27A; TRIM37; GREM1; PLA2G1B; DHX33; S100A12; TIRAP; TFRC; CX3CL1; MYD88; RAB7B; TLR4; CHUK; IL18R1; EDA2R; RPS6KA5; UBE2N; INS; TRIM8; PRKCZ; FLOT1; FLOT2; DDR…
GO:0032088	b	5	negative regulation of NF-kappaB transcription factor activity	Others	FOXP3; RWDD3; ITCH; NFKBIB; NFKBIA; TRIM37; CAT; PIAS4; MAP2K5; ARRB1; CD200; ZC3H12A; CACTIN; NLRC3; CYP1B1; CARD8; TRAIP; COMMD1; COMMD6; COMMD7; TMSB4X; KLF4; DAP; OTULIN; IRAK2; UFL1; FOXJ1; SIRT1; TRAF3; ANXA4; ACOD1; CHP1; PARP10; DAB2IP; CHUK; NR1H4; CCDC22; CDK5RAP3; PELI1; USP7; SETD6; BMP7; GFI1; IL10; ERBIN; LRRC14; FAF1; PSMD10; TNFAIP3; CYLD; TAX1BP1; RBCK1; G3BP2; PKHD1; CMKLR1
GO:0071033	b	5	nuclear retention of pre-mRNA at the site of transcription	Others	EXOSC10; PRPF18; EXOSC2; PCID2; EXOSC3
GO:0035513	b	4	oxidative RNA demethylation	Others	ALKBH5; JMJD6; ALKBH3; FTO; ALKBH1
GO:0035553	b	5	oxidative single-stranded RNA demethylation	Others	ALKBH5; ALKBH3; FTO
GO:0060148	b	5	positive regulation of posttranscriptional gene silencing	Others	TGFB1; TRIM71; EGFR; RIPK1; MAP2K2; MAP2K1; PUM1; TNRC6B; FMR1; MYCN; STAT3; EIF4ENIF1; LIMD1; DHX9; LIN28A; FXR1; EIF4E2; XPO5; PUM2; BMP4; TP53; EIF4G1; IL6; DDX5; DDX6; WTIP; AGO2; MYOCD
GO:0035194	b	4	posttranscriptional gene silencing by RNA	Others	AAAS; MOV10; TNRC6C; TNRC6B; TNRC6A; DGCR8; RAN; NDC1; ZC3H10; NUP214; NUP210; TUT4; TUT7; ZMPSTE24; DHX9; NUP98; NUP93; FXR1; RAE1; BMP4; EIF4G1; DDX5; DDX6; DND1; MRPL44; NUP205; NUP88; NUP58; METTL3; ELAVL1; SEH1L; NUP85; CELF1; HELZ; PUM2; PUM1; MYCN; XPO5; ADAR; BCDIN3D; SEC13; LIN28B; LIN28A; POLR2E; PPARG; POLR2G; POLR2F; POLR2A; POLR2C; POLR2B; NUP62; POLR2I; POLR2H; POLR2K; TP53; HENMT1;…
GO:0051604	b	4	protein maturation	Others	IFT172; DUOXA2; CPM; PCSK2; GLRX5; SCG5; PCSK1; CPD; CPE; PCSK4; PCSK5; GLG1; CPZ; AFG3L2; NAA60; C2CD3; GSN; NDUFAB1; CIAO2B; ADAMTS3; GLI3; STUB1; PRNP; ATP6AP2; CLN5; NAA50; ADAM17; FADD; MYRF; FGG; FGA; FGB; ZMPSTE24; CTSH; IFT52; CTSL; LHB; PCSK6; CTSE; CTSG; CORIN; SPPL3; CTSZ; KEL; OMA1; TSPAN5; CTSS; TSPAN15; SDE2; INPP5B; HJV; ATP23; RFX4; PHB; C1QC; CPB2; ADAM8; PIDD1; IHH; RUNX1; FKBP1…
GO:0036265	b	5	RNA (guanine-N7)-methylation	Others	TRMT112; BUD23; METTL1; WDR4; RNMT
GO:1905214	b	4	regulation of RNA binding	Others	NCBP1; LARP6; EIF4G1; EIF3C; EIF3D; EIF3E; CARM1; NUCKS1; FMR1; CDK9; EIF4A3
GO:1905216	b	5	positive regulation of RNA binding	Others	NCBP1; LARP6; EIF4G1; EIF3C; EIF3D; EIF3E; FMR1; CDK9
GO:0032774	b	5	RNA biosynthetic process	Others	RNF14; KHSRP; RNF10; NCBP1; HSPA5; NELFB; HSPA8; NELFE; ATRX; AGT; PAWR; ADIPOQ; NCBP2; VRTN; CAMK1; NR0B2; NR0B1; PRNP; CAMK4; ZNF704; DRAP1; IRX5; IRX4; GRIN1; IRX6; IRX1; IRX3; IRX2; SP8; DHX9; NELFA; TCOF1; GSC2; NUP98; XPC; SP1; MUC1; SP3; SP5; SP6; SP7; TRAPPC9; MAX; PARP14; TRAPPC2; PARP10; MYRFL; MAF; CTBP1; CTBP2; TSG101; NOP2; RIT2; ITGA6; GTF3C3; GTF3C2; GTF3C1; DENND4A; GTF3C5; GTF3C4…
GO:0006401	b	5	RNA catabolic process	Others	MOV10; NCBP1; NCBP2; HSPA8; ANP32A; ZCCHC17; SMG5; SMG7; SMG6; SMG1; SMG9; SMG8; ZC3H14; HBS1L; METTL16; METTL14; DAZL; LARP1; RNASEH1; PPP2R2A; FXR1; DDX49; ERI1; MTREX; POP1; YBX1; YBX3; ELAVL4; ELAVL1; RPS27A; CELF1; PUM2; EDC3; RC3H2; EDC4; XPO1; RPL7A; CSDE1; LIN28B; LIN28A; FTO; RPS20; PSMD14; PSMD11; PSMD10; PSMD13; PSMD12; TTC37; SERBP1; EIF4A3; GIGYF2; TAF15; NUDT16L1; RNASET2; EXOSC10; …
GO:0050779	b	4	RNA destabilization	Others	MOV10; TRIM71; CELF1; RC3H1; YTHDF2; YTHDF1; PUM1; UPF1; ZC3H12A; ZC3H12D; DHX36; GIGYF2; PLEKHN1; HNRNPR; KHSRP; RIDA; METTL16; METTL14; ZFP36L1; ZFP36L2; LIN28B; CPEB3; MEX3D; FTO; TARDBP; YTHDF3; CNOT6L; TNFRSF1B; HNRNPD; METTL3; ROCK1; ROCK2; RBM24; DND1
GO:0016246	b	5	RNA interference	Others	TSN; DHX9; DROSHA; DICER1; HENMT1; CLP1; ADAR; MRPL44; CELF1; TARBP2; NRDE2; AGO4; XPO5; TERT; AGO1; AGO3; AGO2
GO:0090670	b	5	RNA localization to Cajal body	Others	EXOSC10; DCP2; CCT8; RUVBL1; RUVBL2; CCT2; PARN; DKC1; CCT7; CCT4; CCT5; NOP10; TCP1; SHQ1; NHP2; NAF1; WRAP53; CCT3
GO:0090685	b	4	RNA localization to nucleus	Others	EXOSC10; DCP2; CCT8; RUVBL1; RUVBL2; CCT2; PARN; DKC1; CCT7; CCT4; CCT5; NOP10; TCP1; SHQ1; NHP2; NAF1; WRAP53; CCT3
GO:0051252	b	5	regulation of RNA metabolic process	Others	RNF14; KHSRP; RNF10; NCBP1; HSPA5; NELFB; HSPA8; NELFE; ATRX; AGT; PAWR; ADIPOQ; NCBP2; VRTN; CAMK1; NR0B2; NR0B1; PRNP; CAMK4; ZNF704; ZC3H10; ZC3H14; DRAP1; IRX5; IRX4; GRIN1; IRX6; IRX1; IRX3; IRX2; SP8; DHX9; DIMT1; NELFA; GSC2; NUP98; XPC; SP1; MUC1; SP3; SP5; SP6; SP7; TRAPPC9; MAX; PARP14; TRAPPC2; PARP10; MYRFL; MAF; CTBP1; CTBP2; TSG101; NOP2; RIT2; ITGA6; DENND4A; WWTR1; XPO1; ZNF451; L…
GO:0016070	b	5	RNA metabolic process	Others	RNF14; KHSRP; RNF10; NCBP1; HSPA5; NCBP3; NELFB; ELP6; HSPA8; NELFE; ATRX; PDCD11; AGT; PAWR; ADIPOQ; NCBP2; VRTN; CAMK1; NR0B2; NR0B1; PRNP; CAMK4; ZNF704; ZC3H10; ZC3H13; ZC3H14; DRAP1; IRX5; IRX4; GRIN1; IRX6; IRX1; IRX3; IRX2; DHX8; DHX9; DIMT1; NELFA; TCOF1; GSC2; NUP98; XPC; SP1; MUC1; SP3; PPP2R2A; SP5; SP6; SP7; RARS1; TRAPPC9; CPSF4L; RPSA; MAX; PARP14; TRAPPC2; ERI2; RPP14; PARP10; ERI1…
GO:0001510	b	4	RNA methylation	Others	TRMT112; HSD17B10; LCMT2; PCIF1; NOP2; TRMT61A; DIMT1; MTERF4; TRMT61B; MRM1; TRMT2A; CBLL1; TRMT2B; RBM15B; BCDIN3D; TRMT12; TRMT13; METTL15; TFB2M; METTL3; FDXACB1; FTSJ3; FTSJ1; TRMT6; TRMT1; ZC3H13; TRMT5; TRMT10A; TRMT10C; TRMT10B; VIRMA; BUD23; METTL16; THADA; METTL14; RNMT; WTAP; WDR4; ALKBH8; LARP7; MTO1; THUMPD2; THUMPD3; TRMT44; TRDMT1; GTPBP3; TFB1M; NSUN4; TRMT1L; TYW3; METTL8; MEPCE;…
GO:0009451	b	5	RNA modification	Others	TRMT112; PARN; QTRT1; TRMT61A; TRMT61B; MOCS3; ZCCHC4; ADAD1; RBM15B; TRMT11; TRMT12; TRMT13; TRUB1; TRUB2; ZC3H13; TYW3; METTL16; DUS2; METTL15; DIMT1; WDR4; TRMU; LARP7; MEPCE; QTRT2; TFB1M; TRMT1L; RBM47; TRMT9B; FDXACB1; APOBEC2; APOBEC1; METTL1; ELP6; ELP5; ELP4; ELP3; ELP2; ELP1; HSD17B10; METTL4; NOP2; NOP10; NHP2; DUS1L; ADAR; FTSJ3; FTSJ1; BCDIN3D; THADA; GAR1; PUS7L; TFB2M; TRDMT1; RPUS…
GO:0043489	b	4	RNA stabilization	Others	ELAVL4; MEIOC; NSUN2; ZCCHC17; ELAVL1; TENT2; LARP1; TENT4A; PARN; TENT4B; MAPK14; NOCT; TAF15; PABPC1; RBM24; MAPKAPK2; DHX36; AXIN2; SLC11A1; HNRNPU; ANGEL2; CIRBP; EIF4ENIF1; MYD88; HNRNPD; DAZL; DHX9; THRAP3; LARP4B; TENT5B; TENT5C; TENT5A; BOLL; TENT5D; TRDMT1; IGF2BP1; TARDBP; NAF1; SYNCRIP; HNRNPC; RBM46; E2F1; METTL16; TIRAP; PAIP1; VIP; DND1; GDNF; DKC1; MTOR; YBX1; YBX3
GO:0050658	b	4	RNA transport	Others	HSF1; AAAS; U2AF2; NCBP1; NCBP2; NCBP3; SYMPK; SIDT1; SIDT2; SRSF11; RBM15B; LRPPRC; SMG5; SMG7; SMG6; SMG1; RAN; NUP54; AHCTF1; RFTN1; NDC1; NUP214; NUP210; MAGOH; DHX9; XPO5; NUP98; CHTOP; NUP93; AGFG1; IWS1; LSG1; RAE1; THOC3; THOC2; THOC1; SETD2; THOC7; THOC6; THOC5; ZC3H11A; KIF5C; PARP11; TERF2; SARNP; RTRAF; EIF5A2; ABCE1; YBX1; NUP205; NUP88; SLBP; SEH1L; KHDRBS1; NUP85; DHX38; TOMM20; TS…
GO:0031167	b	5	rRNA methylation	Others	TRMT112; DIMT1; MRM1; MTERF4; METTL15; BMT2; NSUN3; NOP2; METTL5; FDXACB1; FTSJ3; ZCCHC4; EMG1; TFB1M; NSUN4; BUD23; TRMT61B; METTL16; TFB2M; FBL
GO:0051029	b	5	rRNA transport	Others	MRPL18; TST; NPM1; PNPT1; TSC1
GO:0048254	b	4	snoRNA localization	Others	PRPF31; PIH1D1; NOP58; FBL
GO:0051030	b	5	snRNA transport	Others	RAN; SNUPN; NCBP2; PHAX
GO:0090672	b	4	telomerase RNA localization	Others	EXOSC10; DCP2; CCT8; RUVBL1; RUVBL2; CCT2; PARN; DKC1; CCT7; CCT4; CCT5; NOP10; TCP1; SHQ1; NHP2; NAF1; WRAP53; CCT3
GO:1904872	b	4	regulation of telomerase RNA localization to Cajal body	Others	EXOSC10; DCP2; CCT8; RUVBL1; RUVBL2; CCT2; PARN; DKC1; CCT7; CCT4; CCT5; NOP10; TCP1; SHQ1; NHP2; NAF1; CCT3
GO:0090671	b	5	telomerase RNA localization to Cajal body	Others	EXOSC10; DCP2; CCT8; RUVBL1; RUVBL2; CCT2; PARN; DKC1; CCT7; CCT4; CCT5; NOP10; TCP1; SHQ1; NHP2; NAF1; WRAP53; CCT3
GO:1904874	b	4	positive regulation of telomerase RNA localization to Cajal body	Others	NAF1; CCT8; RUVBL1; RUVBL2; CCT2; CCT3; CCT7; CCT4; CCT5; NOP10; TCP1; SHQ1; NHP2; DKC1
GO:0010621	b	5	negative regulation of transcription by transcription factor localization	Others	HHEX; HEY2; ID1
GO:1990440	b	5	positive regulation of transcription from RNA polymerase II promoter in response to endoplasmic reticulum stress	Others	CEBPB; TP53; HSPA5; CREB3L3; MBTPS2; CREB3L1; ATF4; ATF6; ATF3
GO:1990441	b	5	negative regulation of transcription from RNA polymerase II promoter in response to endoplasmic reticulum stress	Others	TMBIM6; JUN; NCK2
GO:0043618	b	5	regulation of transcription from RNA polymerase II promoter in response to stress	Others	HSF1; HSPA5; PSMF1; EPO; NFE2L2; RBPJ; CUL2; MUC1; MBTPS2; UBA52; UBB; UBC; RBX1; RPS27A; INO80; HIF1A; HMOX1; CHD6; BACH1; EGR1; JUN; CHEK1; SIRT2; VEGFA; EGLN3; EPAS1; EGLN1; TP53; PSMD14; PSMD11; PSMD10; PSMD13; PSMD12; HIF1AN; CREBBP; BAG3; SESN2; STOX1; ELOB; ELOC; DNAJB1; NEDD4; PSMA2; PSMA3; PSMA1; PSMA6; MAPK7; PSMA4; PSMA5; CITED2; LIMD1; PSMA7; GCN1; EP300; ARNT; PSMB7; PSMB6; PSMB5; PS…
GO:0010767	b	5	regulation of transcription from RNA polymerase II promoter in response to UV-induced DNA damage	Others	NEDD4; CHEK1
GO:0000083	b	4	regulation of transcription involved in G1/S transition of mitotic cell cycle	Others	POLA1; HINFP; DHFR; CDK14; CDC6; CDK18; CCNA1; BACH1; CCNE1; CDT1; CDK17; RB1; CDK15; PCNA; KLF11; ORC1; BRD4; NPAT; E2F7; E2F6; E2F4; GFI1; E2F1; ID2; ZPR1; TYMS; CDK5; CDC45; TFDP2; TFDP1; RRM2
GO:0071930	b	5	negative regulation of transcription involved in G1/S transition of mitotic cell cycle	Others	E2F7; RB1; E2F1
GO:0071931	b	5	positive regulation of transcription involved in G1/S transition of mitotic cell cycle	Others	ID2; ZPR1
GO:2000677	b	5	regulation of transcription regulatory region DNA binding	Others	MAD2L2; TGFB1; LIF; TMSB4X; CTNNB1; ZNF593; HAND1; HAND2; ANKRD33; NIBAN2; HEY1; SIN3A; TWIST1; SOX11; PSEN1; RB1; GTF2B; KLF4; H1-0; MSX1; MSX2; DOT1L; ZMPSTE24; IGF1; ZBTB7A; TRAF6; IFNG; SRI; ZBTB7C; PARP1; POU4F1; POU4F2; PAX6; EP300; HEY2; GATA3; WNT3A; GATA1; NEUROD1; TAF1; PER2; DDRGK1; NSD1; LAMTOR5; FBXW7; PARK7; FOXC1
GO:0006351	b	5	transcription, DNA-templated	Others	RNF14; KHSRP; RNF10; NCBP1; HSPA5; NELFB; HSPA8; NELFE; ATRX; AGT; PAWR; ADIPOQ; NCBP2; VRTN; CAMK1; NR0B2; NR0B1; PRNP; CAMK4; ZNF704; DRAP1; IRX5; IRX4; GRIN1; IRX6; IRX1; IRX3; IRX2; SP8; DHX9; NELFA; TCOF1; GSC2; NUP98; XPC; SP1; MUC1; SP3; SP5; SP6; SP7; TRAPPC9; MAX; PARP14; TRAPPC2; PARP10; MYRFL; MAF; CTBP1; CTBP2; TSG101; NOP2; RIT2; ITGA6; GTF3C3; GTF3C2; GTF3C1; DENND4A; GTF3C5; GTF3C4…
GO:0000972	b	5	transcription-dependent tethering of RNA polymerase II gene DNA at nuclear periphery	Others	NUP107; LDB1; RAE1; NUP133; PCID2
GO:0043039	b	5	tRNA aminoacylation	Others	SARS2; FARS2; SARS1; PPA1; EARS2; PARS2; AARSD1; AIMP2; TARS3; EPRS1; AIMP1; DARS1; CARS1; PPA2; RARS2; RARS1; LARS1; LARS2; QRSL1; IARS1; IARS2; WARS2; MARS1; MARS2; WARS1; VARS2; AARS1; AARS2; GATB; TARS1; DALRD3; TARS2; NARS2; NARS1; YARS1; YARS2; CARS2; QARS1; FARSB; FARSA; DARS2; KARS1; EEF1E1; GARS1
GO:0030488	b	5	tRNA methylation	Others	TRMT112; HSD17B10; LCMT2; TRMT61A; TRMT61B; TRMT2B; TRMT6; TRMT12; TRMT13; FTSJ1; BCDIN3D; TRMT1; TRMT5; TRMT10A; TRMT10C; TRMT10B; THADA; WDR4; TRMT11; MTO1; THUMPD3; THUMPD2; TRDMT1; GTPBP3; TRMT44; TRMT1L; TYW3; METTL8; METTL1; NSUN3; NSUN2; METTL6; NSUN6; TARBP1; ALKBH8; TRMT9B
GO:0036415	b	4	regulation of tRNA stability	Others	NSUN2; TRDMT1
GO:0051031	b	5	tRNA transport	Others	NUP88; AAAS; NUP133; NUP85; NUP42; NUP62; SEH1L; RAN; NUP107; NDC1; NUP43; NUP188; NUP214; NUP210; NUP160; RANBP2; XPOT; NUP98; SEC13; NUP93; TPR; RAE1; NOL6; NUP50; NUP54; NUP58; NUP35; NUP37; NUP153; SSB; YBX1; NUP205; TOMM20
GO:0071431	b	4	tRNA-containing ribonucleoprotein complex export from nucleus	Others	NUP88; AAAS; NUP133; NUP85; NUP42; NUP62; SEH1L; RAN; NUP107; NDC1; NUP43; NUP188; NUP214; NUP210; NUP160; RANBP2; XPOT; NUP98; SEC13; NUP93; RAE1; NOL6; NUP50; NUP54; NUP58; NUP35; NUP37; NUP153; SSB; NUP205; TPR
GO:0007197	b	5	adenylate cyclase-inhibiting G protein-coupled acetylcholine receptor signaling pathway	Others	HRH4; CHRM5; CHRM4; CHRM3; CHRM2; OPRM1; HRH3
GO:0007196	b	5	adenylate cyclase-inhibiting G protein-coupled glutamate receptor signaling pathway	Others	GRIK3; GRM8; GRM4; GRM6; GRM7; GRM2; GRM3
GO:0007188	b	5	adenylate cyclase-modulating G protein-coupled receptor signaling pathway	Others	MRAP2; RAPGEF2; TSHR; ADGRL4; GPR37; PTGER4; GRK5; CACNA1D; PTGER2; ADRA2C; PRKACB; GLP1R; EDN1; ADM2; ADRA1A; NPR3; VIPR1; RAMP1; MCHR1; RAMP2; HTR4; ADCY7; PALM; ARRDC3; GPR26; ATP2B4; ADRA1D; GPR3; ADCY5; ADCY6; ADRA1B; GPR6; ADCY2; ADCY3; AVPR2; NPY1R; ADCY8; ADCY9; GALR3; GALR2; GALR1; ADGRG3; ADGRG2; ADGRG1; ADCY1; LGR5; HTR5A; GHRHR; GPR12; ADORA1; GNAO1; RIT2; GABBR1; MC4R; LHCGR; MARCO; …
GO:0007213	b	4	G protein-coupled acetylcholine receptor signaling pathway	Others	PLCB1; GNAQ; RGS10; HRH4; GNB1; CHRM5; CHRM4; GRK2; CHRM2; AGRN; OPRM1; CDK5R1; HRH3; GNA11; CHRM3; GNAI2
GO:0007216	b	4	G protein-coupled glutamate receptor signaling pathway	Others	DAGLA; HOMER2; GRIK3; TRPM1; HOMER1; DAGLB; GRM8; HOMER3; GRM4; GRM5; GRM6; GRM7; GRM1; GRM2; GRM3
GO:0035589	b	5	G protein-coupled purinergic nucleotide receptor signaling pathway	Others	P2RY14; P2RY10; P2RY11; P2RY12; P2RY13; GPR171; P2RY8; PTAFR; P2RY2; P2RY1; P2RY6; GPR34; P2RY4; GPR87
GO:0035588	b	4	G protein-coupled purinergic receptor signaling pathway	Others	ADCY5; ADORA2B; GPR171; ADORA1; P2RY6; P2RY10; P2RY11; P2RY12; P2RY13; P2RY2; P2RY8; PTAFR; ADA; GNAT1; GPR87; NECAB2; P2RY1; GNAI2; GPR34; P2RY4; P2RY14
GO:0008277	b	5	regulation of G protein-coupled receptor signaling pathway	Others	TMOD2; CAV2; USP20; CALM2; SLC39A14; CALM1; CNGB1; GRK7; GRK4; GRK5; DYNLT1; GRK1; EDN1; NECAB2; SAG; FNTA; FNTB; RAMP1; CAMK2A; RAMP3; RAMP2; PALM; NMT2; NMT1; ARRDC3; VPS35; USP33; ABHD6; GPR27; KCTD16; CXCL8; GNG7; GNG4; SYP; RHO; PHB; STMN1; AIPL1; RIC8B; METAP1; METAP2; DNM2; GRP; LRRK2; TULP3; HTR2B; PPP1R9B; PLCB1; GUCY2D; GUCY2F; CNGA1; APLN; FGF8; PHF24; PLEK; PDE4B; ATP2B4; ZDHHC3; APLN…
GO:0007199	b	5	G protein-coupled receptor signaling pathway coupled to cGMP nucleotide second messenger	Others	AGTR2; AGT
GO:0086103	b	4	G protein-coupled receptor signaling pathway involved in heart process	Others	SRC; CHGA; RAMP3; AKAP13; RGS2; PLN; PDE4D; PDE4B; GNAI2; ATP2B4; CAV1
GO:0007187	b	4	G protein-coupled receptor signaling pathway, coupled to cyclic nucleotide second messenger	Others	MRAP2; RAPGEF2; TSHR; AGT; ADGRL4; GPR37; PTGER4; GRK5; CACNA1D; PTGER2; ADRA2C; PRKACB; VIP; GLP1R; EDN1; HRH2; ADM2; ADRA1A; NPR3; HTR2B; RAMP1; MCHR1; RAMP2; HTR6; HTR7; HTR4; ADCY7; PALM; VIPR1; ARRDC3; GPR26; ATP2B4; ADRA1D; GPR3; ADCY5; ADCY6; ADRA1B; GPR6; ADCY2; ADCY3; AVPR2; NPY1R; ADCY8; ADCY9; GALR3; GALR2; GALR1; NPY; ADGRG2; GPR119; ADCY1; LGR5; HTR5A; GHRHR; GPR12; ADORA1; GNAO1; RI…
GO:0098664	b	4	G protein-coupled serotonin receptor signaling pathway	Others	HTR5A; HRH4; HTR2B; DRD4; CHRM4; CHRM3; CHRM2; HTR1A; HTR6; HTR7; HTR4; HRH2; HRH3; HTR2C; HRH1; HTR1D; HTR2A; HTR1F; CHRM5; HTR1B
GO:0007206	b	5	phospholipase C-activating G protein-coupled glutamate receptor signaling pathway	Others	HOMER1; GRM5
GO:0007200	b	4	phospholipase C-activating G protein-coupled receptor signaling pathway	Others	GPR17; PTH1R; TGM2; HCRTR2; CHGA; GPR174; ANO1; DRD3; TACR1; P2RY2; NPR3; PLCE1; GPR55; GNG13; EDNRB; AGT; OPRL1; CCKBR; LHCGR; P2RY1; P2RY10; S1PR1; GPR139; HTR2B; P2RY12; PTGER3; HTR2A; P2RY4; HTR2C; CASR; EDN1; GRM5; GRM1; MC3R; GRP; NMUR2; HRH1; GNB1; CHRM2; HOMER1; OPRM1; GPR65; NMUR1; P2RY11; LPAR3; OPRK1; GRPR; GPR20; GPR18; P2RY6; GPR27; BICD1; ADRA1A; ACTN2; F2; ADRA1B; GPR157; ADRA1D; C…
GO:0007205	b	4	protein kinase C-activating G protein-coupled receptor signaling pathway	Others	BDKRB1; DGKZ; PARD3; GAP43; DGKD; PLPP1; DGKQ; PICK1; DGKB; DGKH; DGKI; IL2; CISH; CCK; HTR2B; EDN1; PRKD3; DGKK; DGKG; HTR1B; DGKE
GO:0016056	b	4	rhodopsin mediated signaling pathway	Others	AIPL1; METAP1; METAP2; GNAT1; RS1; CALM2; FNTB; CALM1; CNGB1; GRK7; GRK4; SAG; GRK1; GUCY2D; FNTA; GUCY2F; GNB1; PPEF1; CNGA1; NMT2; NMT1; CAMKMT; PDE6B; PDE6G; RHO; GUCA1A; GUCA1C; GUCA1B
GO:0008306	b	4	associative learning	Others	TAFA2; SLC6A1; TTC36; IFT20; TNR; TBR1; HIF1A; SLC7A11; TPBG; NPTX2; CCK; GABRA5; CRH; KIT; NDRG4; PPP1R1B; NPTN; BTG2; SNAP25; PDE1B; CHRNB2; MEIS2; LRRN4; PIAS1; NF1; HRH1; UCN; GRIN1; B4GALT2; DDHD2; ATP1A2; MAP1A; SRF; NRGN; FOS; TANC1; MECP2; ASIC1; NPS; CREB1; SYNGAP1; RAG1; MTOR; FOXB1; CTNS; KRAS; NEUROD2; DBH; RGS14; BRSK1; LGMN; ADCY3; APP; DRD5; DRD2; DRD3; DRD1; GRIN2A; CDK5; TAC1; NE…
GO:0050890	b	4	cognition	Others	MUSK; TAFA2; SLC6A1; NPAS4; IFT20; PTCHD1; SLC6A4; PLK2; NQO2; AAAS; MEIS2; CHMP2B; TPBG; B2M; PJA2; CCK; BDNF; ZNF385A; PRKCZ; DLG4; EN1; LHX8; SETD5; TUSC3; PRNP; CAMK4; NTRK2; THRA; SLC12A5; METTL23; SOBP; GRIN1; CLN8; JPH3; JAKMIP1; SNAP25; STRA6; PLCB1; CREB1; TACO1; PAFAH1B1; BRINP1; KRAS; DBH; B4GALT2; ADCY1; CX3CR1; ADCY3; APP; GM2A; ADCY8; NRXN2; NRXN1; KIT; TLR2; PTEN; VIP; NETO1; PAK5;…
GO:0098596	b	5	imitative learning	Others	STRA6; NRXN2; NRXN1; CNTNAP2; HTT; SHANK3
GO:0007616	b	4	long-term memory	Others	DRD2; GRIA1; KAT2A; TAC1; NPAS4; RPS6KB1; CAMK4; PRNP; PJA2; SRF; MECP2; CALB1; LDLR; PRKCZ; MTOR; CPEB3; PTCHD1; CTNS; RASGRF1; RGS14; ADCY1; SGK1; LRRN4; ADCY8; EIF2AK4; ARC; BTBD9
GO:0061743	b	4	motor learning	Others	C1QL1; TACO1; GPR88; EN1; GIT1; ADGRB3
GO:0046958	b	4	nonassociative learning	Others	KALRN; DRD5; MAPK8IP2
GO:0098597	b	4	observational learning	Others	STRA6; NRXN2; NRXN1; CNTNAP2; HTT; SHANK3
GO:0008355	b	4	olfactory learning	Others	TPBG; ADCY3
GO:0007614	b	4	short-term memory	Others	NPAS4; CALB1; CUX2; CHRNA7; SERPINF1; PTCHD1; BRINP1
GO:0042297	b	4	vocal learning	Others	STRA6; NRXN2; NRXN1; CNTNAP2; HTT; SHANK3
GO:0045163	b	5	clustering of voltage-gated potassium channels	Others	CNTN2; CNTNAP2; KCNIP2
GO:0045162	b	5	clustering of voltage-gated sodium channels	Others	SCLT1; GLDN; NRCAM; AGRN; MYOC; SPTBN4
GO:0071435	b	4	potassium ion export	Others	DLG1; KCNE2; KCND3; KCNE1; KCNE4; KCNK18; KCNH2; KCNK5; ANO6; KCNQ1; KCNT2; KCNE3; KCNA5; KCNIP2
GO:1902302	b	5	regulation of potassium ion export	Others	DLG1; KCNE3; ANO6; KCNIP2; KCNH2
GO:0010107	b	4	potassium ion import	Others	KCNE2; HCN2; FXYD2; KCNK9; DLG1; KCNJ5; SLC12A5; SLC12A4; SLC12A7; SLC12A1; SLC12A3; SLC12A2; KCNJ8; SLC12A9; SLC12A8; ABCC9; KCNJ13; KCNJ12; KCNJ11; KCNJ10; KCNJ16; KCNJ15; WNK2; WNK3; WNK1; ATP1B2; ATP1B3; ATP1B1; ATP12A; KCNJ6; KCNJ3; KCNJ2; KCNJ1; ATP4A; ATP4B; KCNJ4; KCNJ9; KCNH2; HCN4; ATP1A3; ATP1A2; ATP1A1
GO:1903286	b	5	regulation of potassium ion import	Others	DLG1; WNK2; WNK3; WNK1; ATP1B2; ATP1B3; ATP1B1
GO:1990573	b	5	potassium ion import across plasma membrane	Others	KCNE2; HCN2; FXYD2; KCNK9; KCNJ5; SLC12A5; SLC12A4; SLC12A7; SLC12A1; SLC12A3; SLC12A2; KCNJ8; SLC12A9; SLC12A8; ABCC9; KCNJ13; KCNJ12; KCNJ11; KCNJ10; KCNJ16; KCNJ15; ATP1B2; ATP1B3; ATP1B1; ATP12A; KCNJ6; KCNJ3; KCNJ2; KCNJ1; ATP4A; ATP4B; KCNJ4; KCNJ9; KCNH2; HCN4; ATP1A3; ATP1A2; ATP1A1
GO:0051365	b	5	cellular response to potassium ion starvation	Others	PCK1; JUN; SLC38A3
GO:1901381	b	5	positive regulation of potassium ion transmembrane transport	Others	KCNE1; FXYD2; KCNC2; ANO6; TREM2; LRRC26; DNM2; KCNA1; GAL; RNF207; EDN3; NOS1AP; KCNIP2; LRRC38; KCNJ2; WNK2; WNK3; WNK1; ATP1B2; ATP1B3; ATP1B1; LRRC52; LRRC55; KCNQ1; KCNMB1; ACTN2; AKAP6; KCNH2; AKAP9; GALR2; ANK2; AMIGO1; FLNA
GO:1901380	b	5	negative regulation of potassium ion transmembrane transport	Others	KCNE2; ACTN2; KCNE1; KCNE4; CASQ2; SUMO1; KCNH2; KCNAB1; NEDD4L; RGS4; PTEN; CAB39; ANK3; KCNE3; OXSR1; MTNR1B; STK39; KEL; BIN1; CAV3; CAV1
GO:1901379	b	4	regulation of potassium ion transmembrane transport	Others	KCNE2; KCNE3; KCNE1; FXYD2; KCNC2; KLHL24; SUMO1; NEDD4; ANO6; CAB39; LRRC26; WNK3; OXSR1; DNM2; TREM2; WWP2; STK39; BIN1; CAV3; KCNA1; DLG1; KCNE4; CASQ2; KCNAB2; CACNA1D; RGS4; WNK2; FHL1; KCNS1; KCNS2; KCNG1; RNF207; EDN3; CAV1; NOS1AP; KCNIP2; DPP6; YWHAE; ITGB1; LRRC38; DPP10; NEDD4L; CD63; GALR2; KCNJ2; GAL; KCNAB1; WNK1; ATP1B2; ATP1B3; ATP1B1; LRRC52; AMIGO1; VAMP2; KCNIP1; KCNN2; LRRC55;…
GO:1904008	b	4	response to monosodium glutamate	Others	GHSR; HPCA
GO:0035864	b	5	response to potassium ion	Others	HSF1; CACNA1H; DLG2; DLG4; SOD1; SLC12A2; PPARGC1A; CRHBP; SLC34A1; ADAMTS13; GNRH1; CYP11B1; CARF
GO:1905145	b	5	cellular response to acetylcholine	Others	CRKL; AGRN; GNAI2; LYPD1; CHRNB2; GRK2; HRH4; CDK5R1; HRH3; PLCB1; CHRM3; CHRM5; CHRM4; GNB1; CHRM2; OPRM1; CHRNA7; CHRNA3; ACHE; ATP2B4; GNAQ; RGS10; ROCK2; GNA11
GO:0008292	b	4	acetylcholine biosynthetic process	Others	CHAT; SLC5A7
GO:0006581	b	4	acetylcholine catabolic process	Others	ACHE; COLQ
GO:0095500	b	4	acetylcholine receptor signaling pathway	Others	CRKL; AGRN; GNAI2; LYPD1; CHRNB2; GRK2; HRH4; CDK5R1; HRH3; PLCB1; CHRM3; CHRM5; CHRM4; GNB1; CHRM2; OPRM1; CHRNA7; CHRNA3; ACHE; GNAQ; RGS10; GNA11
GO:0061526	b	5	acetylcholine secretion	Others	TACR2; CHRNA3
GO:0014055	b	5	acetylcholine secretion, neurotransmission	Others	TACR2; CHRNA3
GO:0014056	b	5	regulation of acetylcholine secretion, neurotransmission	Others	TACR2; CHRNA3
GO:0015870	b	5	acetylcholine transport	Others	TACR2; CHRNA3
GO:0006154	b	5	adenosine catabolic process	Others	ADA2; ADA
GO:0046085	b	4	adenosine metabolic process	Others	ADA2; NT5E; NT5C1B; NT5C1A; ADA; NT5C2
GO:0001973	b	5	adenosine receptor signaling pathway	Others	ADCY5; ADORA2B; ADORA1; P2RY12; ADA; GNAT1; P2RY1; GNAI2; NECAB2
GO:0032238	b	5	adenosine transport	Others	SLC28A2; SLC29A1
GO:0071880	b	5	adenylate cyclase-activating adrenergic receptor signaling pathway	Others	ADRA1A; ADRA1B; ADRA1D; DRD3; CHGA; ARRDC3; DRD5; DRD2; ADCY9; ADRA2C; ADRB1; ADRB2; AKAP13; RAPGEF2; PLN; PDE4D; PDE4B; DRD1; GNAI2; ATP2B4
GO:0086023	b	5	adenylate cyclase-activating adrenergic receptor signaling pathway involved in heart process	Others	CHGA; AKAP13; PLN; PDE4D; PDE4B; GNAI2; ATP2B4
GO:0007191	b	5	adenylate cyclase-activating dopamine receptor signaling pathway	Others	ADCY5; GNAS; SLC9A3R1; DRD5; GNB1; DRD3; DRD1; GNAL
GO:0007195	b	5	adenylate cyclase-inhibiting dopamine receptor signaling pathway	Others	ADCY5; DRD4; DRD2; DRD3; PRMT5; FLNA
GO:0007198	b	5	adenylate cyclase-inhibiting serotonin receptor signaling pathway	Others	HTR5A; HTR4; HTR1D; HTR1F; HTR1A; HTR1B
GO:0071875	b	4	adrenergic receptor signaling pathway	Others	CHGA; ADCY9; AKAP13; RAPGEF2; GNAI2; ADRA2C; RGS2; LMBRD2; ARRDC3; ZDHHC21; ATP2B4; ADRA1A; ADRA1B; ADRA1D; DRD5; DRD2; DRD3; DRD1; ADRB1; ADRB2; PLN; PDE4B; PDE4D
GO:0098971	b	4	anterograde dendritic transport of neurotransmitter receptor complex	Others	KIF5A; KIF5B; KIF5C
GO:0038188	b	4	cholecystokinin signaling pathway	Others	CCKBR; CCKAR
GO:1903351	b	5	cellular response to dopamine	Others	HDAC2; LRRK2; HCN3; PRKN; DRD1; MAPK1; DNM2; ABL1; ATF4; GABPA; ID1; SIN3A
GO:0042416	b	5	dopamine biosynthetic process	Others	TGFB2; GCH1; NR4A2; PARK7; DAO; TH; SNCA; DDC; AGTR2; GPR37
GO:0042420	b	5	dopamine catabolic process	Others	MOXD1; DBH; MAOA; MAOB
GO:0042417	b	4	dopamine metabolic process	Others	TGFB2; CHRNB2; PRKN; MOXD1; ATP7A; GPR37; SNCAIP; PDE1B; HPRT1; DAO; TH; NPR1; ITGB2; NR4A2; LRTOMT; COMT; PARK7; DDC; TACR3; DBH; PNKD; DRD4; GCH1; DRD2; DRD3; DRD1; MAOB; MAOA; GRIN2A; SNCB; SNCA; AGTR2; HTR1A
GO:0007212	b	4	dopamine receptor signaling pathway	Others	GNAO1; NCSTN; GSK3B; CAV2; GNAI3; LRRK2; SLC9A3R1; RGS4; NSG1; NSG2; RGS9; GNB5; GNB1; PRMT5; PALM; DTNBP1; ADCY5; ADCY6; VPS35; GNAS; DRD4; DRD5; DRD2; DRD3; DRD1; GNA11; GNAL; FLNA
GO:0014046	b	4	dopamine secretion	Others	DRD2; PRKN; FGF20; PINK1; KCNA2; CNR1; CHRNB2; SYT12; SYT13; SYT10; SYT11; HTR2A; SYT17; SYT15; CHRNA4; NPY2R; RAB3A; DTNBP1; CXCL12; SYT8; SYT9; SYT1; SYT2; SYT3; SYT4; DRD3; SYT6; SYT7; SNCG; GDNF; SNCA; HTR1B
GO:0015872	b	5	dopamine transport	Others	SLC6A2; SYT4; PRKN; MAPK15; FGF20; PINK1; SYT7; KCNA2; CNR1; PARK7; CHRNB2; SYT12; SYT13; SYT10; SYT11; TOR1A; SYT17; SYT15; HTR2A; CHRM5; SNCA; CHRNA4; NPY2R; RAB3B; RAB3A; DTNBP1; CXCL12; SYT8; SYT9; SYT1; DRD4; SYT3; DRD2; DRD3; SYT6; DRD1; SNCG; SLC29A4; GDNF; SLC22A2; SLC22A3; SLC18A2; SYT2; HTR1B
GO:0071542	b	5	dopaminergic neuron differentiation	Others	WNT3A; RYK; HIF1A; CTNNB1; PHOX2A; PITX3; DKK1; FZD1; EN1; OTX2; TIAM1; CSNK1D; CSNK1E; MANF; NR4A2; LMX1A; LMX1B; VEGFD; VEGFA; FGF8; SHH; PHOX2B; SFRP2; RSPO2; SFRP1; LRP6; WNT3; WNT2; WNT1; GSK3B; FOXA1; DMRTA2; FOXA2; WNT9B; WNT5A; FGF20
GO:0071926	b	5	endocannabinoid signaling pathway	Others	DAGLA; DAGLB; MGLL; CAMK2A; ALOX15B; ABHD6
GO:0042414	b	5	epinephrine metabolic process	Others	ATP7A; PNMT; TH
GO:0048242	b	4	epinephrine secretion	Others	CARTPT; CRH; VIP; ADRA2C
GO:0048241	b	5	epinephrine transport	Others	ADRA2C; VIP; SLC29A4; SLC22A3; CARTPT; CRH
GO:0098881	b	4	exocytic insertion of neurotransmitter receptor to plasma membrane	Others	STX1B; SNAP25; STX3; CPLX1
GO:0098967	b	4	exocytic insertion of neurotransmitter receptor to postsynaptic membrane	Others	STX1B; SNAP25; STX3; CPLX1
GO:0097154	b	5	GABAergic neuron differentiation	Others	RAC3; FEZF2; ARX; ASCL1; DRD2; DRD1; INHBA; LHX6; NKX2-1; GATA2; DLX1; DLX2
GO:0009448	b	4	gamma-aminobutyric acid metabolic process	Others	ALDH5A1; PHGDH; GAD1; ABAT
GO:0007214	b	4	gamma-aminobutyric acid signaling pathway	Others	GABRG3; GABRR1; GABRG1; GABRR3; GABBR1; GABRA5; GABRA4; GABBR2; GABRA6; GNAI2; GABRA3; GABRA2; GABRA1; SLC12A2; GABRR2; PLCL2; PHF24; PLCL1; GABRG2; GABRB1; GABRB2; GABRB3; GPR156; SHISA7; GABRE; ATF4; HTR1A
GO:0015812	b	5	gamma-aminobutyric acid transport	Others	TRH; SLC6A1; APBA1; SLC6A6; SLC9A3R1; NTSR1; SV2A; TRPC4; SLC6A13; SLC6A12; SLC6A11; SLC32A1; HTR1B
GO:0006540	b	5	glutamate decarboxylation to succinate	Others	GAD1; GAD2
GO:0007215	b	4	glutamate receptor signaling pathway	Others	SLC6A9; FRRS1L; PTK2B; DLG1; DLG3; DLG2; DLG4; PRNP; RELN; GRM8; GRIN1; NECAB2; IFNG; LRRC7; CX3CL1; APP; TRPM1; NETO1; NETO2; GRIN2A; GRIA2; GRIA3; GRIA1; GRIA4; NCSTN; PINK1; CRH; PPARGC1A; TIAM1; CDK5R1; GRM4; GRM5; GRM6; GRM7; GRM1; GRM2; GRM3; EPHB2; PLCB1; GNAQ; MEF2C; SHISA6; SHISA7; SHISA8; SHISA9; KLHL24; GRIK4; PLP1; GSG1L; DAGLA; DAGLB; GRID1; NLGN3; NLGN1; CRHBP; OPRM1; KCNB1; MAPK8IP…
GO:1900449	b	5	regulation of glutamate receptor signaling pathway	Others	KLHL24; GRIA2; GRIA3; SLC6A9; GRIA1; GRIA4; PPARGC1A; FRRS1L; PTK2B; PINK1; CRH; DLG1; GRIN2B; DLG3; DLG2; DLG4; NEFL; ARC; FYN; SHISA6; PRNP; SHISA7; RELN; CX3CL1; GRIN1; RGS9; DAPK1; EPHB2; NLGN2; NLGN3; NLGN1; IFNG; LRRC7; CNIH3; CRHBP; OPRM1; GSG1L; SHANK3; SHANK2; MAPK8IP2; ACTN2; NETO2; RASGRF1; RASGRF2; CACNG4; APP; PRRT1; CACNG5; NECAB2; MEF2C; ADRB2; GRIN2A; NETO1; CACNG2; CACNG3; SHISA8…
GO:0061535	b	4	glutamate secretion, neurotransmission	Others	STXBP1; KMO; RAB3GAP1
GO:1903294	b	5	regulation of glutamate secretion, neurotransmission	Others	STXBP1; KMO; RAB3GAP1
GO:0006750	b	5	glutathione biosynthetic process	Others	GSS; HAGH; NFE2L2; SLC7A11; GCLC; GGCT; MGST2; GGT1; GGT7; GGT5; CHAC2; CHAC1; OPLAH; CNDP2
GO:0006751	b	5	glutathione catabolic process	Others	GGT1; GGT7; GGT5; CHAC2; CHAC1; DPEP1
GO:1901687	b	5	glutathione derivative biosynthetic process	Others	GSTO1; MGST1; GSTT1; GSTA4; GSTM3; GSTZ1; MGST2; MGST3; ESD; AKR1A1; HPGDS; GSTK1
GO:1901685	b	4	glutathione derivative metabolic process	Others	GSTO1; MGST1; GSTT1; GSTA4; GSTM3; GSTZ1; MGST2; MGST3; ESD; AKR1A1; HPGDS; GSTK1
GO:0006749	b	4	glutathione metabolic process	Others	GSS; GSR; GSTA4; GLRX2; GGCT; MGST2; DPEP1; GDAP1; HAGH; NFE2L2; PARK7; GCLC; OPLAH; GLO1; ARL6IP5; CLIC5; CLIC2; CLIC3; SOD1; IDH1; GGT1; GGT7; GGT5; GDAP1L1; CTNS; HPGDS; CNDP2; GSTO1; GSTT1; EEF1G; G6PD; GSTZ1; SLC7A11; CHAC1; GPX1; MMACHC; PTGES2; CHAC2; GSTM3; SLC1A1; GSTK1
GO:0034635	b	5	glutathione transport	Others	GJA1; SLC9A3R1; SLC13A3; SLC7A11; ABCC5; ABCC1
GO:0031456	b	5	glycine betaine biosynthetic process	Others	CHDH; ALDH7A1
GO:0019285	b	4	glycine betaine biosynthetic process from choline	Others	CHDH; ALDH7A1
GO:0031455	b	4	glycine betaine metabolic process	Others	CHDH; ALDH7A1
GO:1903804	b	5	glycine import across plasma membrane	Others	RGS4; SLC6A9; SLC6A5; RGS2
GO:1900923	b	5	regulation of glycine import across plasma membrane	Others	RGS4; RGS2
GO:0006544	b	4	glycine metabolic process	Others	TDH; SDSL; DHFR; AGXT; GLDC; BAAT; RIDA; SHMT2; PHGDH; GCAT; GART; AGXT2; AMT; SHMT1; GCSH
GO:0015816	b	5	glycine transport	Others	SLC6A20; SLC7A8; SLC6A5; SLC6A9; SLC36A1; SLC25A38; RGS4; RGS2; SLC6A17; SLC32A1
GO:0071420	b	5	cellular response to histamine	Others	AOC1; GABRG2; HRH1; GABRB1; GABRB2; GABRB3
GO:0001692	b	4	histamine metabolic process	Others	TRH; SLC29A4; HDC; HNMT; SLC22A3
GO:0001821	b	5	histamine secretion	Others	VAMP3; VAMP2; SNX6; VAMP7; SNX4; VAMP8; SNAP23; PLA2G3; ADCYAP1; ADA; EDN1; LYN; BTK
GO:1903593	b	4	regulation of histamine secretion by mast cell	Others	VAMP3; VAMP2; SNX6; VAMP7; SNX4; VAMP8; PLA2G3
GO:0051608	b	5	histamine transport	Others	VAMP3; VAMP2; SLC22A2; VAMP7; SNX4; VAMP8; ADA; SLC29A4; PLA2G3; ADCYAP1; SLC22A3; EDN1; LYN; SNAP23; BTK; SNX6
GO:0051615	b	5	histamine uptake	Others	SLC29A4; SLC22A2; SLC22A3
GO:0019556	b	5	histidine catabolic process to glutamate and formamide	Others	AMDHD1; FTCD; HAL; UROC1
GO:0035235	b	5	ionotropic glutamate receptor signaling pathway	Others	GRIA2; CPEB4; GRIA1; GRIA4; PTK2B; PLP1; GRIN3A; TIAM1; GRIN3B; CDK5R1; GRIA3; GRIN1; GRID1; GRID2; GRIK1; APP; GRIK3; GRIK4; GRIK5; GRIN2B; GRIN2C; GRIN2A; GRIN2D; GRIK2
GO:0051938	b	5	L-glutamate import	Others	ITGB1; KCNJ10; CLN8; PSEN1; ARL6IP5; SLC7A11; ARL6IP1; NTSR1; PER2; ATP1A2; SLC1A6; SLC1A1; GRM1; SLC1A2; SLC1A3
GO:0098712	b	5	L-glutamate import across plasma membrane	Others	ITGB1; KCNJ10; CLN8; PSEN1; ARL6IP5; SLC7A11; ARL6IP1; NTSR1; PER2; ATP1A2; SLC1A6; SLC1A1; GRM1; SLC1A2; SLC1A3
GO:0002036	b	5	regulation of L-glutamate import across plasma membrane	Others	ITGB1; PSEN1; ARL6IP1; PER2; ATP1A2; ARL6IP5
GO:0015813	b	5	L-glutamate transmembrane transport	Others	NTSR1; SLC25A13; SLC25A12; PSEN1; GRM1; CLN8; ITGB1; SLC38A7; KCNJ10; ARL6IP5; ARL6IP1; SLC25A22; PER2; SLC17A8; SLC17A6; SLC17A7; SLC7A11; ATP1A2; SLC1A6; SLC1A7; SLC1A1; SLC1A2; SLC1A3
GO:0010813	b	5	neuropeptide catabolic process	Others	CTSH; ECE1
GO:0007218	b	4	neuropeptide signaling pathway	Others	RAPGEF2; NPVF; SSTR4; SORCS1; SCG5; SORCS3; CPE; AGRP; NTSR1; PNOC; TENM1; QRFP; ADCYAP1; UTS2R; GPR149; OPRL1; GPR37; CYSLTR1; SORL1; GALR3; NPY4R; GPR143; TAC1; RXFP3; OPRD1; SSTR3; NPY6R; GPR83; GAL; QRFPR; PROK2; NMB; NXPH3; ECEL1; NPPB; SORCS2; PRLHR; CRCP; PDYN; GRP; NMUR2; NPFFR2; GLRB; MCHR1; NPFFR1; PMCH; UCN; NPY2R; NMUR1; PROKR1; POMC; OPRK1; GRPR; NPSR1; SSTR5; TYRO3; PYY; GPR1; NMU; …
GO:0042136	b	4	neurotransmitter biosynthetic process	Others	PTGS2; MOXD1; KHSRP; CYB5R3; UPB1; SLC6A4; DHFR; SLC5A7; CD34; CD36; SMAD3; AKT1; PTK2B; NOS3; HDC; RORA; CHAT; DNM2; PAH; DYNLL1; IL1B; ASS1; GAD1; GAD2; CAV1; TICAM1; CYP1B1; DPYD; P2RX4; SPR; PTX3; ACHE; SHMT2; HSP90AB1; KLF4; JAK2; RGN; TH; EDN1; GCHFR; NOS1AP; KLF2; DAGLA; NOS1; NOS2; ITGB2; TLR4; SIRPA; RAC1; IFNG; CYB5B; TPH1; TPH2; MTOR; ALDH9A1; HSP90AA1; DDC; CLU; AGXT2; TSPO; ATP2B4; S…
GO:0042135	b	4	neurotransmitter catabolic process	Others	SLC44A1; BHMT; ALDH5A1; GLDC; CHDH; LRTOMT; COMT; HNMT; MAOB; MAOA; SARDH; PRIMA1; DMGDH; ABAT; ALDH7A1; ACHE; COLQ; AMT; GCSH
GO:0098700	b	4	neurotransmitter loading into synaptic vesicle	Others	SLC17A8; SLC32A1; SLC17A7; TH; DDC; SLC18A2; SLC17A6
GO:0099601	b	4	regulation of neurotransmitter receptor activity	Others	KLHL24; NETO2; GRIA2; GRIA3; SLC6A9; GRIA1; GRIA4; PPARGC1A; BEGAIN; PTK2B; NPTX2; NPTX1; PINK1; CRH; NLGN3; DLG1; MEF2C; DLG3; DLG2; DLG4; DLGAP1; NEFL; SHISA6; DLGAP2; DLGAP3; SHISA7; RELN; DLGAP4; HOMER1; GRIN1; RGS9; DAPK1; NPTXR; EPHB2; SRC; NLGN2; FNTA; NLGN1; IFNG; LYPD6; LRRC7; CNIH3; CRHBP; OPRM1; GSG1L; LYPD6B; SHANK3; SHANK2; MAPK8IP2; ACTN2; CACNG3; RASGRF1; RASGRF2; CACNG4; APP; SLUR…
GO:0099628	b	4	neurotransmitter receptor diffusion trapping	Others	DLG4; GPHN; SHISA6; CACNG2; CACNG3; CACNG4; CACNG5; CACNG7
GO:0099645	b	4	neurotransmitter receptor localization to postsynaptic specialization membrane	Others	DLG1; HRAS; RAP1A; ADAM10; PRKCZ; GPC4; DAG1; GPC6; ADAM22; GHSR; IQSEC2; LGI1
GO:0098877	b	4	neurotransmitter receptor transport to plasma membrane	Others	SNAP25; RAB8A; VPS35; SCRIB; GRIPAP1; STX1B; STX3; CLSTN1; RAB11A; NSG1; CPLX1; GRIP1; GRIP2; SLC1A1
GO:0098969	b	4	neurotransmitter receptor transport to postsynaptic membrane	Others	SNAP25; RAB8A; SCRIB; GRIPAP1; STX3; RAB11A; NSG1; STX1B; GRIP1; GRIP2; CLSTN1; CPLX1
GO:0098943	b	4	neurotransmitter receptor transport, postsynaptic endosome to lysosome	Others	CACNG5; CACNG2; CACNG3; CACNG4; AP3D1; CACNG7
GO:0098810	b	4	neurotransmitter reuptake	Others	SLC6A2; SLC6A4; CLN8; PRKN; SLC29A4; SLC29A1; GPM6B; PARK7; TOR1A; SLC6A11; GDNF; ITGB1; NOS1; ITGB3; KCNJ10; SLC22A3; PER2; RAB3B; DRD4; DRD2; DRD3; DRD1; ATP1A2; SLC22A2; SNCA; SLC18A2; SLC1A7
GO:0007269	b	4	neurotransmitter secretion	Others	LIN7A; LIN7C; LIN7B; HSPA8; SLC30A1; BLOC1S6; CALM2; CALM1; NAPB; NAPA; SV2A; PCLO; SYT8; DOC2B; RAB5A; NAAA; SNAP25; CAMK2A; PPP1R9A; PNKD; GIPC1; KCNMB4; ADRA1A; SYT9; ADCY1; BRSK1; SNAP23; SYT1; SYT2; CSPG5; SYT4; SNAP29; NRXN1; SYT7; SYP; CTBP2; WNT7A; ATP2A2; NRXN2; GSK3B; LRRK2; SLC4A8; SYT12; SYT10; SYT11; HTR2A; HRH3; GRM4; CDK5; PTPRN2; RAB3GAP1; ASIC1; SNPH; DTNBP1; TACR2; PREPL; DNAJC5…
GO:0046929	b	5	negative regulation of neurotransmitter secretion	Others	PNKD; ASIC1; SYT4; PRKN; RAP1A; RAP1B; PPP1R9A; SYT11; FMR1; SLC30A1
GO:0001956	b	5	positive regulation of neurotransmitter secretion	Others	CNR1; STX1A; STX1B; SYT9; KMO; CACNB2; DTNBP1; RAB3GAP1; SLC4A8; STXBP1; NLGN1; UNC13B; CDK5; SYT1; DNM1L; TACR2
GO:0046928	b	4	regulation of neurotransmitter secretion	Others	STX1A; PPP1R9A; STX1B; CPLX4; ATP2A2; KMO; SYT4; DTNBP1; PRKN; RAP1A; STXBP1; P2RX1; SNAPIN; STXBP5; RHOT1; GIPC1; FMR1; PNKD; SLC30A1; SLC4A8; MCTP2; CNR1; SYT12; CPLX3; CALM2; SYT11; LRRK2; CALM1; CACNB2; RAB3GAP1; CHRNB4; SNCAIP; GRIN3A; DVL1; HTR2A; NAPB; NAPA; RIMS4; RIMS1; RIMS2; SEPTIN5; GIT1; RAB5A; NLGN1; NCS1; PRKCB; ASIC1; CAMK2A; PRKCG; RAP1B; CPLX2; CHRNA5; CPLX1; UNC13B; RAB3A; CHRN…
GO:0006836	b	4	neurotransmitter transport	Others	LIN7A; SLC6A2; SLC6A1; LIN7B; SLC6A7; SLC6A6; SLC6A5; SLC6A4; SLC17A8; SLC6A9; SLC6A8; LIN7C; SNX6; PDZD11; GPM6B; SLC30A1; SLC25A12; SLC44A1; GRIN3A; CALM2; CALM1; SLC28A2; PARK7; CHRNA3; PLA2G3; NAPA; EDN1; SYNJ1; LYN; SV2B; SLC32A1; CLN8; SYT8; SLC38A7; HSPA8; RAB5A; TH; AQP1; CAMK2A; SLC25A22; PER2; PNKD; SV2A; GIPC1; KCNMB4; ADRA1A; SNAP25; ADCY1; BRSK1; SNAP23; SYK; SYT1; SYT2; CSPG5; SYT4;…
GO:0051588	b	5	regulation of neurotransmitter transport	Others	SLC6A4; GPM6B; SLC30A1; GRIN3A; CALM2; CALM1; PLA2G3; NAPA; SV2A; RAB5A; CAMK2A; PER2; PNKD; GIPC1; KCNMB4; ADRA1A; SYT9; ADCY1; CSPG5; SYT1; SYT4; GSK3B; SYP; SNAPIN; WNT7A; TNFSF11; SNX6; ATP2A2; SNX4; NTSR1; CRH; HTR1A; LRRK2; SYT12; SYT11; HTR2A; HRH3; HTR2C; PPP1R9A; NAPB; CDK5; TRH; RAB3GAP1; ASIC1; APLN; DTNBP1; TACR2; PREPL; MEF2C; MAOB; FLOT1; SNCA; STX1A; STX1B; CPLX4; KMO; RAP1B; RAP1A…
GO:0001504	b	4	neurotransmitter uptake	Others	SLC6A2; SLC6A5; SLC6A4; CLN8; SLC6A9; FLOT1; PRKN; NTSR1; GLUL; SLC29A4; SLC29A1; GPM6B; PSEN1; SLC7A11; RGS4; TOR1A; RGS2; SLC6A11; GRM1; GDNF; ITGB1; NOS1; ITGB3; KCNJ10; SLC38A1; ARL6IP5; SNCA; ARL6IP1; PER2; PARK7; RAB3B; SNAP25; DRD4; DRD2; DRD3; DRD1; ATP1A2; SLC22A2; SLC22A3; SLC1A4; SLC18A2; SLC1A6; SLC1A7; SLC1A1; SLC1A2; SLC1A3
GO:0051582	b	5	positive regulation of neurotransmitter uptake	Others	ITGB1; DRD4; DRD2; PRKN; ARL6IP1; RAB3B; PSEN1
GO:0051581	b	5	negative regulation of neurotransmitter uptake	Others	NOS1; ARL6IP5; GPM6B; RGS4; RGS2; SNCA
GO:0051580	b	4	regulation of neurotransmitter uptake	Others	ITGB1; NOS1; ITGB3; FLOT1; PRKN; DRD4; SNCA; DRD2; DRD3; ARL6IP1; DRD1; RGS4; PER2; ARL6IP5; TOR1A; ATP1A2; RGS2; GPM6B; RAB3B; PSEN1; GDNF
GO:0042415	b	5	norepinephrine metabolic process	Others	DBH; HAND2; EPAS1; PRKN; RNF180; TH; MOXD1; ATP7A; GATA3
GO:0048243	b	4	norepinephrine secretion	Others	STX1A; OXT; GHSR; P2RY12; ADRA2C; HRH3; OXTR; AGTR2; CRH; P2RY1; KCNB1
GO:0051621	b	5	regulation of norepinephrine uptake	Others	ACTB; SNCA
GO:0071374	b	5	cellular response to parathyroid hormone stimulus	Others	GJA1; SOST; HDAC4; MEF2C; SLC34A1; PHEX; FGF23
GO:0060158	b	5	phospholipase C-activating dopamine receptor signaling pathway	Others	SLC9A3R1; DRD5; DRD2; DRD3; DRD1; GNA11
GO:0007208	b	5	phospholipase C-activating serotonin receptor signaling pathway	Others	HTR2A; HTR2C; HTR2B
GO:0098970	b	4	postsynaptic neurotransmitter receptor diffusion trapping	Others	DLG4; GPHN; SHISA6; CACNG2; CACNG3; CACNG4; CACNG5; CACNG7
GO:0098884	b	4	postsynaptic neurotransmitter receptor internalization	Others	EPS15; ITGB3; GSG1L; NUMB; DRD4; USP46; ATAD1; DRD3; DNM3; MX1; ARC; DNM1; OPHN1; DNM2; HPCA; AP2B1
GO:1905144	b	4	response to acetylcholine	Others	CRKL; AGRN; GNAI2; LYPD1; CHRNB2; GRK2; HRH4; CDK5R1; HRH3; PLCB1; CHRM3; CHRM5; CHRM4; GNB1; CHRM2; OPRM1; CHRNA7; CHRNA3; ACHE; ATP2B4; GNAQ; RGS10; ROCK2; GNA11
GO:0061847	b	5	response to cholecystokinin	Others	CRK; CHUK
GO:1903350	b	4	response to dopamine	Others	FCSK; HDAC2; LRRK2; HCN3; PRKN; DRD1; MAPK1; DNM2; ABL1; ATF4; GABPA; ID1; SIN3A
GO:1905429	b	4	response to glycine	Others	GRIN1; FYN
GO:0034776	b	5	response to histamine	Others	AOC1; GABRG2; DRD4; DRD2; DRD3; HRH1; GABRB1; GABRB2; GABRB3
GO:1902065	b	4	response to L-glutamate	Others	PCNA; UFL1; BCL11A; FYN; CREB1; HPCA; OPA1; AMIGO1; TMBIM6
GO:0097066	b	4	response to thyroid hormone	Others	GBA; CAB39; PPARGC1A; MED1; TOMM20; SLC34A1; GAS2L1; THRB; SIX1; PNPLA3; KLF9; CTSH; CTSL; CTSB; RDX; BRD8; GHSR; CTSS; GATA1; F7; LMO2; KIT; CRLS1
GO:1905225	b	5	response to thyrotropin-releasing hormone	Others	TSHR; F7
GO:1904116	b	5	response to vasopressin	Others	ADCY6; RANGAP1; CDC6
GO:0042428	b	4	serotonin metabolic process	Others	PDE1B; RNF180; TPH1; TPH2; GRIN2A; BTBD9; DDC; SRD5A1; ATP7A; HTR1A
GO:0002442	b	4	serotonin secretion involved in inflammatory response	Others	P2RX1; SYK
GO:0006837	b	5	serotonin transport	Others	CNR1; NOS1; ITGB3; SLC6A4; SYK; SLC22A3; SNCA; MAOB; SLC29A4; HRH3; SLC22A2; GPM6B; P2RX1; SLC18A2; CRH; HTR1A; HTR1B
GO:0051611	b	5	regulation of serotonin uptake	Others	NOS1; ITGB3; SNCA; GPM6B
GO:0038169	b	4	somatostatin receptor signaling pathway	Others	SSTR1; SSTR3; SSTR2; SSTR5; SSTR4
GO:0038170	b	4	somatostatin signaling pathway	Others	SSTR1; SSTR3; SSTR2; SSTR5; SSTR4
GO:1904048	b	5	regulation of spontaneous neurotransmitter secretion	Others	PPP1R9A; STX1B; PRKN
GO:0061669	b	5	spontaneous neurotransmitter secretion	Others	STX1B; SYT1; PRKN; RPH3A; PPP1R9A; RIMS2
GO:0099538	b	4	synaptic signaling via neuropeptide	Others	PENK; NTRK2
GO:0042404	b	4	thyroid hormone catabolic process	Others	DIO2; DIO3
GO:2000609	b	5	regulation of thyroid hormone generation	Others	DUOXA1; DUOXA2; GATA3; SLCO1C1
GO:0006590	b	4	thyroid hormone generation	Others	DUOXA2; DUOXA1; CTSK; IYD; CGA; SLC16A10; DUOX2; TPO; MED1; CPQ; DIO1; DIO2; DIO3; TG; SLCO1C1; GATA3; SLC5A5
GO:0002155	b	5	regulation of thyroid hormone mediated signaling pathway	Others	PRCP; THRA
GO:0002154	b	4	thyroid hormone mediated signaling pathway	Others	THRA; MED1; THRB; PRCP
GO:0097067	b	5	cellular response to thyroid hormone stimulus	Others	CTSH; CTSL; CTSB; THRB; RDX; KIT; PNPLA3; PPARGC1A; SIX1; MED1; BRD8; GAS2L1; GHSR; CTSS; LMO2; KLF9; GATA1
GO:0070327	b	5	thyroid hormone transport	Others	SLC7A5; SLC7A8; TTR; SLC16A2; CRYM; SLC16A10; SLCO4A1; ABCC2; SLCO1C1
GO:0007628	b	4	adult walking behavior	Others	EFNB3; DMRT3; EPHA4; HIPK2; OXR1; DAB1; SPTBN4; HTRA2; GBX1; CHD7; ABHD12; NPC1; CLN8; KCNJ10; GLRB; FXN; KLHL1; CTNS; GLRA1; DRD2; DRD1; ZMPSTE24
GO:0048520	b	4	positive regulation of behavior	Others	GHRHR; GHRH; HDAC4; AGRP; HDAC2; CCK; CRH; CFAP20; INSL5; NPAS2; STRA6; UCN; PENK; NLGN1; NR4A3; NPY2R; MTOR; MTNR1B; GHSR; GJA1; SGIP1; MEF2C; NPS
GO:0048521	b	4	negative regulation of behavior	Others	TRH; NMU; ADORA1; ARRDC3; DRD2; NAPEPLD; INS; NPY2R; CCK; ADA; UCN; CRH; GHSR; MC4R
GO:2000987	b	5	positive regulation of behavioral fear response	Others	GJA1; NPAS2; MEF2C; CCK; UCN; CRH; PENK
GO:2000822	b	4	regulation of behavioral fear response	Others	GJA1; NPAS2; MEF2C; RAG1; CCK; UCN; CRH; PENK
GO:0042745	b	4	circadian sleep/wake cycle	Others	GHRHR; GHRH; STAR; NLGN1; ADORA1; CHRNB2; DRD2; DRD3; ADRB1; NPY2R; NMU; BTBD9; TH; ADA; MTNR1B; NR1D1; CRH; AHCY; HCRTR2; SRD5A1; NPS
GO:0042749	b	4	regulation of circadian sleep/wake cycle	Others	GHRHR; GHRH; NLGN1; ADORA1; CHRNB2; DRD2; DRD3; ADRB1; NPY2R; NMU; ADA; MTNR1B; NR1D1; CRH; HCRTR2; NPS
GO:0022410	b	4	circadian sleep/wake cycle process	Others	GHRHR; GHRH; STAR; NLGN1; ADORA1; CHRNB2; DRD2; DRD3; ADRB1; NPY2R; NMU; BTBD9; ADA; MTNR1B; CRH; HCRTR2; SRD5A1; NPS
GO:0042748	b	5	circadian sleep/wake cycle, non-REM sleep	Others	GHRHR; ADORA1; NPY2R; BTBD9; ADA; MTNR1B
GO:0042747	b	5	circadian sleep/wake cycle, REM sleep	Others	GHRH; CRH; CHRNB2; STAR; SRD5A1
GO:0045187	b	5	regulation of circadian sleep/wake cycle, sleep	Others	GHRHR; GHRH; ADORA1; CHRNB2; DRD2; DRD3; ADRB1; NPY2R; NMU; ADA; MTNR1B; CRH
GO:0042746	b	5	circadian sleep/wake cycle, wakefulness	Others	CRH; HCRTR2; NPS; NLGN1
GO:0010840	b	5	regulation of circadian sleep/wake cycle, wakefulness	Others	CRH; HCRTR2; NPS; NLGN1
GO:1903998	b	5	regulation of eating behavior	Others	GHSR; NMU; MTOR; NAPEPLD; CCK
GO:0042596	b	4	fear response	Others	CCK; ADCYAP1; GABRA5; CRH; VDAC1; EIF4G1; USP46; RPS6KB1; NPAS2; MAPK8IP2; HTR2C; UCN; GRM7; DPP4; EXT1; GJA1; ASIC4; MECP2; ASIC1; NPY2R; RAG1; NR2E1; EIF4E; BRINP1; NEUROD2; DBH; PENK; DRD4; HTR1A; MEF2C; ADRB1; ATP1A2; SLC1A1; GRIK2
GO:1903365	b	4	regulation of fear response	Others	GJA1; NPAS2; MEF2C; RAG1; CCK; UCN; CRH; PENK
GO:2000252	b	5	negative regulation of feeding behavior	Others	TRH; NMU; NAPEPLD; INS; NPY2R; CCK; UCN; MC4R
GO:2000253	b	5	positive regulation of feeding behavior	Others	INSL5; NR4A3; AGRP; SGIP1; MTOR; GHSR; CFAP20
GO:0060259	b	4	regulation of feeding behavior	Others	NAPEPLD; AGRP; CCK; INS; CFAP20; MC4R; CNR1; STAT3; INSL5; UCN; TRH; NR4A3; MC3R; GNB3; LEPR; NPY2R; MTOR; GHSR; TACR3; NMU; EIF2AK4; SGIP1; QRFP
GO:2000821	b	4	regulation of grooming behavior	Others	NMU; DLG4; MC4R; CNTNAP4
GO:0040017	b	4	positive regulation of locomotion	Others	DUOXA2; CRKL; SCG2; PDCD10; SEMA4A; SEMA4B; AGT; SEMA4D; SEMA4G; HSPA5; CASS4; ZNF703; PIK3CB; PIK3CD; PIK3CG; THY1; IGF1R; IFNG; SP1; PIK3C2A; STK4; CXCL13; CXCL12; GATA2; GATA3; GTSE1; ANGPTL3; MMP14; LGR6; ACVR1B; ITGA2; TNFSF18; ITGA4; ITGA5; ITGA6; GPLD1; IQSEC1; SWAP70; CD99L2; SEMA4C; JAK2; CCL21; CCL20; PRSS56; VEGFD; MSTN; VEGFA; VEGFC; GRN; TACR3; TACR2; TACR1; APELA; ITGAV; INS; FBXO31…
GO:0040013	b	4	negative regulation of locomotion	Others	ABHD6; SEMA6D; TRIM13; RYK; CCN3; ARRDC3; SPRED1; MIF; AKT1; PDCD10; SEMA4A; FBLN1; NKX2-1; SEMA4D; CXCL13; ADIPOQ; SEMA4G; DCN; EPPK1; CCDC125; DLG5; KANK1; PTGER4; NFE2L2; SYNJ2BP; ADAMTS9; ATP2B4; VASH1; NAV3; MAGI2; MARVELD3; CDH1; THY1; FLCN; CLDN19; TRIM28; ERBB4; IDH2; ATP1B2; TACSTD2; OSBPL8; SEMA3B; SRGAP3; MID2; ABHD2; PATZ1; HRG; CXCL12; SEMA7A; GATA3; BMP5; ADTRP; CX3CR1; MAPK15; ROBO…
GO:0090327	b	5	negative regulation of locomotion involved in locomotory behavior	Others	GHSR; ARRDC3
GO:0090325	b	4	regulation of locomotion involved in locomotory behavior	Others	GHSR; DRD2; DRD3; GNB3; ARRDC3
GO:0002023	b	4	reduction of food intake in response to dietary excess	Others	NMUR2; GDF15; GFRAL; RMI1; PRLH
GO:1990410	b	5	adrenomedullin receptor signaling pathway	Others	RAMP2; ADM; RAMP3; CALCRL
GO:0032342	b	5	aldosterone biosynthetic process	Others	CACNA1H; BMP6; BMP5; BMP2; CLCN2; DKK3; REST; WNT4; CYP11B1
GO:0032341	b	4	aldosterone metabolic process	Others	CACNA1H; BMP6; BMP5; BMP2; CLCN2; DKK3; REST; WNT4; CYP11B1
GO:0032344	b	5	regulation of aldosterone metabolic process	Others	BMP6; BMP5; BMP2; CLCN2; DKK3; REST; WNT4
GO:0006702	b	4	androgen biosynthetic process	Others	SCARB1; WNT4; CYP17A1; MED1; SRD5A3; SRD5A2; SRD5A1
GO:0006710	b	4	androgen catabolic process	Others	SRD5A1; CYP19A1; SPP1; HSD17B11
GO:0008209	b	4	androgen metabolic process	Others	HSD17B10; HSD17B11; CYP17A1; MED1; SGPL1; DHRS9; PPARGC1A; SRD5A3; SRD5A2; SRD5A1; HSD17B4; HSD17B7; TIPARP; SHH; CYP3A4; ADM; ESR1; SCARB1; CYP19A1; AKR1D1; WNT4; SPP1; PLEKHA1
GO:2000823	b	4	regulation of androgen receptor activity	Others	BUD31; PARK7; TAF1
GO:0030521	b	5	androgen receptor signaling pathway	Others	HDAC1; RNF14; FOXP1; NODAL; DAB2; SMARCA4; NCOR2; NCOR1; DDX17; HEYL; PARK7; UBE3A; TCF21; PLPP1; SIRT1; ZBTB7A; TMF1; PMEPA1; RNF6; SFRP1; EP300; DNAJA1; TAF1; PHB; ARID1A; SAFB2; PIAS2; DDX5; AR; BUD31; ZMIZ1; KDM3A
GO:0002003	b	4	angiotensin maturation	Others	ENPEP; ACE; CTSG; CES1; CTSZ; REN; MME; ACE2; ATP6AP2; AOPEP
GO:0038166	b	4	angiotensin-activated signaling pathway	Others	ACTN2; AHCYL1; SRC; CA2; CAMK2A; ROCK2; ROCK1; MAS1; AGTR2; AGTR1; AGTRAP; CAV1
GO:0006700	b	4	C21-steroid hormone biosynthetic process	Others	CACNA1H; BMP6; BMP5; CYP11A1; STAR; BMP2; FSHB; CLCN2; DGKQ; DKK3; REST; WNT4; PPARGC1A; FDX1; EGR1; STARD3; CYP11B1; ADM; TSPO; STARD3NL; LHB
GO:0008207	b	4	C21-steroid hormone metabolic process	Others	HSD17B10; CYP46A1; STAR; CYP17A1; CACNA1H; CYP11A1; FSHB; DGKQ; PPARGC1A; EGR1; SRD5A1; LHB; CLCN2; REST; ADM; TSPO; STARD3NL; BMP6; BMP5; BMP2; DHRS9; AKR1D1; DKK3; WNT4; STARD3; CYP11B1; FDX1
GO:0042423	b	5	catecholamine biosynthetic process	Others	DBH; TGFB2; DAO; HAND2; NR4A2; PARK7; GCH1; PAH; MOXD1; HDC; PNMT; TH; SNCA; DDC; AGTR2; GATA3; GPR37
GO:0042424	b	5	catecholamine catabolic process	Others	DBH; LRTOMT; COMT; MAOB; MAOA; MOXD1
GO:0006584	b	4	catecholamine metabolic process	Others	TGFB2; AOC2; PRKN; RNF180; MOXD1; HDC; HAND2; PAH; ATP7A; CHRNB2; GPR37; SNCAIP; PDE1B; HPRT1; DAO; TH; NPR1; ITGB2; EPAS1; NR4A2; LRTOMT; COMT; MTPN; PARK7; DDC; TACR3; GATA3; DBH; PNKD; DRD4; GCH1; DRD2; DRD3; DRD1; MAOB; MAOA; GRIN2A; SNCB; PNMT; SNCA; AGTR2; HTR1A
GO:0042069	b	5	regulation of catecholamine metabolic process	Others	PNKD; ITGB2; NR4A2; PDE1B; DRD4; CHRNB2; PRKN; HTR1A; MAOB; PARK7; TACR3; HPRT1; GPR37
GO:1900077	b	5	negative regulation of cellular response to insulin stimulus	Others	PRKAA1; IRS1; AHSG; SLC27A4; IL1B; TSC2; TSC1; NCOA5; RPS6KB1; TNS2; RELA; PIP4K2A; PIP4K2B; PRKCB; APPL2; PRKCD; ENPP1; MSTN; LPL; PRKCQ; PTPN2; PTPN1; GPR21; SOCS1; SOCS3; GRB10; INPP5K; GRB14; PTPRE; PRKCZ; KANK1; PID1
GO:1900078	b	5	positive regulation of cellular response to insulin stimulus	Others	SERPINA12; SNX5; MYO1C; SORBS1; GNAI2; SORL1; ADIPOR1; NR1H4; IGF2; SRC; SIRT1; ZBTB7B; OSBPL8; PRKCZ; OPA1; PTPN11; IRS1; INS; LEP; NUCKS1; ECHDC3; PAK1
GO:0010872	b	5	regulation of cholesterol esterification	Others	ABCG1; LAMTOR1; ABCA2; APOA4; AGTR1; AGT; APOA1; STARD4
GO:0090181	b	5	regulation of cholesterol metabolic process	Others	SERPINA12; EPHX2; ACADVL; TM7SF2; IDI1; PRKAA1; DHCR7; NFYC; NFYB; NFYA; DGAT2; GGPS1; SCAP; ABCG1; ACADL; SQLE; ELOVL6; GPAM; APOB; RAN; SCD; DGKQ; FASN; LSS; CYP51A1; NR1H4; FMO5; CYP7A1; FDFT1; LPCAT3; HMGCS1; ACACA; ACACB; SP1; SOD1; KPNB1; GNB3; CES1; MVD; HMGCR; ARV1; MVK; FGF1; FDPS; MBTPS2; ERLIN1; ERLIN2; SC5D; MBTPS1; PMVK; SREBF2; SREBF1; ABCA2; TTC39B; SEC14L2; LDLRAP1
GO:0010885	b	4	regulation of cholesterol storage	Others	SREBF2; APOB; ABCG1; SCARB1; PPARA; CD36; CES1; PPARG; PPARD; LPL; ABCA1; TTC39B; NR1H3
GO:0031958	b	5	corticosteroid receptor signaling pathway	Others	ARNTL; NR3C1; CLOCK; PHB; CALR; LMO3; NEDD4; CRY1; CRY2; YWHAH; JAK2; ARID1A
GO:0060128	b	4	corticotropin hormone secreting cell differentiation	Others	BMP2; FGF8
GO:0034651	b	5	cortisol biosynthetic process	Others	CACNA1H; BMP5; BMP2; DGKQ; DKK3; REST; WNT4; H6PD; CYP11B1
GO:0034650	b	4	cortisol metabolic process	Others	CACNA1H; BMP5; CYP11A1; BMP2; DGKQ; DKK3; REST; WNT4; H6PD; CYP11B1
GO:0043400	b	5	cortisol secretion	Others	GAL; CRH; PTPN11; GALR1
GO:0060986	b	5	endocrine hormone secretion	Others	SMAD4; TBX3; REN; IL1B; AGT; CRH; NIBAN2; RAB8B; GDF9; FZD4; TAC1; NPVF; CRY1; TACR2; INHBA; INHBB; GAL; SELENOM; UCN; TRPV6; RAB11FIP3; GJA1; TMF1; CRHBP; FOXD1; APLN; POMC; GATA3; INHA; BMP6; RAB11FIP1; RAB11FIP5; GNAS; C1QTNF3; PTPN11; C1QTNF1; LEP; GALR1; AGTR2; AGTR1; CRHR1
GO:0044060	b	5	regulation of endocrine process	Others	SMAD4; REN; IL1B; AGT; CRH; RAB8B; GDF9; OR51E2; TAC1; NPVF; CRY1; INHBA; INHBB; GAL; UCN; RAB11FIP3; GJA1; CRHBP; APLN; POMC; TACR2; INHA; BMP6; RAB11FIP1; RAB11FIP5; GNAS; C1QTNF3; PTPN11; C1QTNF1; LEP; GALR1; AGTR2; AGTR1; CRHR1
GO:0035270	b	4	endocrine system development	Others	CRKL; ISL1; AKT1; NKX2-2; GCM2; NKX2-5; LHX3; NKX6-2; RBPJ; SIX1; SIX3; GLI1; CDH1; CDH2; WT1; NF1; STRA6; CREB1; HOXD3; TG; GATA6; GATA2; GATA3; NKX6-1; BMP6; BMP5; BMP4; BMP2; RFX6; RFX3; FOXA2; GHRHR; HESX1; FSTL3; GSK3B; MNX1; APOA1; ARNTL; NKX2-1; GSX1; NR5A1; NEUROG3; PAX6; PAX1; FGF8; SHH; NOG; HNF4A; PDX1; WNT5A; NR0B1; PDGFRA; GHRH; CLOCK; ONECUT2; ONECUT1; SMAD2; SMAD3; SMO; TBX1; ADCYA…
GO:0035938	b	5	estradiol secretion	Others	CYP19A1; SPP1; KDM5B
GO:0071392	b	5	cellular response to estradiol stimulus	Others	HSF1; CCDC62; ITGA2; EGFR; KAT5; MYOG; UGT1A1; NCOA3; CCNA2; MYOD1; RUVBL2; ZNF703; PPARGC1A; DDX18; CFLAR; LCOR; SRD5A1; PPP1R9B; HNRNPD; H2AZ1; FAM210B; KIF18A; CRHBP; POU4F1; POU4F2; RAMP3; BCL2L11; SFRP1; ESR2; ESR1; IL10; NRIP1; SSTR1; SSTR3; SSTR2
GO:0006703	b	4	estrogen biosynthetic process	Others	HSD17B12; HSD17B11; STAR; DHRS11; CYP19A1; HSD17B1; HSD17B2; HSD17B7
GO:0008210	b	4	estrogen metabolic process	Others	HSD17B12; CYP2C8; HSD17B10; SGPL1; CYP1B1; CYP2D6; DHRS11; CYP19A1; PDGFRA; UGT1A1; STAR; HSD17B11; TIPARP; PLEKHA1; HSD17B1; CYP3A4; UGT1A3; HSD17B4; HSD17B2; HSD17B7
GO:0071899	b	4	negative regulation of estrogen receptor binding	Others	LEF1; RUVBL2
GO:0071391	b	4	cellular response to estrogen stimulus	Others	RARA; SFRP1; NCOA4; ARID5A; ESR1; TRIM24; CRHBP; PELP1; AR; SFR1; WBP2; OCSTAMP; BCAS3
GO:0006704	b	4	glucocorticoid biosynthetic process	Others	CACNA1H; BMP5; CYP11A1; BMP2; DGKQ; DKK3; REST; WNT4; CYP17A1; H6PD; ATP1A1; CYP11B1; HSD11B2; HSD11B1
GO:0031943	b	5	regulation of glucocorticoid metabolic process	Others	BMP5; BMP2; STUB1; DGKQ; DKK3; REST; WNT4; GAL; H6PD; ATP1A1
GO:0071371	b	5	cellular response to gonadotropin stimulus	Others	HMGCS1; CCNA2; EPHA8; NOTCH1; PPARGC1A; NSMF; INHBA; STAR; SLC5A5; WT1; FSHR; GATA6; LHCGR
GO:0060398	b	5	regulation of growth hormone receptor signaling pathway	Others	LEPROT; MBD5; GDF15; JAK2
GO:0003064	b	5	regulation of heart rate by hormone	Others	YWHAE; KCNH2
GO:0032352	b	5	positive regulation of hormone metabolic process	Others	BMP6; ARNT; IFNG; EGR1; PPARGC1A; HIF1A; WNT4; RDH10; IL1B; ADM; GATA3; SLCO1C1
GO:0032351	b	5	negative regulation of hormone metabolic process	Others	BMP5; BMP2; DKK3; REST; WNT4; ATP1A1; SLC27A4; NFKB1; GFI1
GO:0032350	b	4	regulation of hormone metabolic process	Others	DUOXA1; DGKQ; HIF1A; VDR; IL1B; H6PD; STUB1; EGR1; PPARGC1A; GAL; NFKB1; SLCO1C1; ZMPSTE24; IFNG; CLCN2; GNB3; REST; SLC27A4; ADM; GATA3; GFI1; DUOXA2; BMP6; BMP5; BMP2; ARNT; DKK3; TCF7L2; WNT4; RDH10; ATP1A1; STC2
GO:0046879	b	4	hormone secretion	Others	CD38; SYTL4; LIF; DYNLL1; UBE2Q1; CCN3; ILDR2; ISL1; SCG5; POMC; FAM3D; RAPGEF4; SLC30A8; RAPGEF3; TM7SF3; AGT; KCNB1; ADIPOQ; KLF7; MAFA; ITSN1; NR0B2; PARK7; CACNA1C; CACNA1D; CACNA1E; GATA3; PLA2G6; INHBA; INHBB; HNF1A; ENSA; GLP1R; EDN1; PCLO; EDN3; FGG; SIRT3; FGA; FGB; ARL2BP; DOC2B; IRS2; ADCY5; IFNG; CELA2A; ALOX5; CAMK2G; SLC25A6; SLC25A5; SLC25A4; SPP1; NEUROD1; RBP4; RAP1A; SCT; CACNA2…
GO:0046883	b	4	regulation of hormone secretion	Others	CD38; SYTL4; LIF; DYNLL1; CCN3; ISL1; SCG5; POMC; FAM3D; RAPGEF4; SLC30A8; RAPGEF3; TM7SF3; AGT; KCNB1; ADIPOQ; ITSN1; NR0B2; CACNA1C; CACNA1D; CACNA1E; ADRA2C; PLA2G6; INHBA; INHBB; GAL; ENSA; GLP1R; EDN1; EDN3; FGG; FGA; FGB; DOC2B; IRS2; ADCY5; IFNG; CELA2A; ALOX5; SLC25A6; SLC25A5; SLC25A4; SPP1; NEUROD1; RBP4; SCT; CACNA2D2; GPR27; NKX6-1; BMP6; ILDR1; NADK; BRSK2; KIF5B; ADCY8; SLC2A2; ACSL…
GO:0032870	b	4	cellular response to hormone stimulus	Others	RNF14; ERRFI1; SMARCC1; UFL1; CRKL; ACOD1; PCSK9; ASS1; ADIPOQ; EEF2K; PTGER4; PIK3CA; NR0B1; NRIP1; PTGER2; GLP1R; PIK3R2; IGF1R; LHB; C2CD5; SP1; CAMK2A; APRT; PIK3C2A; OPA1; GATA6; GATA1; WDTC1; GRB10; CCND3; GRB14; PTEN; ADTRP; CSRP3; LGR5; ATP6V1D; UGCG; ATP6V1F; ATP6V1A; ITGA2; ATP6V1H; GPLD1; DENND4C; UFSP2; ARNTL; CYP11A1; APOB; SOX10; HRH4; JAK2; JAK3; NR1H4; SSTR5; GDF15; ATP1A2; H2AZ1;…
GO:0009914	b	4	hormone transport	Others	CD38; SYTL4; LIF; DYNLL1; UBE2Q1; CCN3; ILDR2; ISL1; SCG5; POMC; FAM3D; RAPGEF4; SLC29A4; SLC30A8; RAPGEF3; TM7SF3; AGT; KCNB1; ADIPOQ; KLF7; MAFA; ITSN1; NR0B2; PARK7; CACNA1C; CACNA1D; CACNA1E; GATA3; PLA2G6; INHBA; INHBB; HNF1A; ENSA; GLP1R; EDN1; PCLO; EDN3; FGG; SIRT3; FGA; FGB; ARL2BP; DOC2B; IRS2; ADCY5; IFNG; CELA2A; ALOX5; CAMK2G; SLC25A6; SLC25A5; SLC25A4; SPP1; NEUROD1; RBP4; RAP1A; SC…
GO:0008628	b	4	hormone-mediated apoptotic signaling pathway	Others	SST; CRH; SSTR3; PTH
GO:0046626	b	5	regulation of insulin receptor signaling pathway	Others	SERPINA12; SIK2; INPP5K; SNX5; SESN3; PRKAA1; GRB14; AHSG; SLC27A4; SORBS1; IL1B; NUCKS1; GNAI2; TSC1; SORL1; ADIPOR1; TSC2; BAIAP2L1; ZBTB7B; RPS6KB1; PIK3R1; NR1H4; TNS2; RELA; PIP4K2A; PIP4K2B; IGF2; SRC; SIRT1; OSBPL8; PRKCB; PRKCD; ENPP1; MSTN; PRKCZ; OPA1; PRKCQ; PTPN2; PTPN1; GPR21; NCOA5; SOCS1; SOCS3; GRB10; CCND3; PTPN11; IRS1; INS; LEP; PTPRE; MZB1; OGT; PID1; PAK1; KANK1
GO:0030073	b	4	insulin secretion	Others	CD38; SYTL4; DYNLL1; CCN3; ILDR2; ISL1; FAM3B; FAM3D; RAPGEF4; SLC30A8; RAPGEF3; TM7SF3; ARL2BP; GHSR; KLF7; MAFA; NR0B2; PARK7; CACNA1C; CACNA1D; CACNA1E; ADRA2C; PLA2G6; MCU; INHBB; HNF1A; ENSA; GLP1R; PCLO; SIRT3; DOC2B; IRS2; SNAP25; IFNG; CELA2A; ALOX5; CAMK2G; SLC25A6; SLC25A5; SLC25A4; PER2; SFRP1; RBP4; RAP1A; CACNA2D2; GPR27; NKX6-1; ADCY5; NADK; BRSK2; PTPN11; ADCY8; SLC2A2; ACSL4; RFX3…
GO:0061178	b	4	regulation of insulin secretion involved in cellular response to glucose stimulus	Others	PHPT1; NADK; DYNLL1; VSNL1; C2CD2L; EPHA5; ANO1; HIF1A; BAD; GPLD1; STXBP4; NR1D1; HMGN3; CRH; LRP5L; KLF7; PLA2G6; TIAM1; CAMK2N1; NR1H4; FKBP1B; RFX6; PIM3; RAC1; JAGN1; EFNA5; SRI; PRKCE; MPC2; ENY2; PPARD; GPR27; GPR68; ADCY5; BRSK2; LRP5; KIF5B; ADCY8; FOXA2; OXCT1; PDX1; PPP3CB; SLC9B2; CFTR
GO:0035773	b	4	insulin secretion involved in cellular response to glucose stimulus	Others	PHPT1; NADK; DYNLL1; VSNL1; C2CD2L; EPHA5; ANO1; HIF1A; BAD; GPLD1; STXBP4; NR1D1; HMGN3; CRH; RAF1; CCDC186; LRP5L; KLF7; SELENOT; PLA2G6; TIAM1; RAB11B; CAMK2N1; NR1H4; FKBP1B; RFX6; PTPRN2; PIM3; RAC1; JAGN1; EFNA5; SRI; PRKCE; MPC2; ENY2; PPARD; PDX1; GPR27; GPR68; ADCY5; BRSK2; RAB11FIP5; LRP5; KIF5B; ADCY8; RAB11FIP2; FOXA2; OXCT1; PTPRN; PPP3CB; SLC9B2; CFTR
GO:0043567	b	5	regulation of insulin-like growth factor receptor signaling pathway	Others	CILP; BMP5; GHRH; BMP2; PHIP; WNT1; IGFBP5; GHRHR; IGFBP1; IGFBP2; IGFBP3; AR; IGF1; IGFBP4; CDH3; ZFAND2B; GHSR; GH1
GO:0030520	b	5	intracellular estrogen receptor signaling pathway	Others	UFL1; KCTD6; UFM1; PHB2; ISL1; CARM1; LATS1; MED1; DDX54; DNAAF4; PADI2; UFSP2; TP63; GPAM; STRN3; AXIN1; PPARGC1B; CNOT9; CBFB; CNOT2; CNOT1; BRCA1; SRC; RBFOX2; DDX17; UBA5; SAFB; PARP1; ZNF366; POU4F2; AR; YAP1; TAF7; CYP7B1; ESR2; NCOA4; ESR1; ARID1A; VPS18; VPS11; FOXA1; DDX5; RUNX1; DDRGK1; WBP2; TRIP4; PAK1; TADA3
GO:0030518	b	4	intracellular steroid hormone receptor signaling pathway	Others	RNF14; ISL1; DDX54; DAB2; GPAM; NR0B1; YWHAH; CBFB; BRCA1; TMF1; SAFB; ZNF366; UBR5; DNAJA1; PHB; ARID1A; FOXA1; DDX5; RUNX1; RNF6; TRIP4; PAK1; GHRHR; FOXP1; CARM1; MED1; UFSP2; ARNTL; UBE3A; PPARGC1B; JAK2; SIRT1; PARP1; PMEPA1; UBA5; TAF7; ESR2; RBFOX2; TAF1; ESR1; SAFB2; AR; DDRGK1; BUD31; KDM3A; PARK7; HDAC1; TRERF1; CLOCK; NODAL; DNAAF4; NCOR2; NCOR1; TP63; HEYL; STRN3; NCOA4; NEDD4; TCF21;…
GO:0033143	b	5	regulation of intracellular steroid hormone receptor signaling pathway	Others	HDAC1; RNF14; GHRHR; FOXP1; UFL1; KCTD6; CLOCK; PHB2; ISL1; CARM1; LATS1; MED1; DAB2; SMARCA4; NCOR2; NCOR1; UFSP2; ARNTL; TP63; HEYL; GPAM; STRN3; AXIN1; DNAAF4; NR0B1; UFM1; CRY1; CRY2; CNOT9; CBFB; PARK7; NODAL; CNOT2; CNOT1; TCF21; BRCA1; SRC; SIRT1; ZBTB7A; UBA5; PARP1; ZNF366; BUD31; AR; EP300; YAP1; PIAS2; CYP7B1; SFRP1; TAF1; ESR1; VPS18; PHB; CALR; LMO3; VPS11; SAFB2; FOXA1; DDX5; RUNX1;…
GO:0042700	b	4	luteinizing hormone signaling pathway	Others	LHCGR; EREG
GO:0046333	b	4	octopamine metabolic process	Others	MOXD1; DBH
GO:1901653	b	5	cellular response to peptide	Others	HSF1; ERRFI1; ZNF106; PCK1; PRKAR1B; GHR; SNX6; RPE65; CD36; AKT1; ATP6V1C2; SMARCC1; INSRR; TSHR; NKX6-1; ASS1; ADIPOQ; CAV1; EEF2K; GPR21; AHCYL1; SIRT1; IRS1; NFE2L2; ATP6AP1; NTRK1; SOCS3; PHIP; INHBB; PDPK1; NAMPT; GLP1R; EDN1; PIK3R3; GRIN1; GOT1; PIP4K2A; KL; PIK3R2; IGF1R; SHC1; C2CD5; NGFR; SP1; CAMK2A; CREB1; ENPP1; BGLAP; PIK3C2A; LPL; OPA1; ATP2B1; MDM2; CACNA2D1; ADCY1; ADCY5; ADCY6;…
GO:0030072	b	5	peptide hormone secretion	Others	CD38; UBE2Q1; DYNLL1; CCN3; ILDR2; ISL1; FAM3B; FAM3D; RAPGEF4; SLC30A8; RAPGEF3; TM7SF3; ARL2BP; GHSR; KLF7; MAFA; ITSN1; NR0B2; PARK7; CACNA1C; CACNA1D; CACNA1E; ADRA2C; PLA2G6; MCU; INHBB; HNF1A; SYTL4; ENSA; GLP1R; EDN1; PCLO; EDN3; FGG; SIRT3; FGA; FGB; DOC2B; IRS2; SNAP25; IFNG; CELA2A; ALOX5; CAMK2G; SLC25A6; SLC25A5; SLC25A4; PER2; SFRP1; RBP4; RAP1A; CACNA2D2; GPR27; NKX6-1; ADCY5; ILDR1…
GO:0071375	b	5	cellular response to peptide hormone stimulus	Others	HSF1; ERRFI1; PCK1; PRKAR1B; GHR; AKT1; ATP6V1C2; SMARCC1; INSRR; TSHR; NKX6-1; ASS1; ADIPOQ; CAV1; EEF2K; AHCYL1; SIRT1; IRS1; NFE2L2; ATP6AP1; SOCS3; INHBB; PDPK1; NAMPT; GLP1R; EDN1; PIK3R3; LYN; GOT1; PIP4K2A; PIK3R2; IGF1R; SHC1; C2CD5; ATP2B1; SP1; CAMK2A; CREB1; ENPP1; BGLAP; PIK3C2A; LPL; OPA1; GPT; GPR21; ADCY1; ADCY5; ADCY6; ADCY7; SOCS1; GH1; ADCY2; ADCY3; GRB10; CCND3; INPP5K; ADCY8; …
GO:0006701	b	5	progesterone biosynthetic process	Others	DGKQ; LHB; FSHB; EGR1; PPARGC1A; ADM
GO:0042448	b	4	progesterone metabolic process	Others	DGKQ; LHB; FSHB; DHRS9; EGR1; PPARGC1A; CYP17A1; SRD5A1; ADM; CYP46A1
GO:0050847	b	5	progesterone receptor signaling pathway	Others	SRC; TRERF1; PHB; UBE3A; NEDD4; PGR; WBP2; UBR5; YAP1
GO:0071393	b	5	cellular response to progesterone stimulus	Others	SOX10; SRC; TRERF1; ACOD1
GO:0070459	b	4	prolactin secretion	Others	ANXA1; UBE2Q1; NMU; EGFR; VIP; TACR2
GO:0071869	b	4	response to catecholamine	Others	HDAC2; STAR; PRKN; DNM2; ABL1; ID1; ADIPOQ; SLC9A1; LRRK2; RYR2; PPARGC1A; FCSK; MAPK1; SRD5A1; PENK; SIN3A; SIRT2; NR4A3; GNB1; KCNQ1; GABPA; ATP2B4; ADCY6; APP; DRD5; DRD1; SNCA; ATF4; PDE4B; RNLS; HCN3
GO:0031960	b	5	response to corticosteroid	Others	ERRFI1; AGL; CCN2; ISL1; CDO1; EPO; AVPR1A; ASS1; PAM; ADIPOQ; TAT; SOX30; TRIM63; CALM2; CALM1; EDN1; GOT1; DDIT4; AQP1; PAPPA; BGLAP; ATP2B1; KRAS; BMP6; CCND1; ADAM9; PCK1; IL22; STC1; CPS1; ANXA1; GHRHR; STAR; GBA; BCHE; ACSBG1; AANAT; FAM107A; FOS; PPARGC1B; SCNN1G; SCNN1B; CLDN1; HNMT; SSTR4; TRH; ENG; OXT; COL1A1; PARP1; IGFBP2; MSTN; CNGA3; SMYD3; EIF4E; IL1RN; TFAP4; SDC1; MAOB; PCNA; FB…
GO:0043435	b	5	response to corticotropin-releasing hormone	Others	NR4A2; NR4A3; NR4A1; CRHR2; CRHR1
GO:0051414	b	4	response to cortisol	Others	SLIT3; SLIT2; KLF9
GO:0032355	b	4	response to estradiol	Others	CD38; HSF1; CCN2; HNRNPD; ASS1; PAM; OGG1; ZNF703; SLC6A4; SLC34A1; FAM210B; RAMP3; RAMP2; POSTN; BMP7; CD4; GH1; CCND1; ARPC1B; KAT5; FOXA1; PTEN; IHH; WNT7A; HTR5A; CCDC62; ITGA2; PTN; APOB; RUVBL2; PPARGC1A; NCOR2; PPP1R9B; H2AZ1; MAP1B; OXT; KIF18A; COL1A1; IGFBP2; WFDC1; TACR3; ARNT2; GJA1; ESR2; ESR1; CYP19A1; ANXA1; PDGFRB; PTGFR; MMP15; STXBP1; TXNIP; HPGD; NCOA3; STAT3; STRN3; NR2F2; CFL…
GO:0032354	b	5	response to follicle-stimulating hormone	Others	TGFBR3; HMGCS1; STAR; EPHA8; ASNS; PPARGC1A; NOTCH1; INHBA; FSHR; GHSR; PAPPA; SRD5A1
GO:0034698	b	4	response to gonadotropin	Others	TGFBR3; HMGCS1; CCNA2; EPHA8; GJB2; ASNS; PPARGC1A; NOTCH1; NSMF; INHBA; STAR; SLC5A5; MAS1; FSHR; GATA6; LHCGR; GHSR; PAPPA; WT1; SRD5A1
GO:0097210	b	5	response to gonadotropin-releasing hormone	Others	GNRHR; NR5A1; CRHBP; RAP1B
GO:0060416	b	5	response to growth hormone	Others	PTK2; STAR; GHR; PNPT1; AKT1; LEPROT; ASS1; GHSR; GDF15; STAT6; STAT3; PRL; SLC34A1; JAK2; JAK3; PIK3R1; LYN; PXN; CACYBP; IGFBP5; PTPN1; PHEX; SRD5A1; GH1; NME2; F7; RBBP4; MBD5; CPS1
GO:0032868	b	5	response to insulin	Others	ERRFI1; PCK1; CELA2A; UPRT; TRARG1; AKT1; ATP6V1C2; SMARCC1; INSRR; CAV2; ADIPOQ; EEF2K; ADM; SESN2; SLC39A14; PIK3CA; ATP6AP1; INHBB; KHK; GOT2; ATP6V0D2; LYN; GOT1; PIP4K2A; PIP4K2B; IGF1R; SHC1; C2CD5; ATP2B1; SP1; ENPP1; BGLAP; PIK3C2A; LPL; OPA1; GPT; GPR21; SH2B2; SOCS1; WDTC1; SOCS3; MAX; CCND3; INPP5K; GRB14; SLC2A1; GSK3B; TLR2; PTEN; APOBEC1; GRB2; SYAP1; GRB10; PID1; APC; MYO5A; PAK1; …
GO:1990418	b	4	response to insulin-like growth factor stimulus	Others	AKT1; PHEX; XBP1
GO:0071107	b	4	response to parathyroid hormone	Others	GJA1; SOST; HDAC4; PTH; ITGA2; MEF2C; SLC34A1; PHEX; FGF23
GO:1901652	b	4	response to peptide	Others	ERRFI1; SMARCC1; CELA2A; PCSK9; ASS1; ADIPOQ; EEF2K; PIK3CA; PRNP; GLP1R; GRIN1; IGF1R; NR5A1; C2CD5; SP1; CAMK2A; APRT; PIK3C2A; OPA1; CXCL12; WDTC1; GRB10; CCND3; GRB14; PTEN; CSRP3; ATP6V1D; TNFSF10; ATP6V1A; ACVR1C; MMP13; ITGA4; ATP6V1H; GPLD1; DENND4C; EDNRB; CYP11A1; JAK2; JAK3; NR1H4; GRM5; GDF15; CHUK; PPARG; MSTN; INSIG2; PPARA; ZDHHC7; INS; TCIRG1; ECHDC3; FOXC2; SESN2; SESN3; RAP1B; P…
GO:0043434	b	4	response to peptide hormone	Others	ERRFI1; SMARCC1; CELA2A; PCSK9; ASS1; ADIPOQ; EEF2K; PIK3CA; GLP1R; IGF1R; NR5A1; C2CD5; SP1; CAMK2A; APRT; PIK3C2A; OPA1; CXCL12; WDTC1; GRB10; CCND3; GRB14; PTEN; CSRP3; ATP6V1D; TNFSF10; ATP6V1A; ACVR1C; ATP6V1H; GPLD1; DENND4C; EDNRB; CYP11A1; JAK2; JAK3; NR1H4; GDF15; CHUK; PPARG; MSTN; INSIG2; PPARA; ZDHHC7; INS; TCIRG1; ECHDC3; FOXC2; SESN2; SESN3; RAP1B; PRKDC; TSC2; CDC6; TSC1; NCOA5; SL…
GO:0032570	b	4	response to progesterone	Others	CD38; TGFB1; TGFB2; TGFB3; UBE3A; TRERF1; FOSB; ACOD1; TXNIP; BAD; NKX2-2; CAV1; NCOA2; PTN; SOX10; GJB2; THBS1; DSG2; RELA; DSG1; NR1H3; SRC; FOS; OXT; RAMP2; ABHD2; GABRB1; TSPO; YAP1; TLR2; TYMS; SREBF1; OXTR; WBP2
GO:1990637	b	5	response to prolactin	Others	EEF2K; CDC5L; GNRH1
GO:0034694	b	4	response to prostaglandin	Others	PTGFR; YY1; EDN1; PRKAA2; PRKAA1; AKT1; CCR7; AANAT; APOB; PTGER4; PTGER2; CCL21; PPP1R9B; TGFBR3; ACACA; OXT; GNB1; PRKCE; PPARG; TNC; P2RY4; ADCY6; SFRP1; CCL19; GNRH1
GO:0048545	b	4	response to steroid hormone	Others	CD38; RNF14; AGL; UFL1; CCN2; ERRFI1; ISL1; CDO1; SMYD3; ACOD1; EPO; AVPR1A; DDX54; NKX2-2; DAB2; ASS1; PAM; ADIPOQ; CAV1; TAT; PCK1; SOX30; ADM; CALM2; UBA5; CALM1; NR0B1; CNOT9; GPR83; CBFB; EDN1; SLIT3; RELA; GOT1; BRCA1; DDIT4; AQP1; IDH1; SAFB; PAPPA; BGLAP; PHB2; DNAJA1; CLDN1; ATP2B1; URI1; CNOT1; UBR5; KRAS; BMP7; BMP6; BMP4; ADTRP; CCND1; PHB; ARID1A; RBBP7; ADAM9; FOXA1; DDX5; RUNX1; RN…
GO:0033574	b	4	response to testosterone	Others	HSF1; FOXP2; GBA; SIRT1; EPO; BAD; ROCK2; AACS; NCOA4; TSPO; RPS6KB1; THBS1; CFLAR; EDN1; SRD5A1; DUSP1; TBXA2R; KCNJ11; NASP; BGLAP; MSTN; AR; MTAP; CA9; NME1; MSN; CALR; PSPH; AVP; HOXD13; CBL; SPP1; XRN1; GNRH1; PLN
GO:0043401	b	4	steroid hormone mediated signaling pathway	Others	RNF14; ISL1; DDX54; DAB2; GPAM; NR0B1; YWHAH; CBFB; BRCA1; TMF1; SAFB; ZNF366; NR2C1; ABHD2; UBR5; BMP7; DNAJA1; PHB; ARID1A; PAQR8; FOXA1; DDX5; RUNX1; RNF6; TRIP4; PAK1; GHRHR; FOXP1; CARM1; MED1; UFSP2; ARNTL; OR51E2; UBE3A; PPARGC1B; ESRRG; JAK2; SIRT1; PARP1; PMEPA1; PPARD; UBA5; PPARA; TAF7; ESR2; RBFOX2; TAF1; ESR1; SAFB2; AR; DDRGK1; BUD31; KDM3A; PARK7; HDAC1; TRERF1; CLOCK; NODAL; DNAAF…
GO:0071383	b	5	cellular response to steroid hormone stimulus	Others	RNF14; ERRFI1; PCK1; UFL1; ISL1; ACOD1; ABHD2; DDX54; DAB2; ASS1; GPAM; NR0B1; CNOT9; CBFB; EDN1; HEY1; BRCA1; DDIT4; AQP1; TMF1; SAFB; ZNF366; BMP4; ATP2B1; UBR5; URI1; BMP7; DNAJA1; ADTRP; PHB; ARID1A; PAQR8; FOXA1; DDX5; RUNX1; RNF6; STC1; TRIP4; PAK1; ANXA1; GHRHR; FOXP1; STAR; ESRRG; MED1; CRH; UFSP2; ARNTL; FAM107A; OR51E2; SOX10; DNAAF4; UBE3A; PPARGC1B; NCOR2; SCNN1G; NPC1; JAK2; SCNN1B; …
GO:0061370	b	4	testosterone biosynthetic process	Others	HSD17B1; WNT4; STAR; SRD5A2
GO:0035936	b	5	testosterone secretion	Others	TMF1; MYB
GO:0071394	b	5	cellular response to testosterone stimulus	Others	SIRT1; NCOA4; ROCK2; MSN; AR; SPP1; AACS; SRD5A1
GO:0021834	b	5	chemorepulsion involved in embryonic olfactory bulb interneuron precursor migration	Others	SLIT3; SLIT2; SLIT1
GO:0048143	b	4	astrocyte activation	Others	CNTF; BACE2; IFNG; APP; SMO; EGFR; C1QA; IL6; LDLR; IFNGR1; MAPT; TREM2; GRN; NR1D1; TTBK1; PSEN1
GO:0014002	b	5	astrocyte development	Others	POU3F2; EIF2B5; EGFR; SMO; IFNGR1; NR1D1; PLP1; LAMB2; PSEN1; NF1; CNTF; MAPT; IFNG; TSPAN2; DLL1; LDLR; GRN; LAMC3; TTBK1; ROR2; ROR1; KRAS; BACE2; APP; TREM2; C1QA; VIM; IL6; TLR4
GO:0048708	b	5	astrocyte differentiation	Others	LIF; POU3F2; EPHA4; EGFR; IL6ST; SMO; NKX2-2; MAP2K1; SOX9; IFNGR1; NR1D1; ABL1; PLP1; DAB1; LAMB2; BIN1; SERPINE2; STAT3; GCM1; PRPF19; SOX6; PSEN1; MAPK1; CLCF1; NF1; CNTF; EIF2B5; TAL1; MAPT; IFNG; TLR4; TSPAN2; BACE2; LDLR; NR2E1; GRN; LAMC3; TTBK1; ROR2; ROR1; KRAS; GPR37L1; F2; BMP2; DLL1; APP; NOG; SHH; NOTCH1; C1QA; VIM; IL6; HES5; MAG; TREM2; HES1; PTPN11; SOX8
GO:0060018	b	5	astrocyte fate commitment	Others	GCM1; SOX8; SOX9; TAL1
GO:0021782	b	4	glial cell development	Others	AKT1; CLU; NKX2-2; GSN; NTRK2; MYRF; ARHGEF10; SOD1; IFNG; TSPAN2; PHGDH; NKX6-2; ROR2; ROR1; KRAS; CSPG5; APP; FA2H; C1QA; VIM; TLR2; ADGRG6; TLR4; HDAC11; HDAC10; NCMAP; CNTF; TREM2; NCSTN; IFNGR1; NDRG1; LAMB2; SKI; PTEN; SOX10; SOX11; NF1; B4GALT5; B4GALT6; SIRT2; MAG; DAG1; GRN; LAMC3; SH3TC2; NRROS; PRDM8; HES5; EIF2B4; EIF2B5; EIF2B2; EIF2B3; EIF2B1; SMO; SHH; TENM4; PLP1; MDK; ASPA; PSEN1…
GO:0010001	b	4	glial cell differentiation	Others	LIF; IL6ST; AKT1; BOK; MXRA8; NKX2-2; DAB1; NKX2-1; TPPP; GSN; SPINT1; NTRK2; RELN; MYRF; CDH2; METTL14; ARHGEF10; ERBB3; EIF2B5; WDR1; SOD1; IFNG; DAAM2; ZNF365; SLC45A3; PRMT5; TSPAN2; CLCF1; PHGDH; DICER1; RHEB; NKX6-2; ROR2; ROR1; KRAS; BMP2; CSPG5; APP; FA2H; C1QA; VIM; TLR2; PTEN; TNFRSF21; MAG; HDAC11; HDAC10; NCMAP; PTPN11; GPR17; POU3F2; NKX6-1; TENM4; NCSTN; GCM1; IFNGR1; NDRG1; LAMB2; …
GO:0021781	b	4	glial cell fate commitment	Others	TAL1; ASCL1; GCM1; SOX8; SOX9; NKX2-2; OLIG2; HES5
GO:0021780	b	4	glial cell fate specification	Others	NKX2-2; ASCL1; OLIG2
GO:0060251	b	5	regulation of glial cell proliferation	Others	UFL1; RNF10; ADCYAP1; IL1B; SKI; PTN; CERS2; SOX10; SOX11; LYN; MYB; PLAG1; PRKCI; PRKCH; ASCL2; IDH2; CREB1; MTOR; DICER1; TSPO; ETV5; PPP1CC; E2F1; NOTCH1; IL6; HES1
GO:0042063	b	5	gliogenesis	Others	LIF; RNF10; CRKL; IL6ST; AKT1; PTK2B; BOK; MXRA8; NKX2-2; DAB1; NKX2-1; SYNE2; TPPP; GSN; SPINT1; CERS2; DISC1; OLIG2; GPR183; NTRK2; RELN; MYRF; CDH2; TTBK1; ARHGEF10; ERBB3; EIF2B5; WDR1; SOD1; IFNG; IDH2; DAAM2; ATP1B2; CREB1; PRMT5; TSPAN2; CLCF1; PHGDH; DICER1; RHEB; PAFAH1B1; ROR2; ROR1; KRAS; BMP2; CX3CR1; CSPG5; APP; CSF1; C1QA; VIM; TLR2; PTEN; TNFRSF21; MAG; HDAC11; HDAC10; NCMAP; PTPN1…
GO:0021779	b	5	oligodendrocyte cell fate commitment	Others	NKX2-2; ASCL1; OLIG2
GO:0021778	b	5	oligodendrocyte cell fate specification	Others	NKX2-2; ASCL1; OLIG2
GO:0014003	b	5	oligodendrocyte development	Others	ERCC2; EIF2B5; EIF2B2; EIF2B3; EIF2B1; CNTNAP1; TPPP; TENM4; NKX2-2; PLP1; GSN; ASPA; WASF3; SOX10; SOX11; MED12; MYRF; B4GALT5; EIF2B4; B4GALT6; KCNJ10; ASCL1; SHH; CLU; NCSTN; NKX6-2; LYN; ZNF488; FA2H; TLR2; PTEN; ABCA2; MAG; HDAC11; HDAC10; LPAR1; PRDM8; HES5
GO:0048709	b	5	oligodendrocyte differentiation	Others	BOK; NKX2-2; NKX2-1; GSN; NTRK2; MYRF; CDKN2C; WDR1; DAAM2; ZNF365; SLC45A3; PRMT5; TSPAN2; TNFRSF21; NKX6-2; NKX6-1; FA2H; TLR2; PTEN; MAG; HDAC11; HDAC10; DRD3; GPR17; NCSTN; PTN; SOX10; SOX11; SOX13; NF1; B4GALT5; DLX1; DLX2; B4GALT6; TMEM98; CSK; PPARG; DAG1; SHH; BNIP3; LPAR1; TNFRSF1B; HES1; PRDM8; HES5; HDAC1; HDAC2; EIF2B4; EIF2B5; EIF2B2; EIF2B3; EIF2B1; TRPC4; TENM4; PLP1; MDK; ASPA; SL…
GO:0060019	b	5	radial glial cell differentiation	Others	CDH2; STAT3; GPR157; METTL3; EMX1; GLI3; HES1; LEF1; FGF10; HES5; METTL14
GO:0021560	b	5	abducens nerve development	Others	MAFB; HOXA1
GO:0021599	b	4	abducens nerve formation	Others	MAFB; HOXA1
GO:0021598	b	4	abducens nerve morphogenesis	Others	MAFB; HOXA1
GO:0061713	b	5	anterior neural tube closure	Others	CASP3; GRHL2; FOLR1
GO:0048483	b	4	autonomic nervous system development	Others	ISX; KIF26A; RET; SIX1; CTNNB1; SOX8; TBX1; HAND2; EDNRA; EDNRB; PLXNA4; GBX2; TFAP2A; EGR2; SOX11; TFAP2B; NTRK1; NRP1; PRLH; NF1; PHACTR4; ASCL1; TP63; HOXB2; HOXB1; FZD3; VCAM1; PHOX2A; PHOX2B; GATA3; NRP2; SEMA3A; FN1; SEMA3F; ARX; HLX; ADARB1; SOX10; GDNF; GFRA3; HES1
GO:0031133	b	5	regulation of axon diameter	Others	NEFL; KEL; WNT7A
GO:0032291	b	4	axon ensheathment in central nervous system	Others	CNTNAP1; KCNJ10; ASPA; SOX10; NKX6-2; ERCC2; TENM4; FA2H; NCSTN; TLR2; PTEN; ABCA2; MAG; PLP1; CLU; MYRF; B4GALT5; HES5; B4GALT6
GO:0007420	b	4	brain development	Others	PGAP1; TCTN1; RYK; CRKL; CTTNBP2; B2M; ZDHHC16; ANP32B; SEMA4C; LHX1; LHX3; DLG5; HSPA5; LHX6; DISC1; LHX8; NR0B1; SLC6A4; SMG9; ZSWIM6; RTN4R; NAPA; SLC6A17; GRIN1; KDM2B; METTL14; C2CD3; LRP2; SLITRK5; SLC38A3; SLC38A2; WRN; NEUROD1; DLX5; NEUROD6; CXCL12; GATA2; TRAPPC9; H2AX; ARL13B; CEP290; PTEN; HES5; NPY; PLXNA2; CCDC141; LRP8; ITGA8; FBXW11; NDNF; RAD1; COL3A1; AK4; SERPINE2; APOD; GSX2; …
GO:0048854	b	4	brain morphogenesis	Others	SLC4A10; FBXW11; GBA; HESX1; GDF7; FGF8; SMO; AKT3; FANCD2; FZD3; FZD6; GSX2; SHANK3; PSEN1; SLC6A4; OTX1; SHANK2; FANCC; NF1; MKKS; CDH2; SPEF2; SLIT1; PAX2; PAFAH1B1; VPS51; CTNNA2; SOS1; BBS2; BBS4; EMX1; PTEN; ZNF335; WNT5A
GO:0035284	b	5	brain segmentation	Others	EGR2; MAFB; HOXA2
GO:0007417	b	4	central nervous system development	Others	PGAP1; TCTN1; RYK; CRKL; HOXC10; IL6ST; B2M; ZDHHC16; ANP32B; GABRB1; SEMA4C; LHX1; LHX3; NCAN; HSPA5; LHX6; DISC1; LHX8; NR0B1; SLC6A4; SMG9; GDF7; ZSWIM6; RTN4R; NAPA; SLC6A17; GRIN1; KDM2B; CTTNBP2; METTL14; C2CD3; NEUROD2; SLITRK5; WDR1; SLC38A2; IFNG; DMRTA2; SYNE2; HAP1; SLC45A3; AK4; STK4; SCT; NEUROD6; CXCL12; GATA2; TRAPPC9; H2AX; TOP2B; ARL13B; CEP290; PTEN; HES5; NPY; MAG; WNT2; CCDC14…
GO:0021626	b	4	central nervous system maturation	Others	RERE; CDK5R1; CX3CR1; ATP6AP2
GO:0022010	b	5	central nervous system myelination	Others	CNTNAP1; KCNJ10; ASPA; SOX10; NKX6-2; ERCC2; TENM4; FA2H; NCSTN; TLR2; PTEN; ABCA2; MAG; PLP1; CLU; MYRF; B4GALT5; HES5; B4GALT6
GO:0035283	b	5	central nervous system segmentation	Others	EGR2; MAFB; HOXA2
GO:0022009	b	5	central nervous system vasculogenesis	Others	WNT7B; WNT7A; ENG
GO:0021796	b	4	cerebral cortex regionalization	Others	DMRTA2; EMX2; ADGRG1; TRA2B; EMX1
GO:0090660	b	4	cerebrospinal fluid circulation	Others	AQP4; CCDC39; DAW1; SLC9A3R1; KATNIP; CFAP43; SPAG16
GO:0021836	b	5	chemorepulsion involved in postnatal olfactory bulb interneuron migration	Others	ROBO1; SLIT2
GO:0061550	b	5	cranial ganglion development	Others	SEMA3A; SIX4; SIX1; NRP2
GO:0021545	b	4	cranial nerve development	Others	SLITRK6; TMEM126A; ISL1; SIX1; TBX1; NKX2-2; MAFB; PLXNA4; CHD7; EGR2; RPL24; CHRNB2; NTRK1; ATOH7; GLI3; NEUROG1; EPHB2; ERBB3; DRGX; EXT1; SIX4; HOXB2; HOXB1; HOXD3; POU4F1; POU4F3; SALL1; PAX2; PHOX2A; PHOX2B; NRP2; SEMA3A; SEMA3F; ADARB1; TCIRG1; TFAP2A; ATP8B1; HOXA1; HES1; LPAR1
GO:2000707	b	5	positive regulation of dense core granule biogenesis	Others	PRKCA; CHGA
GO:2000705	b	4	regulation of dense core granule biogenesis	Others	PRKCA; CHGA; REST
GO:1990502	b	4	dense core granule maturation	Others	PTPRN; SNX19
GO:0021904	b	5	dorsal/ventral neural tube patterning	Others	WNT3A; FOXA1; BMP4; GPR161; SUFU; TULP3; PSEN1; TCTN1; TBC1D32; SMO; GLI2; GLI3; GSC; GORAB; PRKACB; SHH; WDR19; PTCH1; FKBP8
GO:0048484	b	4	enteric nervous system development	Others	PHACTR4; ISX; HLX; ARX; KIF26A; RET; SOX10; SOX8; GDNF; PHOX2A; EDNRA; EDNRB; PHOX2B
GO:0021561	b	5	facial nerve development	Others	SEMA3A; SEMA3F; EGR2; HOXB1; SIX1; ADARB1; HOXB2; PLXNA4; NRP2
GO:0021610	b	4	facial nerve morphogenesis	Others	SEMA3A; SEMA3F; EGR2; HOXB1; SIX1; ADARB1; HOXB2; PLXNA4; NRP2
GO:0021612	b	4	facial nerve structural organization	Others	SEMA3A; SEMA3F; EGR2; HOXB1; PLXNA4; HOXB2; NRP2
GO:0021798	b	5	forebrain dorsal/ventral pattern formation	Others	GSX2; GLI3; SIX3; NKX2-1; FGF8
GO:0021871	b	4	forebrain regionalization	Others	NKX2-1; LHX1; BMP4; BMP2; PGAP1; DMRTA2; FEZF1; WNT1; EMX2; EMX1; GLI3; WNT2B; ADGRG1; FGF8; SHH; FEZF2; SIX3; GSX2; TRA2B; WNT7B
GO:0034349	b	5	glial cell apoptotic process	Others	PRKCI; PRKCH; TRAF2; TP53; CASP3; PRKCA; PRKCD; RB1; DLL1; TNFRSF21; AKAP12; CDK5; GAS6
GO:0021759	b	4	globus pallidus development	Others	ARX; NKX2-1; KCNC2
GO:0072104	b	4	glomerular capillary formation	Others	PDGFRB; PDGFRA; BMP4; TCF21; NOTCH2
GO:0021563	b	5	glossopharyngeal nerve development	Others	PLXNA4; HOXD3
GO:0021615	b	4	glossopharyngeal nerve morphogenesis	Others	PLXNA4; HOXD3
GO:1905604	b	4	negative regulation of maintenance of permeability of blood-brain barrier	Others	VEGFA; SH3GL2
GO:0014005	b	5	microglia development	Others	TLR2; TSPAN2; APP; NRROS
GO:0001774	b	4	microglial cell activation	Others	TAFA3; SPHK1; ATM; IFNGR1; TREM2; NR1D1; IL6; LRRK2; SYT11; JAK2; CX3CL1; CST7; ITGB2; IFNG; CTSC; LDLR; GRN; CLU; TTBK1; APP; C1QA; TLR2; TLR3; IL4; TLR1; PTPRC; TLR7; MAPT; SNCA
GO:0032288	b	4	myelin assembly	Others	CNTNAP1; PMP22; DICER1; ITGB4; PIKFYVE; UGT8; ERCC2; TENM4; EPB41L3; MTMR2; TLR2; GPC1; TPPP; ABCA2; GNPAT; NCMAP; CD9
GO:0043217	b	5	myelin maintenance	Others	DEGS1; EPB41L3; AKT1; SH3TC2; SOD1; FA2H; PTEN; CXCR4; NDRG1; CLU; MYRF; ABCD2
GO:0042552	b	4	myelination	Others	RNF10; ADAM22; AKT1; AFG3L2; SLC25A12; DLG1; RARB; RARG; NTRK2; MYRF; ABCD2; PLLP; MTMR2; ARHGEF10; SOD1; CTSC; TSPAN2; TNFRSF21; GNPAT; NKX6-2; ORMDL3; FA2H; TLR2; PTEN; SBF2; MAG; NCMAP; MAL; SERINC5; NCSTN; ACSBG1; NDRG1; SKI; PTN; ADGRG6; EGR2; JAM3; MALL; NF1; TSC1; B4GALT5; B4GALT6; SIRT2; TMEM98; JAM2; PIKFYVE; MAL2; NFASC; DAG1; PMP22; TNFRSF1B; SH3TC2; ZPR1; NAB1; HES5; NAB2; UGT8; EIF2B…
GO:0031643	b	5	positive regulation of myelination	Others	PARD3; TNFRSF1B; WASF3; EGR2; DICER1; SLC25A12; SOX10; TPPP; DAG1; MAG; TENM4; HGF; RNF10; MYRF; NCMAP; CST7
GO:0031642	b	5	negative regulation of myelination	Others	TMEM98; JAM2; EIF2AK3; CTSC; PTEN; TNFRSF21; MTMR2
GO:0031641	b	4	regulation of myelination	Others	CYFIP1; PTPRZ1; KIF14; AKT1; TPPP; TENM4; RNF10; SLC25A12; DLG1; PTN; RARB; RARG; WASF3; EGR2; TG; MYRF; CST7; SIRT2; TMEM98; JAM2; CTSC; TNFRSF21; MTOR; DAG1; HGF; DICER1; NKX6-2; LGI4; PARD3; TNFRSF1B; EIF2AK3; ZPR1; MTMR2; PTEN; TYMP; MAG; SOX10; NCMAP; HES5
GO:0022011	b	5	myelination in peripheral nervous system	Others	SIRT2; LGI4; AKT1; MYOC; NDRG1; SKI; NTRK2; NF1; ARHGEF10; POU3F2; POU3F1; ITGB4; SOD1; DAG1; ADAM22; CNTNAP1; PARD3; DICER1; SH3TC2; FA2H; ADGRG6; NCMAP
GO:0007399	b	4	nervous system development	Others	DUOXA1; RNF10; HSPA5; B2M; PCSK9; ATRX; RAB11A; DISC1; CAMK1; PIK3CA; NR0B1; GPR183; PIK3CD; ZSWIM5; ZSWIM6; UNC5A; IRX5; IRX4; GRIN1; ABCD2; IRX1; IRX3; IRX2; C2CD3; CRB1; CRB2; OPA1; TRAPPC9; TRAPPC4; PLXDC1; MAG; MAL; ITGA8; UGCG; EVL; ALDH3A2; ITGA1; ITGA4; RIT2; ITGA6; IQSEC1; APOA1; JAM2; GAP43; ENG; MYPN; PSMG1; FBXL17; TTL; KCNIP2; SDK1; TPRN; LIN28A; CHST8; COL4A1; CNTFR; GART; ANAPC2; Z…
GO:0051962	b	5	positive regulation of nervous system development	Others	DUOXA1; ZDHHC15; RNF10; CRKL; STK11; IL6ST; L1CAM; DBN1; SEMA4D; EEF2K; LHX1; DLG5; DLG4; CAMK1; IRX3; BRINP3; LRP2; SLITRK5; SLITRK2; LRRTM3; IFNG; CAMK2B; SMARCD3; OPA1; CXCL12; GATA2; DBNL; TPBG; PTEN; ENC1; MAG; TCF12; PLXNA1; RIT2; ITGA6; SEMA4A; SERPINE2; GSX2; SOX11; LIN28A; CUX1; CUX2; VEGFA; VEGFC; GRN; ANAPC2; ZEB1; LHX5; PLXNC1; FBXO31; FLNA; FBXO38; SHTN1; RET; SMO; ADCYAP1; CYFIP1; G…
GO:0051961	b	5	negative regulation of nervous system development	Others	CD38; WNT3A; RNF10; RYK; SUFU; SLC6A4; MCF2; ISL1; ISL2; PLK2; TRIM46; FKBP4; B2M; STX1B; RAPGEF2; NKX2-2; SEMA4A; DAB1; SEMA4C; SEMA4D; KIAA0319; CERS2; LINGO1; OLIG2; FSTL4; DYNLT1; MIB1; CNTN4; SIX3; ELAPOR2; RTN4R; EIF4ENIF1; TRPV4; THY1; HEY1; MTMR2; IRX3; SEMA3A; NGEF; SEMA4G; ERBB4; SPAG9; IDH2; DAAM2; CTSC; ATP1B2; SEMA3C; CX3CL1; TNFRSF21; MYLIP; SEMA3E; DUSP10; SEMA7A; NRG3; BRINP1; NKX…
GO:0051960	b	5	regulation of nervous system development	Others	DUOXA1; MUSK; MOV10; RYK; CRKL; STK11; IL6ST; FKBP4; B2M; L1CAM; DBN1; SEMA4B; SEMA4C; SEMA4D; KIAA0319; DLG1; LHX1; DLG5; DLG4; NTNG2; CAMK1; GPR183; MIB1; ZSWIM5; ZSWIM6; RTN4R; LBX1; THY1; ZSWIM8; IRX3; BRINP3; SFRP2; SLITRK4; SLITRK5; SLITRK2; LRRTM3; WDR1; IFNG; CAMK2G; CAMK2A; CAMK2B; NEUROG3; SFRP1; SMARCD3; OPA1; CXCL12; GATA2; GATA3; BRINP2; SNAP25; DBNL; IST1; LZTS3; PTEN; TNFRSF21; ENC…
GO:1902988	b	5	neurofibrillary tangle assembly	Others	SORL1; CLU; MAPT
GO:1902996	b	5	regulation of neurofibrillary tangle assembly	Others	SORL1; CLU
GO:0060052	b	4	neurofilament cytoskeleton organization	Others	SOD1; ATP8A2; NEFL; NEFH; NDEL1; VPS54; INA; CLN8
GO:0021985	b	5	neurohypophysis development	Others	OTP; POU3F2
GO:0031644	b	5	regulation of neurological system process	Others	AVPR1A; RNF10; CCN3; PTK2B; CCK; SLC25A12; SPX; DLG4; TAFA4; ADRA2C; DLGAP2; DLGAP3; DLGAP1; RELN; DLGAP4; EDN1; MYRF; MTMR2; ZMYND8; CTSC; TNFRSF21; TMEM108; SSH1; TMEM100; APP; AKAP9; NRXN1; PTEN; VIP; MAG; NETO1; NCMAP; GBA; ADORA1; ITGA2; CELF4; NTSR1; NPTX2; NPTX1; EDNRB; SLC9A1; LRRK2; EGR2; IGSF11; HTR2C; GRM1; TMEM98; JAM2; OXT; CUX2; DAG1; MTNR1B; TNFRSF1B; WNT7A; AVP; SHISA6; NPTXR; SHI…
GO:0001976	b	4	neurological system process involved in regulation of systemic arterial blood pressure	Others	ADRA1A; SOD2; MECP2; DRD2; ASIC2; TNNI3; ACE2
GO:0007528	b	4	neuromuscular junction development	Others	MUSK; TNC; CRKL; KALRN; AGRN; AFG3L2; MESD; DCTN1; PTN; LAMB2; LRRK2; CACNB3; CACNB2; CACNB1; NEDD4; SIX1; CACNB4; DVL1; DOK7; PDZRN3; SNTA1; FNTA; SIX4; COL4A5; UNC13B; CHRNA1; COL4A1; UNC13A; SHANK3; SHANK2; GPHN; DNAJA3; ZC4H2; LRP4; APP; PPFIBP1; PPFIBP2; UTRN; ANK3; RER1; CACNG2; UNC13C
GO:0050905	b	4	neuromuscular process	Others	HMX3; GM2A; GBA; CLN8; HOXC10; PRKN; CNTNAP1; USH1C; NRXN1; ABL1; ADARB1; ALDH1A3; GPR88; GBX1; DCTN1; DLG4; UBA5; PTEN; NEFL; TNR; AGTPBP1; MYCBP2; GRIN3A; ATP8A2; TMEM150C; DVL1; HOXA1; COMP; FGF12; NEUROG1; KCNA1; PENK; USH1G; GAA; NBN; SLITRK6; NLGN2; GRIN2D; GRID2; NKX6-2; TPP1; MECP2; CDH23; GLRB; FOXS1; PCDH15; HERC1; POU4F1; POU4F2; FXN; CHRNA1; BACE1; UCN; PAFAH1B1; BLOC1S4; CTNNA2; SPAR…
GO:0050885	b	5	neuromuscular process controlling balance	Others	HMX3; GM2A; CLN8; CNTNAP1; JPH3; ABL1; ALDH1A3; BLOC1S4; DLG4; NEFL; GPR88; NBN; USH1C; NEUROG1; USH1G; GAA; CLRN1; NKX6-2; NLGN2; RAC3; TNR; TPP1; CDH23; FOXS1; HERC1; POU4F1; POU4F2; POU4F3; PAFAH1B1; ADCY5; RBFOX2; APP; HEXB; NRXN1; GRIN2C; PCDH15; IGDCC3; MYO7A
GO:0050884	b	5	neuromuscular process controlling posture	Others	CNTNAP1; GBX1; SLURP1; ATP8A2; GLRA1; GCH1; ADARB1; TCF15; POU4F1; TMEM150C; FXN; PNKD; MECP2; GAA; CLN8
GO:0051402	b	4	neuron apoptotic process	Others	PCSK9; GFRAL; HSPA5; CRLF1; ISL1; NQO2; HIPK2; PTK2B; BOK; GDF5; BDNF; GABRB2; SIX4; PIK3CA; PARK7; PRNP; NTRK1; NTRK2; LIG4; PLA2G3; FADD; CDK5R1; MYB; FOXQ1; ERBB3; ATM; SOD2; SOD1; CX3CL1; CLCF1; FASLG; UBE2V2; GATA3; KRAS; KIF14; BARHL1; CX3CR1; MAX; APP; ADAM8; MAG; WFS1; PAK3; NGF; STAR; SNX6; GBA; ITGA1; HRAS; TRPC5; GAPDH; HIF1A; NCSTN; PINK1; XRCC2; NONO; JUN; PPARGC1A; EN1; EN2; LANCL1;…
GO:0007158	b	4	neuron cell-cell adhesion	Others	NLGN4X; NLGN2; NLGN3; TNR; NINJ2; CEL; NRXN3; NRXN2; RET; ASTN2; ASTN1; CDK5R1; NRXN1; CNTN4; NLGN1; NCAM2
GO:1901214	b	5	regulation of neuron death	Others	HSF1; WNT3A; DDIT4; CRLF1; ISL1; SSH1; CD34; PPARGC1A; AKT1; PTK2B; BOK; IKBKG; BDNF; GABRB2; TP53; SIX4; PIK3CA; PARK7; PRNP; NTRK1; NTRK2; MAP3K5; HSP90AB1; KMO; CAPN2; GFRAL; CDK5R1; MYB; ATG7; FOXQ1; ERBB3; SOD2; SOD1; IFNG; NQO2; CREB1; CX3CL1; CTSZ; FASLG; UCN; UBE2V2; GATA3; KRAS; FBXO7; INPP5A; BARHL1; CX3CR1; EPO; EIF4G1; CSF1; ADAM8; GSK3B; MAG; SLC7A11; CHMP4B; WFS1; WNT1; PPARA; PAK3;…
GO:0036476	b	5	neuron death in response to hydrogen peroxide	Others	IL10; NR4A3; PARK7; PINK1
GO:0036475	b	4	neuron death in response to oxidative stress	Others	PRKN; HIF1A; MCL1; FBXO7; PINK1; TSC1; NONO; PARK7; LANCL1; ATG7; TBC1D24; FBXW7; NR4A3; ARL6IP5; ENDOG; PARP1; REST; IL10; WNT1; SLC7A11; TLR4; ATF4; SLC1A1
GO:0021557	b	5	oculomotor nerve development	Others	PHOX2A; HES1; TFAP2A
GO:0021623	b	4	oculomotor nerve formation	Others	PHOX2A; TFAP2A
GO:0030913	b	4	paranodal junction assembly	Others	UGT8; CNTNAP1; EPB41L3; CD9; GNPAT
GO:0048486	b	4	parasympathetic nervous system development	Others	SEMA3A; TFAP2A; SEMA3F; EGR2; HOXB1; SIX1; ADARB1; HOXB2; TBX1; GDNF; PHOX2A; HES1; PHOX2B; NRP2; PLXNA4
GO:1904238	b	4	pericyte cell differentiation	Others	ACTA2; PDGFB; CD34; NOTCH1; EPHA2; OSR1; FOXC2
GO:0032292	b	4	peripheral nervous system axon ensheathment	Others	SIRT2; LGI4; AKT1; MYOC; NDRG1; SKI; NTRK2; NF1; ARHGEF10; POU3F2; POU3F1; ITGB4; SOD1; DAG1; ADAM22; CNTNAP1; PARD3; DICER1; SH3TC2; FA2H; ADGRG6; NCMAP
GO:0007422	b	4	peripheral nervous system development	Others	NGF; POU3F2; ALDH3A2; ISL1; ISL2; ADAM22; POU3F1; CNTNAP1; AKT1; SOX8; SLC5A3; HAND2; MYOC; NDRG1; EDNRB; LAMB2; SKI; BDNF; ITGB4; CDK1; EGR2; EGR3; ARTN; NEFH; NTRK2; ADGRG6; UGT8; MED12; NF1; ONECUT2; NEUROG3; SERPINI1; RELA; ADGRB1; ADGRB2; GDNF; ARHGEF10; ERBB3; LAMA2; NTF3; HOXD9; SOD1; SCN8A; ASIC2; GPC1; NFASC; DAG1; CLDN1; SIRT2; ETV1; LGI4; PMP22; PARD3; DICER1; HAPLN2; POU4F1; NCMAP; GS…
GO:0048935	b	5	peripheral nervous system neuron development	Others	ETV1; HOXD9; POU4F1; ISL1; ISL2; NEFH; HOXD10; RUNX3; RUNX1; NTRK2; HAND2; ONECUT2
GO:0048934	b	5	peripheral nervous system neuron differentiation	Others	ETV1; HOXD9; POU4F1; ISL1; ISL2; NEFH; HOXD10; RUNX3; RUNX1; NTRK2; HAND2; ONECUT2
GO:0021983	b	5	pituitary gland development	Others	GHRHR; GHRH; HESX1; ISL1; BMPR1A; ADCYAP1; PITX2; SOX3; PITX1; ALDH1A2; NKX2-1; RBPJ; GSX1; SIX3; GLI2; ETS1; CDH1; MSX1; SRD5A1; FGF10; POU3F2; TBX19; CREB1; LHX3; SALL1; FGF8; GATA2; POU1F1; GLI1; BMP4; BMP2; NOG; DRD2; WNT4; OTP; HES1; WNT5A; NR0B1
GO:0021783	b	4	preganglionic parasympathetic fiber development	Others	SEMA3A; TFAP2A; SEMA3F; EGR2; HOXB1; SIX1; ADARB1; HOXB2; TBX1; PHOX2A; HES1; PLXNA4; NRP2
GO:0048678	b	4	response to axon injury	Others	INPP5F; DHFR; ISL1; EPHA4; RTN4R; BAX; EPO; MAP2K1; P2RY12; CHL1; GIPR; LAMB2; KLF4; APOA1; KIAA0319; PTN; APOD; SARM1; GAP43; PTPRF; P2RX4; NEFL; TNR; NTRK1; KCNK2; ARF4; STK24; JAK2; SPP1; LYN; MAPK8IP3; CNTF; MAP1B; JAM3; DPYSL3; KREMEN1; SOD1; MTR; RANGAP1; TXN2; FLRT3; DAG1; TNC; NDEL1; GRN; CERS2; LGALS1; TSPO; CTNNA1; BNIP3; MORN4; PTPRS; LRIG2; SCARF1; MAX; DRD2; SLC1A1; RGMA; PTEN; FKBP1…
GO:0021903	b	5	rostrocaudal neural tube patterning	Others	GBX2; LRP6; WNT1; SOX17; ATP6AP2; EN1; FGF8; HES1; KDM2B
GO:0014044	b	5	Schwann cell development	Others	SIRT2; CNTNAP1; AKT1; MYOC; NDRG1; LAMB2; SKI; NTRK2; MED12; NF1; ARHGEF10; POU3F2; POU3F1; ITGB4; SOD1; DAG1; ADAM22; LGI4; PARD3; DICER1; SH3TC2; FA2H; ADGRG6; CDK5; NCMAP
GO:0014037	b	5	Schwann cell differentiation	Others	POU3F2; POU3F1; CNTNAP1; AKT1; MYOC; NDRG1; LAMB2; SKI; ADGRG6; EGR2; NTRK2; MED12; NF1; RELA; ARHGEF10; ERBB3; LAMA2; ITGB4; SOD1; GPC1; DAG1; ADAM22; SIRT2; LGI4; PARD3; DICER1; NAB1; FA2H; CDK1; CDK5; SH3TC2; NCMAP; NAB2
GO:0060831	b	5	smoothened signaling pathway involved in dorsal/ventral neural tube patterning	Others	GPR161; TULP3; SUFU; GLI2; GLI3; TBC1D32; PRKACB; GORAB; WDR19; PTCH1
GO:0021938	b	5	smoothened signaling pathway involved in regulation of cerebellar granule cell precursor cell proliferation	Others	GLI2; SHH; GLI1; ZNF423; SMO
GO:0021527	b	5	spinal cord association neuron differentiation	Others	WNT3A; LHX1; LHX3; TAL1; LHX5; GSX2; GDF7; WNT1; ASCL1; LMO4; MDGA1; GSX1
GO:0021510	b	4	spinal cord development	Others	TCTN1; ISL1; ISL2; AKT1; NKX2-2; DAB1; LHX1; LHX3; LHX4; LHX5; OLIG3; RELN; TBX20; PTBP2; CLN8; DAAM2; PHGDH; GATA2; RFX4; GDF11; VIT; PKD1; DMRT3; VLDLR; MDGA1; MDGA2; GDF7; MNX1; PTN; GSX2; SOX11; GSX1; NF1; NEUROG3; PLXDC1; HOXB8; LBX1; HOXC10; PAX6; SOX13; SHH; DYNC2H1; WNT1; NOG; ZPR1; HOXD10; WNT3A; BAG3; SCYL3; SCYL1; SMO; PHOX2A; DCTN1; GBX1; FOXB1; SRD5A1; DRAXIN; TAL1; ASCL1; DLL1; MTOR…
GO:0021513	b	5	spinal cord dorsal/ventral patterning	Others	SMO; LHX3; INTU; NKX2-2; RFX4; TULP3; ASCL1; GLI2; GLI3; CHRD; FOXN4; SUFU; SHH; DLL4; DMRT3; SOX1; DBX1
GO:0021520	b	5	spinal cord motor neuron cell fate specification	Others	LHX3; HOXC10; ISL1; ISL2; HOXD10; GLI2; GLI3; SUFU; MNX1; OLIG3
GO:0021522	b	5	spinal cord motor neuron differentiation	Others	ISL1; ISL2; SCYL3; SCYL1; PHOX2A; MDGA2; NKX2-2; MNX1; GBX1; LHX3; LHX4; DYNC2H1; TCTN1; GLI2; GLI3; TBX20; CLN8; LBX1; HOXC10; SUFU; SHH; OLIG2; OLIG3; ZC4H2; IFT172; LMO4; HOXD10; PTCH1
GO:0021529	b	5	spinal cord oligodendrocyte cell differentiation	Others	NKX2-2; SOX6; ASCL1; OLIG2; SOX13
GO:0021511	b	4	spinal cord patterning	Others	SMO; LHX3; INTU; RFX4; TULP3; ASCL1; SHH; GLI2; GLI3; CHRD; FOXN4; RELN; SUFU; NKX2-2; DLL4; DMRT3; SOX1; GDF11; DBX1
GO:0048682	b	4	sprouting of injured axon	Others	KIAA0319; LAMB2; TNR
GO:0021762	b	4	substantia nigra development	Others	DYNLL1; HSPA5; CKB; SUDS3; GLUD1; RAD1; COX6B1; SEC16A; PLP1; CCDC14; CALM2; CALM1; ZNF148; YWHAQ; MAPKAP1; YWHAH; S100A1; YWHAE; SIRT2; CNP; GNB4; PADI2; FGF9; RHOA; TTBK1; SYPL2; MBP; ATP5PF; G6PD; SYNGR3; ATP5PB; MAOB; BASP1; NDUFS3; ACTB; INA; CDC42
GO:0048485	b	4	sympathetic nervous system development	Others	SEMA3A; TP63; TFAP2B; NF1; HAND2; SEMA3F; SOX11; ASCL1; NTRK1; NRP1; CTNNB1; FZD3; GDNF; GFRA3; PHOX2A; PHOX2B; GATA3; NRP2; PLXNA4
GO:0021978	b	4	telencephalon regionalization	Others	BMP4; BMP2; DMRTA2; EMX2; EMX1; GSX2; ADGRG1; SHH; SIX3; TRA2B
GO:0021564	b	5	vagus nerve development	Others	TBX1; PLXNA4
GO:0021644	b	4	vagus nerve morphogenesis	Others	TBX1; PLXNA4
GO:0021514	b	5	ventral spinal cord interneuron differentiation	Others	LHX3; ASCL1; LMO4; GLI2; GLI3; DBX1; FOXN4; SUFU; NKX2-2; DLL4; DMRT3; SOX1; GATA2
GO:0060579	b	5	ventral spinal cord interneuron fate commitment	Others	LHX3; ASCL1; GLI2; GLI3; DBX1; FOXN4; SUFU; NKX2-2; DLL4; DMRT3; SOX1
GO:0021521	b	5	ventral spinal cord interneuron specification	Others	DBX1; GLI2; GLI3; LHX3; DMRT3; SUFU; SOX1
GO:0031548	b	5	regulation of brain-derived neurotrophic factor receptor signaling pathway	Others	BDNF; FSTL4
GO:1990416	b	5	cellular response to brain-derived neurotrophic factor stimulus	Others	EEF2K; WASF1; UBE3A; NTRK2; TMEM108; EIF4A3; MAPT; PDPK1; EEF2; SH3GL2
GO:1990962	b	5	drug transport across blood-brain barrier	Others	ABCG2; ABCB1; SLC22A2; ABCC2
GO:0060856	b	4	establishment of blood-brain barrier	Others	RECK; ENG; MFSD2A; ADGRA2; MXRA8; WNT7A; WNT7B
GO:0090177	b	4	establishment of planar polarity involved in neural tube closure	Others	SFRP2; SFRP1; PTK7; GRHL3; DVL3; DVL1; SEC24B; WNT5A; CTHRC1
GO:0021797	b	5	forebrain anterior/posterior pattern specification	Others	WNT1; FEZF1; FEZF2
GO:0021578	b	4	hindbrain maturation	Others	RERE; CDK5R1
GO:1905605	b	4	positive regulation of maintenance of permeability of blood-brain barrier	Others	TJP1; OCLN; ANGPT1; TJP2; TJP3
GO:0045837	b	4	negative regulation of membrane potential	Others	PTN; PMAIP1; ARL6IP5; BAX; PRELID1; SLC25A27; MAPT; BNIP3L; HEBP2; RNF122; BNIP3
GO:0021555	b	4	midbrain-hindbrain boundary morphogenesis	Others	GBX2; KDM2B; HES1
GO:0032455	b	4	nerve growth factor processing	Others	NGF; PCSK5; PCSK6; FURIN
GO:0038180	b	5	nerve growth factor signaling pathway	Others	NGF; NTF3; NTRK1; RAP1A; KIDINS220; RAPGEF1; RAPGEF2; BDNF; MAGI2
GO:1990090	b	4	cellular response to nerve growth factor stimulus	Others	BPTF; USP8; NGF; HSPA5; STMN2; KAT2A; NTRK1; AKT1; RAPGEF1; RAPGEF2; CRK; BDNF; SH3GL2; EEF2K; RAB35; RPL8; ACAP2; TAC1; UBE3A; ARF6; NTRK2; NTRK3; CIB1; MAGI2; CDC5L; NTF3; ARPC3; KIDINS220; CREB1; TMEM108; RAP1A; DYNC1LI2; WASF1; KIF1B; E2F1; APP; CBL; ID1; PTEN; EIF4A3; MAPT; PDPK1; EEF2
GO:0038007	b	4	netrin-activated signaling pathway	Others	PTK2; SHTN1; SIAH2; UNC5B; UNC5C; UNC5A; TUBB3; UNC5D; NTN1; SIAH1
[truncated: 4,074 more rows]

## Sheet: S6. DEG neural functional test
Table S6. Fisher's exact test result in (A) Neuron projection, (B) Neurogenesis, and (C) in-situ neurogenesis in the five brain regions between E - NM groups and E - NP groups in male and female.
[truncated: 66 more rows]

[truncated: 9 more sheets: S7. DEG GO term enrichment, S8. WGCNA modules, S9. Module neural function test, S10. MDC, S11. WGCNA eigengenes, S12. Module GO enrichment, S13. NBF-hubgene, S14. MDC-hubgene, S15. Bird age]
